# Supplementary material for: A Novel Dynamic Impact Approach (DIA) for Functional Analysis of Time-Course Omics Studies: Validation Using the Bovine Mammary Transcriptome
Source: PLoS One. 2012 Mar 16;7(3):e32455. doi: 10.1371/journal.pone.0032455 (PMC3306320; doi:10.1371/journal.pone.0032455)
Supplement: File S3 — Complete dataset and differentially expressed genes (DEG) with annotation and statistical results. (XLSX) [file pone.0032455.s009.xlsx]

## Sheet: Complete Dataset
								vs. -30d
Oligo ID	EST	Entrez Gene ID	Gene Symbol	Chr	Description	Degree of freedom	FDR	-15		1		15		30		60		120		240		300		1 vs. -15d		15 vs. 1d		30 vs. 15d		60 vs. 30d		120 vs. 60d		240 vs. 120d		300 vs. 240d
								Exp Ratio	P-value	Exp Ratio	P-value	Exp Ratio	P-value	Exp Ratio	P-value	Exp Ratio	P-value	Exp Ratio	P-value	Exp Ratio	P-value	Exp Ratio	P-value	Exp Ratio	P-value	Exp Ratio	P-value	Exp Ratio	P-value	Exp Ratio	P-value	Exp Ratio	P-value	Exp Ratio	P-value	Exp Ratio	P-value
OLIGO_00001	A34676	280688	F9	X	coagulation factor IX	43	0.00133083	0.947861	0.629618	0.900105	0.32754	0.871238	0.201516	0.802703	0.0446822	0.925719	0.50319	0.719206	0.00616232	0.623841	0.000345529	1.20216	0.165951	0.949618	0.631119	0.967929	0.753028	0.921336	0.430437	1.15325	0.210979	0.776916	0.039928	0.867403	0.263116	1.92703	2.476e-05
OLIGO_00002	AB042274	282881	CD6	29	CD6 molecule	43	2.76098e-06	0.937085	0.514898	1.02321	0.808921	1.08442	0.397928	0.759732	0.00565083	0.896228	0.286662	0.594035	6.87041e-06	0.904808	0.35888	0.587146	3.92413e-05	1.09191	0.368232	1.05982	0.535106	0.700589	0.00041198	1.17966	0.107932	0.662817	0.000390577	1.52316	0.000525776	0.648918	0.001165
OLIGO_00003	AB110599	281938	MYOD1	15	myogenic differentiation 1	43	2.66727e-05	1.36952	0.000384698	1.44776	2.44741e-05	1.15042	0.0789185	1.11721	0.18299	1.08	0.392359	1.58366	3.66249e-06	1.05962	0.521965	1.10008	0.331388	1.05713	0.483608	0.794623	0.00371113	0.971128	0.709158	0.966696	0.708051	1.46635	0.000231054	0.669098	0.00013168	1.03818	0.719078
OLIGO_00004	AB110822	282879	HGF	4	hepatocyte growth factor (hepapoietin A; scatter factor)	26	0.28125	1.45976	0.0446542	1.27228	0.202977	0.991316	0.969424	1.14307	0.388709	1.14237	0.441269	1.24277	0.236602	1.24755	0.196539	1.68644	0.0186068	0.871573	0.489244	0.779163	0.297961	1.15309	0.531083	0.999384	0.997319	1.08789	0.682492	1.00385	0.984695	1.3518	0.181093
OLIGO_00005	AB114473	404177	KCNN2	10	potassium intermediate/small conductance calcium-activated channel, subfamily N, member 2	20	0.032442	0.866469	0.631904	0.72588	0.192096	0.849862	0.588401	1.17277	0.512655	1.93545	0.372773	1.45225	0.121771	0.702514	0.130788	0.414442	0.0119985	0.837745	0.58759	1.1708	0.628466	1.37995	0.325159	1.65033	0.504144	0.750345	0.696709	0.483741	0.00615834	0.589942	0.134415
OLIGO_00006	AF020507	337899	PAG5	29	pregnancy-associated glycoprotein 5	18	0.00441676	1.13833	0.370091	1.53872	0.0167039	2.29554	0.00512868	1.5089	0.008084	1.23956	0.090261	1.80128	0.000654465	1.02653	0.812217			1.35173	0.0987044	1.49185	0.139868	0.65732	0.131715	0.821497	0.150423	1.45316	0.0252744	0.569888	0.00124156
OLIGO_00007	AF020509	337901	PAG7	29	pregnancy-associated glycoprotein 7	43	2.32483e-06	0.899234	0.0489975	0.741253	4.69231e-07	0.870054	0.00857482	0.948014	0.296624	1.05139	0.368192	0.933426	0.212918	0.977025	0.689204	1.09912	0.135618	0.824316	0.000505685	1.17376	0.00232232	1.0896	0.0900265	1.10905	0.0645954	0.8878	0.045508	1.04671	0.451179	1.12497	0.0845081
OLIGO_00008	AF020512	337904	PAG10	29	pregnancy-associated glycoprotein 10	43	0.0020495	0.739982	0.000108739	0.981767	0.787999	0.974061	0.701058	1.03846	0.581835	0.994553	0.940851	0.945151	0.44587	0.885009	0.12388	0.921394	0.334709	1.32674	0.00017816	0.992151	0.905941	1.06611	0.339632	0.957721	0.554883	0.950327	0.51166	0.936368	0.421567	1.04111	0.654916
OLIGO_00009	AF020514	337906	PAG12	29	pregnancy-associated glycoprotein 12	0	.	1.81342	N/A	6.10815	N/A	6.33758	N/A			1.30596	N/A							3.3683	N/A	1.03756	N/A
OLIGO_00010	AF052227	280993	ALPI	2	alkaline phosphatase, intestinal	43	0.0937082	1.10478	0.0669547	0.978114	0.666694	1.01424	0.783029	0.980958	0.708193	0.910084	0.0933858	0.944707	0.306911	1.03592	0.548813	1.00556	0.930252	0.885351	0.0231511	1.03693	0.469985	0.967185	0.506064	0.92775	0.175573	1.03804	0.521553	1.09655	0.136926	0.970691	0.660096
OLIGO_00011	AF077815	281181	GAPDH	5	glyceraldehyde-3-phosphate dehydrogenase	43	0.00363033	1.13929	0.00385243	1.09874	0.0274964	1.06153	0.15509	1.03089	0.46497	1.0995	0.0385281	1.1803	0.000559157	1.19787	0.000391314	1.03445	0.504844	0.964407	0.392229	0.966141	0.399631	0.971131	0.473297	1.06656	0.148508	1.07348	0.138574	1.01488	0.766314	0.863574	0.00993261
OLIGO_00012	AF081273	404154	IL4R	25	interleukin 4 receptor	43	0.000858945	1.0245	0.672895	1.22733	0.000552884	1.06488	0.258451	1.03104	0.58048	1.02596	0.666698	1.01322	0.825446	0.874054	0.0374789	0.938615	0.353146	1.19799	0.00229465	0.867636	0.011358	0.968223	0.550593	0.995075	0.933067	0.98758	0.841988	0.86265	0.0293772	1.07386	0.330077
OLIGO_00013	AF086808	281599	ADAM2	27	ADAM metallopeptidase domain 2	5	0.0606894	0.990098	0.964055	1.71997	0.0872866	0.772009	0.501861	1.05453	0.851302	1.85857	0.114803	4.72913	0.00458003	1.31837	0.134712	0.881907	0.613612	1.73717	0.0767145	0.44885	0.110059	1.36596	0.514202	1.76246	0.214163	2.5445	0.0948421	0.278777	0.0153251	0.668935	0.135952
OLIGO_00014	AF111098	788252	LPHN1	7	latrophilin 1	33	0.000272513	1.19541	0.146095	0.844541	0.150753	0.507976	0.000351549	0.701662	0.00227632	0.814523	0.120803	0.935115	0.546124	0.917594	0.437345	1.26483	0.0969218	0.706488	0.00884308	0.601482	0.00554153	1.38129	0.0624505	1.16085	0.262996	1.14805	0.311833	0.981263	0.870725	1.37842	0.0271004
OLIGO_00016	AF192332	337909	PAG15	29	pregnancy-associated glycoprotein 15	42	0.000151009	0.699817	0.156634	0.577742	0.0278385	0.304276	8.40778e-06	0.29756	6.16517e-06	0.338067	7.72928e-05	0.532267	0.0145706	0.485808	0.0089271	0.547795	0.0396195	0.825562	0.439319	0.526665	0.00959286	0.977928	0.922755	1.13613	0.60682	1.57444	0.0835537	0.912714	0.737237	1.1276	0.690163
OLIGO_00018	AF239959	282642	ITGB3	19	integrin, beta 3 (platelet glycoprotein IIIa, antigen CD61)	42	0.000790319	1.20756	0.0615463	1.27685	0.0166813	1.23023	0.0590914	0.94264	0.54154	0.92804	0.45729	1.26076	0.0251145	1.29121	0.0201149	1.52435	0.000624913	1.05738	0.585369	0.96349	0.733416	0.766231	0.0168079	0.984512	0.879262	1.35852	0.00559457	1.02415	0.829732	1.18056	0.180249
OLIGO_00019	AF257515	-	-	0	0	43	6.43887e-05	0.963672	0.432936	0.909108	0.0401065	0.920575	0.0729302	0.797935	9.66205e-06	0.836985	0.000661925	0.799605	3.64603e-05	0.904964	0.0590236	0.988688	0.838496	0.943379	0.208634	1.01261	0.776892	0.866779	0.00222854	1.04894	0.325277	0.95534	0.375722	1.13176	0.0259537	1.09252	0.143022
OLIGO_00020	AF422180	444877	KLRD1	5	killer cell lectin-like receptor subfamily D, member 1	43	1.17902e-06	1.09814	0.0898965	1.05712	0.290765	1.28948	1.42346e-05	1.33065	1.93569e-06	1.26454	0.000131669	1.38377	7.0161e-07	1.26139	0.000326317	1.37796	1.00266e-05	0.962643	0.473251	1.21981	0.000308928	1.03193	0.538039	0.950318	0.363062	1.09429	0.132238	0.91156	0.141702	1.09241	0.202926
OLIGO_00021	AF490401	783173	-	0	0	43	0.00247984	0.932133	0.457745	0.89992	0.239327	1.08131	0.389209	1.22214	0.0310849	1.1218	0.269312	1.18585	0.10439	0.923384	0.434815	1.59607	0.00304017	0.965442	0.703278	1.20156	0.0425339	1.13024	0.178305	0.917894	0.410173	1.0571	0.632095	0.77867	0.0318527	1.7285	0.000965328
OLIGO_00022	AF503581	-	-	0	0	43	0.000155365	0.857352	0.0326243	0.978326	0.745517	0.944656	0.400732	1.07028	0.316996	0.914557	0.222798	0.940887	0.404093	0.855192	0.0478158	0.651739	5.75687e-06	1.1411	0.0588708	0.965584	0.595318	1.13298	0.0631255	0.854506	0.0336377	1.02879	0.710034	0.908922	0.237811	0.762097	0.00365281
OLIGO_00023	AF548109	784682	OFCC1	23	orofacial cleft 1 candidate 1	1	0.41007	1.10514	0.71263	1.16641	0.666515	0.442199	0.248901	0.646151	0.376147					1.38278	0.461153			1.05544	0.819672	0.379113	0.19134	1.46122	0.545505
OLIGO_00024	AI495218	-	-	0	0	43	0.078797	0.898943	0.0178428	0.972765	0.515632	0.975797	0.615075	0.960446	0.343653	0.925051	0.0920988	0.950402	0.277501	0.910469	0.0529388	0.852906	0.00252004	1.08212	0.0784379	1.00312	0.949978	0.984268	0.74974	0.963147	0.422172	1.02741	0.593797	0.957983	0.412778	0.936776	0.2327
OLIGO_00025	AJ001715	282213	CYP2E1	26	cytochrome P450, family 2, subfamily E, polypeptide 1	43	6.38391e-05	1.38788	0.11317	2.40512	5.57821e-05	1.2726	0.225941	1.90878	0.00197985	2.79079	1.58815e-05	2.43373	0.000131104	2.79089	3.3409e-05	1.82423	0.0149543	1.73295	0.00790082	0.529123	0.00174833	1.4999	0.0392798	1.46208	0.0720508	0.872059	0.535062	1.14675	0.552164	0.653639	0.103635
OLIGO_00026	AJ004952	281768	FGFR1	27	fibroblast growth factor receptor 1	43	0.00535156	1.11648	0.0635429	1.11213	0.063539	1.13693	0.0263715	1.02414	0.671126	0.985945	0.814864	1.01381	0.820662	1.27717	0.00039886	1.15906	0.0369164	0.996104	0.945383	1.0223	0.688165	0.900797	0.0623153	0.962703	0.525502	1.02826	0.662181	1.25977	0.00122079	0.907524	0.193948
OLIGO_00027	AJ224862	282102	TRPC4	12	transient receptor potential cation channel, subfamily C, member 4	43	0.226072	0.84224	0.00861525	0.91693	0.158046	0.884713	0.0486576	0.89201	0.0650824	0.961697	0.551457	0.939628	0.344701	0.939277	0.36447	0.981897	0.804071	1.08868	0.173753	0.964865	0.550256	1.00825	0.890675	1.07812	0.246741	0.977052	0.738097	0.999626	0.995887	1.04537	0.579939
OLIGO_00028	AJ239127	-	-	0	0	43	9.19775e-08	1.06183	0.156398	1.22544	7.62516e-06	1.03173	0.448408	1.17997	0.000316806	1.24919	2.08794e-05	1.36153	1.67681e-08	1.04561	0.328836	1.28925	2.02529e-05	1.15408	0.00112026	0.84193	0.000109698	1.14368	0.00298839	1.05865	0.245024	1.08994	0.0968059	0.767965	2.8398e-06	1.23302	0.000550523
OLIGO_00029	AJ512824	-	-	0	0	43	0.0223307	0.795374	0.0695516	0.704992	0.00508348	0.759271	0.0247765	0.789135	0.0517831	0.672543	0.00327862	0.605835	0.000305844	0.705542	0.0135795	0.625828	0.0025234	0.886366	0.320219	1.07699	0.523859	1.03933	0.739801	0.852253	0.212634	0.900813	0.439696	1.16458	0.285896	0.887017	0.445897
OLIGO_00030	AJ535317	407126	CR2	16	complement component (3d/Epstein Barr virus) receptor 2	28	0.00484531	0.520118	0.00297848	0.685298	0.017111	0.796371	0.248621	1.2187	0.109064	0.964729	0.793621	1.25983	0.0899441	1.028	0.870647	0.999523	0.99735	1.31758	0.188851	1.16208	0.450303	1.53032	0.0315374	0.791603	0.0928154	1.30589	0.0796812	0.815987	0.253378	0.972294	0.876295
OLIGO_00031	AJ535319	407098	CD4	5	CD4 molecule	43	4.92218e-05	1.38317	2.52652e-07	1.28078	1.69086e-05	1.2489	8.23506e-05	1.15479	0.00730347	1.29072	3.26543e-05	1.23845	0.000347769	1.34052	9.81722e-06	1.25795	0.0007289	0.925971	0.145204	0.975113	0.616031	0.924644	0.123645	1.11771	0.0476655	0.959506	0.477187	1.08242	0.198878	0.938405	0.350444
OLIGO_00032	AJ535320	407124	ITGAM	25	integrin, alpha M (complement component 3 receptor 3 subunit)	42	0.0584741	0.9992	0.994212	1.1634	0.155263	1.02354	0.842964	1.15484	0.182565	0.895625	0.333011	1.31751	0.0174236	1.07251	0.556748	1.24564	0.106081	1.16433	0.154445	0.879782	0.261216	1.12829	0.295826	0.775539	0.027806	1.47105	0.00171393	0.814042	0.0933992	1.16142	0.284919
OLIGO_00033	AJ575655	404083	POFUT2	1	protein O-fucosyltransferase 2	43	7.25335e-09	1.09602	0.459116	1.82291	9.12219e-06	0.970338	0.800338	0.843165	0.15662	1.51585	0.00216379	2.1413	4.1978e-07	1.28737	0.0680297	2.08407	8.38433e-06	1.6632	0.000129767	0.532302	2.75447e-06	0.86894	0.232064	1.79781	3.15061e-05	1.41261	0.01372	0.601211	0.000781055	1.61885	0.00353823
OLIGO_00034	AJ577610	444988	DHPS	7	deoxyhypusine synthase	43	0.379821	0.924421	0.325561	1.04452	0.56979	0.90555	0.19899	1.04121	0.598191	0.990658	0.909231	0.96975	0.709732	0.920305	0.345397	0.8788	0.175748	1.12992	0.120266	0.866951	0.0607827	1.14981	0.0665162	0.951453	0.543108	0.978894	0.80542	0.949013	0.566487	0.954901	0.647155
OLIGO_00035	AJ580584	282498	BOLA-DYB	23	major histocompatibility complex, class II, DY beta	39	3.27376e-06	0.848344	0.0123759	1.02688	0.662531	1.22024	0.00207265	1.39099	0.000260348	1.129	0.069126	1.18148	0.0142855	0.910427	0.182201	1.01412	0.85172	1.21045	0.00336458	1.1883	0.00559231	1.13993	0.109127	0.811649	0.0201895	1.04649	0.509413	0.770579	0.000819635	1.11389	0.182417
OLIGO_00036	AJ699418	282352	ST8SIA1	5	ST8 alpha-N-acetyl-neuraminide alpha-2,8-sialyltransferase 1	43	7.2486e-05	0.906145	0.126748	0.761347	5.75241e-05	0.908408	0.123225	0.89719	0.0828759	0.773531	0.000330642	0.7527	9.27524e-05	1.03202	0.653219	0.954337	0.535787	0.840205	0.00753223	1.19316	0.00512669	0.987652	0.836567	0.862171	0.0274401	0.97307	0.696391	1.37109	9.03568e-05	0.924728	0.336746
OLIGO_00037	AJ786345	505569	CLCN2	1	chloride channel 2	43	0.0770481	1.06181	0.310559	1.09872	0.101355	1.00852	0.880729	1.10602	0.0801695	1.16094	0.0177026	1.15321	0.0233454	0.975554	0.70253	1.0912	0.215424	1.03476	0.551685	0.91791	0.1253	1.09667	0.0993718	1.04966	0.424016	0.993341	0.916865	0.845945	0.0163916	1.11854	0.137365
OLIGO_00038	AW244888	614210	RNF166	18	ring finger protein 166	43	0.0062306	0.944148	0.39912	0.84177	0.00981909	0.986823	0.837414	0.815623	0.00260275	0.787722	0.00117337	0.846521	0.019563	0.952085	0.503781	0.865449	0.0721655	0.891566	0.0894995	1.17232	0.0151726	0.826514	0.00411199	0.965791	0.610738	1.07464	0.324938	1.1247	0.129922	0.909004	0.262405
OLIGO_00039	AW261136	-	-	0	0	43	0.000237181	1.1082	0.0974179	0.950924	0.396163	0.876656	0.0340105	0.92213	0.174487	0.864495	0.0261907	0.864923	0.0267262	0.958944	0.53234	1.2069	0.011558	0.858079	0.0138969	0.921898	0.176863	1.05187	0.397912	0.937498	0.305473	1.00049	0.994142	1.10871	0.149609	1.25857	0.00478863
OLIGO_00040	AW261140	617609	POMT1	11	protein-O-mannosyltransferase 1	43	8.82988e-08	1.16471	0.00126933	1.14325	0.00299927	1.20225	8.79508e-05	1.2828	5.98162e-07	1.46061	1.95714e-10	1.32665	2.14011e-07	1.09296	0.074839	1.16234	0.00639605	0.981576	0.66852	1.0516	0.232077	1.067	0.125552	1.13861	0.00652416	0.908281	0.0523546	0.823851	0.000423361	1.06348	0.278111
OLIGO_00041	AW261142	282016	PSMD4	3	proteasome (prosome, macropain) 26S subunit, non-ATPase, 4	43	0.558787	1.01021	0.894259	1.05958	0.43295	0.943312	0.429143	1.0241	0.746242	0.92932	0.356833	0.941214	0.446464	0.937175	0.442206	1.0658	0.483481	1.04888	0.523128	0.890268	0.110552	1.08564	0.255754	0.907453	0.219922	1.0128	0.87871	0.995709	0.960866	1.13725	0.188666
OLIGO_00042	AW261156	-	-	0	0	43	0.0373393	0.972497	0.622539	0.925785	0.162348	1.00493	0.931473	0.907145	0.0794272	0.85523	0.0114015	0.903909	0.0913289	1.05948	0.355889	0.891913	0.100141	0.951967	0.377406	1.08549	0.148364	0.902697	0.0731723	0.942771	0.319932	1.05692	0.377191	1.17211	0.0176326	0.841839	0.0228753
OLIGO_00043	AW261167	521892	ETFA	21	electron-transfer-flavoprotein, alpha polypeptide	43	0.399555	1.00461	0.955924	0.97451	0.74777	0.875398	0.102567	0.962805	0.637107	1.06072	0.496532	1.08016	0.375499	0.968825	0.729594	1.04155	0.679726	0.970039	0.709392	0.898296	0.177033	1.09985	0.229922	1.10169	0.260853	1.01833	0.84201	0.896924	0.258513	1.07507	0.495319
OLIGO_00044	AW261176	505060	CYP51A1	4	cytochrome P450, family 51, subfamily A, polypeptide 1	43	0.000296372	0.91284	0.521843	0.85032	0.239538	1.18481	0.219012	1.15931	0.282929	1.46219	0.0138912	1.81314	0.000203871	1.36118	0.062257	1.45594	0.0337968	0.931511	0.609302	1.39336	0.0162635	0.978483	0.870491	1.26126	0.121392	1.24001	0.174351	0.750729	0.0939415	1.06962	0.721488
OLIGO_00045	AW261182	540816	ZNF189	8	zinc finger protein 189	29	0.304683	1.0645	0.60273	0.817039	0.126651	0.924968	0.612207	0.846856	0.13224	1.13581	0.390432	0.855922	0.17414	0.968139	0.801064	1.01935	0.893151	0.767533	0.0581231	1.1321	0.440766	0.915551	0.561608	1.34121	0.06614	0.753579	0.0736602	1.13111	0.364823	1.05289	0.743769
OLIGO_00047	AW261184	493710	TNFAIP6	2	tumor necrosis factor, alpha-induced protein 6	41	0.000211503	0.671436	9.97151e-05	0.591235	7.38125e-07	0.71369	0.00363073	0.789788	0.0102867	0.84542	0.0857641	0.740011	0.00256751	0.868772	0.163687	0.768499	0.0174616	0.880554	0.161797	1.20712	0.0839552	1.10663	0.337575	1.07044	0.456401	0.875318	0.177591	1.174	0.118433	0.88458	0.274766
OLIGO_00048	AW261195	539771	SMUG1	5	single-strand-selective monofunctional uracil-DNA glycosylase 1	43	0.673202	1.04721	0.332389	0.950455	0.267918	0.99974	0.995448	0.972199	0.536723	1.01373	0.780903	0.978726	0.661746	1.01365	0.794895	1.00347	0.950852	0.90761	0.0403724	1.05185	0.258223	0.972452	0.530008	1.04272	0.391602	0.965473	0.49659	1.03568	0.519066	0.989959	0.866301
OLIGO_00049	AW266849	540816	ZNF189	8	zinc finger protein 189	43	0.034172	1.09064	0.097054	1.09212	0.0805334	1.16835	0.00288517	1.10881	0.0418233	1.1097	0.0559599	0.986092	0.793166	1.05042	0.3875	0.982348	0.770747	1.00135	0.978512	1.0698	0.167113	0.949041	0.282081	1.0008	0.987943	0.888613	0.0399956	1.06523	0.287451	0.935197	0.3071
OLIGO_00052	AW266862	-	-	0	0	43	8.77212e-05	0.895878	0.0804773	0.881961	0.0394511	0.833224	0.00564954	0.763766	4.25129e-05	0.744053	4.56373e-05	0.699193	1.25139e-06	0.871477	0.0553774	0.880199	0.0879733	0.984466	0.795504	0.94474	0.357696	0.91664	0.161779	0.974189	0.688327	0.939709	0.364761	1.2464	0.00390283	1.01001	0.901327
OLIGO_00053	AW266864	-	-	0	0	20	0.187494	0.765912	0.171891	0.625101	0.0234615	0.970082	0.889186	0.85659	0.476262	0.765021	0.216415	1.00084	0.996136	0.857134	0.383663	0.685485	0.179877	0.816152	0.184092	1.55188	0.0225833	0.883008	0.576001	0.8931	0.627254	1.30826	0.1866	0.856412	0.261442	0.799742	0.358732
OLIGO_00055	AW266873	281811	HADHB	11	hydroxyacyl-CoA dehydrogenase/3-ketoacyl-CoA thiolase/enoyl-CoA hydratase (trifunctional protein), beta subunit	43	1.98031e-05	0.879599	0.0846651	0.761945	0.000346235	0.816887	0.00598995	0.780172	0.000950363	0.66262	2.16417e-06	0.691728	1.46558e-05	0.921791	0.322361	0.998485	0.986067	0.866241	0.0490114	1.07211	0.312987	0.955055	0.503725	0.849326	0.0342347	1.04393	0.589963	1.33259	0.0014771	1.0832	0.396179
OLIGO_00056	AW266874	-	-	0	0	43	8.18664e-07	1.34652	0.000637883	1.14406	0.0904991	0.852737	0.0465153	0.83746	0.0274723	0.74491	0.00103037	0.835508	0.037657	0.926301	0.394236	0.936141	0.49512	0.849644	0.0445566	0.745362	0.000354476	0.982084	0.812526	0.889487	0.165268	1.12162	0.19894	1.10867	0.271334	1.01062	0.918208
OLIGO_00057	AW266876	-	-	0	0	38	0.116575	1.00101	0.991634	0.824242	0.0678523	1.03918	0.788781	0.845967	0.0817231	0.900606	0.296172	0.971637	0.772886	1.08634	0.468473	0.787899	0.0458206	0.823414	0.0655371	1.26077	0.119288	0.814069	0.150051	1.06459	0.530082	1.07887	0.466566	1.11805	0.343853	0.725281	0.0179846
OLIGO_00058	AW266877	-	-	0	0	38	0.205096	0.894657	0.404772	0.876529	0.246608	1.07419	0.545522	1.0982	0.361771	1.14654	0.226739	0.914965	0.406832	1.03329	0.781904	0.84595	0.229875	0.979737	0.882871	1.2255	0.109655	1.02236	0.850877	1.04402	0.697505	0.798023	0.0550901	1.12933	0.311687	0.818692	0.177143
OLIGO_00059	AW266884	282379	TAGLN2	3	transgelin 2	43	3.32179e-07	1.14607	0.104445	1.32571	0.000910976	1.33355	0.000731378	1.51121	4.93236e-06	1.874	3.69275e-09	1.74638	6.06289e-08	1.52287	3.20737e-05	1.36393	0.0027314	1.15674	0.0764102	1.00591	0.939499	1.13323	0.112422	1.24007	0.0144809	0.931897	0.435381	0.872018	0.15359	0.895629	0.295952
OLIGO_00060	AW266886	-	-	0	0	0	.	0.527305	N/A	0.323709	N/A	0.67593	N/A	0.141148	N/A							0.602415	N/A	0.613893	N/A	2.08808	N/A	0.208821	N/A
OLIGO_00062	AW266891	533277	TMED6	18	transmembrane emp24 protein transport domain containing 6	42	0.000435961	0.892264	0.128385	0.741553	0.000123781	0.872781	0.0852749	0.876124	0.0661728	0.747767	0.000397496	0.709101	4.64263e-05	0.787361	0.00473622	0.693133	0.000117628	0.831092	0.0142789	1.17696	0.0383744	1.00383	0.959938	0.853495	0.0399817	0.948291	0.508687	1.11037	0.21745	0.880324	0.175199
OLIGO_00063	AW266892	-	-	0	0	20	0.652394	0.732563	0.332733	0.69296	0.212399	0.974413	0.941613	0.92356	0.761657	1.01517	0.973128	1.08216	0.807365	0.74359	0.338675	0.595537	0.11967	0.94594	0.844965	1.40616	0.314216	0.947811	0.868452	1.0992	0.816625	1.06598	0.884296	0.687137	0.291723	0.800894	0.474786
OLIGO_00064	AW266895	-	-	0	0	14	0.0970158	0.954482	0.845008	1.24028	0.385741	1.46829	0.135655	0.974978	0.904444	0.90981	0.715918	1.12021	0.649284			0.695895	0.145884	1.29943	0.272114	1.18383	0.493045	0.664024	0.0555931	0.93316	0.759316	1.23126	0.449086
OLIGO_00065	AW266898	-	-	0	0	11	0.181773	0.425734	0.0138331	0.589841	0.114644	1.0626	0.875253	1.01183	0.960127	0.904855	0.831607	0.763814	0.274791	1.05148	0.835203	1.27878	0.540291	1.38547	0.360921	1.8015	0.18088	0.95222	0.899936	0.89428	0.807091	0.844128	0.716692	1.37662	0.192598	1.21617	0.613345
OLIGO_00066	AW266900	536793	FXR1	1	fragile X mental retardation, autosomal homolog 1	43	1.03291e-05	1.27111	0.00196454	0.882133	0.0809403	0.877034	0.0731519	0.970125	0.667716	0.935317	0.380967	0.797499	0.00455479	1.13747	0.114527	1.12704	0.171341	0.693989	5.95155e-06	0.994219	0.933727	1.10614	0.152801	0.964121	0.62523	0.85265	0.0481279	1.4263	8.8435e-05	0.990832	0.920586
OLIGO_00067	AW266901	-	-	0	0	43	7.23275e-09	1.50299	3.96796e-05	1.26483	0.00892208	0.904995	0.250844	1.02473	0.777163	1.04418	0.642052	1.61373	5.73639e-06	1.38605	0.00178511	2.0305	3.37561e-08	0.841543	0.0539325	0.715505	0.000250801	1.1323	0.145674	1.01899	0.837895	1.54545	5.57945e-05	0.858907	0.144452	1.46496	0.00156213
OLIGO_00068	AW266929	281210	GPX3	7	glutathione peroxidase 3 (plasma)	43	1.52426e-05	0.953668	0.522346	1.03377	0.641847	0.870314	0.0566432	0.882472	0.0849805	0.675425	6.4407e-06	1.06584	0.409284	0.930245	0.376882	1.17096	0.0771925	1.084	0.268925	0.84188	0.0171044	1.01397	0.842466	0.765378	0.000974815	1.57803	1.13509e-06	0.87278	0.11521	1.25876	0.0179283
OLIGO_00069	AW266954	-	-	0	0	37	0.00541982	1.16736	0.021387	0.934224	0.355522	1.10632	0.23597	0.965626	0.591506	1.08726	0.223838	1.22149	0.0048575	1.09986	0.198227	0.943195	0.444445	0.800288	0.00369613	1.18421	0.0572436	0.872827	0.103215	1.12597	0.0951377	1.12345	0.107891	0.900431	0.170022	0.857556	0.0669579
OLIGO_00070	AW266966	281229	HPRT1	X	hypoxanthine phosphoribosyltransferase 1	43	4.92092e-09	1.12446	0.164891	0.630675	7.91134e-07	0.714721	0.000163749	0.624207	7.29868e-07	0.549766	1.48845e-08	0.688378	8.59953e-05	0.756475	0.00513376	0.689404	0.000491857	0.56087	8.14003e-09	1.13326	0.122158	0.873358	0.100885	0.880743	0.150948	1.25213	0.016677	1.09892	0.341163	0.911338	0.39512
OLIGO_00071	AW266979	505690	LARP1	7	La ribonucleoprotein domain family, member 1	43	0.000970038	1.14126	0.0297221	1.14283	0.0230058	1.19749	0.00270994	1.25226	0.000266603	1.33802	2.10257e-05	1.27572	0.000255405	1.24708	0.00141717	1.06246	0.3896	1.00138	0.981016	1.04783	0.403217	1.04574	0.423457	1.06849	0.278433	0.953435	0.462141	0.977552	0.738503	0.851955	0.0374714
OLIGO_00072	AW266982	506867	NSL1	16	NSL1, MIND kinetochore complex component, homolog (S. cerevisiae)	43	3.08931e-05	1.17766	0.0101672	1.25806	0.000310251	1.05091	0.400832	1.16051	0.0146434	1.30199	0.000135405	1.29183	0.000204241	0.972735	0.681923	0.959423	0.569328	1.06827	0.27136	0.835344	0.00292475	1.10429	0.0890456	1.12192	0.072508	0.992195	0.906344	0.75299	0.000196867	0.986314	0.858813
OLIGO_00073	AW266983	506867	NSL1	16	NSL1, MIND kinetochore complex component, homolog (S. cerevisiae)	42	0.062094	1.24083	0.0184185	1.13857	0.134184	1.06781	0.479137	1.09799	0.277518	1.0658	0.490258	1.16498	0.103337	0.999779	0.998189	0.857631	0.147009	0.917589	0.325196	0.937846	0.481757	1.02827	0.759333	0.970678	0.743427	1.09306	0.363307	0.858191	0.139528	0.85782	0.178488
OLIGO_00074	AW266985	616981	FERMT2	10	fermitin family member 2	43	8.93897e-08	0.835314	0.00573101	0.60967	1.80041e-10	0.718893	1.73025e-06	0.750263	1.83082e-05	0.688609	6.91165e-07	0.724255	9.64677e-06	0.909425	0.170716	0.795023	0.00317368	0.729869	5.20409e-06	1.17915	0.00710739	1.04364	0.467746	0.917823	0.184229	1.05177	0.46004	1.25567	0.00258757	0.874204	0.0943823
OLIGO_00075	AW266986	280832	KIT	6	v-kit Hardy-Zuckerman 4 feline sarcoma viral oncogene homolog	43	0.000153957	0.761905	0.0137515	0.62868	4.31454e-05	0.531851	1.91278e-07	0.678793	0.00044998	0.637862	0.000178825	0.72621	0.00562766	0.674198	0.0015372	0.768927	0.0422614	0.825142	0.0671561	0.845982	0.0966708	1.27628	0.0172551	0.939701	0.566817	1.13851	0.262603	0.928378	0.540296	1.14051	0.32822
OLIGO_00076	AW266987	280832	KIT	6	v-kit Hardy-Zuckerman 4 feline sarcoma viral oncogene homolog	42	6.23518e-05	0.628268	0.000129293	0.606305	3.61435e-05	0.723723	0.00709973	0.576649	8.15223e-06	0.57884	2.16268e-05	0.623073	0.000169252	0.816484	0.103062	0.489867	5.7939e-06	0.965042	0.744812	1.19366	0.122428	0.796781	0.0495576	1.0038	0.973738	1.07642	0.540247	1.31041	0.0370288	0.599972	0.00102224
OLIGO_00077	AW267000	788761	LOC788761	13	hypothetical LOC788761	38	0.390134	0.901322	0.406316	0.829595	0.111472	0.893615	0.401632	0.832919	0.130292	0.808604	0.0988196	0.814538	0.0821169	0.751937	0.0237236	0.961687	0.761249	0.92042	0.480531	1.07717	0.549505	0.932079	0.595253	0.970807	0.811298	1.00734	0.951889	0.923146	0.493571	1.27895	0.0588273
OLIGO_00078	AW267020	-	-	0	0	22	0.000315241	0.776471	0.160793	1.17315	0.293902	1.3878	0.0695763	1.56986	0.0010963	1.35188	0.0914556	1.66064	0.000951925	1.30701	0.0688072	0.615355	0.0364574	1.51088	0.0205844	1.18297	0.3201	1.13118	0.448806	0.861146	0.342484	1.22839	0.195421	0.787053	0.0509945	0.470811	0.00113581
OLIGO_00079	AW267021	-	-	0	0	31	0.131903	0.98881	0.91886	1.25614	0.0320885	1.23601	0.164211	0.972493	0.754066	1.12408	0.268548	1.17355	0.109249	1.08427	0.730483	0.909964	0.451065	1.27036	0.0471692	0.983973	0.916039	0.7868	0.112386	1.15588	0.183462	1.04401	0.702876	0.923921	0.738343	0.839242	0.478417
OLIGO_00080	AW267034	531645	LOC531645	12	ATP-binding cassette protein C4-like	43	7.43332e-13	0.974115	0.81877	0.646908	0.000261221	0.512278	2.52097e-07	0.472163	2.08052e-08	0.272707	4.03593e-14	0.316484	1.82532e-12	0.45035	1.07628e-07	0.642301	0.002087	0.664098	0.000626143	0.791887	0.0342636	0.921692	0.448957	0.577571	2.73278e-05	1.16052	0.235163	1.42298	0.00962472	1.42623	0.0178344
OLIGO_00081	AW267037	508179	PPIL1	23	peptidylprolyl isomerase (cyclophilin)-like 1	41	0.00100831	1.32794	0.00932223	0.974109	0.802165	0.993386	0.954836	0.84175	0.0923973	0.810144	0.0637294	0.919431	0.445873	0.92908	0.524434	1.29903	0.0404405	0.733547	0.00509983	1.01979	0.865958	0.847355	0.150242	0.962452	0.729192	1.1349	0.286825	1.01049	0.931333	1.39819	0.0147322
OLIGO_00082	AW267040	286870	EIF4G2	15	eukaryotic translation initiation factor 4 gamma, 2	43	0.000418257	0.990715	0.895442	0.907141	0.15883	1.2049	0.00885314	1.14778	0.0487965	1.02704	0.717194	0.968851	0.668163	1.24289	0.00766897	0.896521	0.198957	0.915643	0.208037	1.32824	0.000103868	0.952593	0.468362	0.894807	0.132408	0.943343	0.45345	1.28285	0.00367322	0.721321	0.00070994
OLIGO_00083	AW267045	513469	LOC513469	8	similar to pleckstrin homology domain containing, family B (evectins) member 2	43	0.00278773	0.79483	0.00954771	0.778917	0.00278926	0.998298	0.982839	0.984113	0.83983	0.801699	0.0124888	0.778817	0.00521132	0.96058	0.657715	0.825545	0.0549856	0.97998	0.807714	1.28165	0.00237121	0.985792	0.853085	0.814641	0.0189372	0.971458	0.746965	1.23338	0.0306328	0.859423	0.15132
OLIGO_00084	AW267048	534992	C11H2orf43	11	hypothetical protein LOC534992	35	0.0465305	1.1333	0.354839	0.94258	0.505988	0.874262	0.165126	0.890152	0.200554	0.864755	0.14729	0.775859	0.00903792	0.903504	0.310209	1.48853	0.0825506	0.831711	0.156787	0.927521	0.405197	1.01818	0.845454	0.971469	0.759208	0.897201	0.262493	1.16452	0.114802	1.64751	0.0312977
OLIGO_00085	AW267050	614469	ITGB3BP	3	integrin beta 3 binding protein (beta3-endonexin)	10	0.0106222	5.12176	0.00218101	1.69553	0.177596	3.55787	0.0341393	1.84869	0.0440729	3.612	0.025099	2.58558	0.00398267	2.4429	0.0522469	0.848062	0.559658	0.331044	0.0403519	2.09838	0.197402	0.519607	0.244848	1.95381	0.17993	0.715832	0.508946	0.944816	0.891529	0.347154	0.0246087
OLIGO_00086	AW267059	282485	SULT1A1	25	sulfotransferase family, cytosolic, 1A, phenol-preferring, member 1	43	1.87255e-08	1.09548	0.290506	2.00454	1.03914e-10	1.54118	4.1979e-06	1.44026	6.12948e-05	1.51538	2.67967e-05	1.65527	1.0298e-06	1.23387	0.0303807	1.64896	1.20057e-05	1.82982	5.61177e-09	0.768844	0.00209284	0.934522	0.403521	1.05216	0.564301	1.09231	0.348516	0.745421	0.0044868	1.33641	0.0104137
OLIGO_00087	AW267060	508666	LOC508666	19	C-C motif chemokine 23-like	40	5.28679e-05	0.758736	0.13119	0.949405	0.684416	1.34461	0.0214757	1.59887	0.000357775	1.23885	0.135574	1.65035	0.000248241	1.61169	0.000959987	1.01541	0.932494	1.2513	0.217081	1.41627	0.00838125	1.18909	0.155506	0.774825	0.0707448	1.33216	0.0490132	0.976577	0.860834	0.63003	0.0165202
OLIGO_00088	AW267062	-	-	0	0	29	0.121437	0.808469	0.155143	0.676064	0.00655037	0.828798	0.257114	0.788151	0.0618519	0.740345	0.0860648	0.661121	0.00255391	0.845861	0.18653	0.770562	0.0826878	0.836227	0.238606	1.22592	0.235972	0.950957	0.759759	0.939344	0.711307	0.892991	0.513666	1.27943	0.0615424	0.910979	0.517608
OLIGO_00089	AW267077	-	-	0	0	41	0.0087135	1.08754	0.353707	1.09944	0.266785	1.29611	0.0110777	1.42837	0.000113308	1.2143	0.0368385	1.25911	0.0144252	1.22835	0.0369597	1.07381	0.491768	1.01094	0.902504	1.17889	0.095512	1.10204	0.316467	0.850133	0.075243	1.0369	0.704859	0.975568	0.805276	0.874188	0.229251
OLIGO_00090	AW267078	-	-	0	0	43	1.23053e-10	0.942023	0.151653	0.733416	7.38802e-10	0.805429	2.01719e-06	0.770797	4.84392e-08	0.722255	1.42547e-09	0.785	1.02867e-06	0.950216	0.263396	1.02244	0.64978	0.778554	1.55079e-07	1.09819	0.0193116	0.957001	0.260341	0.937023	0.128991	1.08687	0.0694978	1.21047	0.000202268	1.07601	0.165768
OLIGO_00091	AW267080	-	-	0	0	43	0.0210266	1.17578	0.0211538	1.05526	0.413637	1.01043	0.874188	0.959232	0.52631	0.996246	0.95748	0.948908	0.459507	0.988952	0.882226	1.22829	0.0140802	0.897497	0.108994	0.957522	0.498571	0.949328	0.41806	1.03859	0.588869	0.952484	0.512967	1.0422	0.596984	1.24201	0.0153349
OLIGO_00092	AW267088	-	-	0	0	43	2.50827e-05	0.961653	0.4503	0.821904	0.000267599	0.828474	0.000482073	0.821709	0.000263699	0.724481	2.96965e-07	0.816181	0.000431958	0.916907	0.132372	0.875052	0.0340683	0.854678	0.00307376	1.00799	0.870573	0.991835	0.866765	0.881676	0.0214537	1.12657	0.0385993	1.12341	0.0540944	0.954352	0.476312
OLIGO_00093	AW267089	784675	KIAA1462	13	hypothetical protein LOC784675	43	0.00211689	1.15909	0.0531988	1.40666	2.13156e-05	1.05591	0.450947	1.04432	0.547416	1.11807	0.154397	1.1509	0.0753739	1.03125	0.708593	1.14914	0.13992	1.21359	0.0106873	0.750652	0.00017551	0.989024	0.875132	1.07062	0.375967	1.02936	0.722824	0.896041	0.204723	1.11431	0.276682
OLIGO_00094	AW267095	616899	C11H2orf68	11	hypothetical protein LOC616899	43	2.61076e-06	0.904851	0.159364	0.725604	2.4025e-05	0.730755	2.968e-05	0.665712	3.02342e-07	0.679703	3.28792e-06	0.67656	2.74346e-06	0.861386	0.0589513	0.709494	0.000159794	0.801905	0.00245438	1.0071	0.91518	0.910991	0.16171	1.02102	0.77325	0.995376	0.951648	1.27319	0.00425057	0.823665	0.0336889
OLIGO_00095	AW267098	505854	C28H10orf57	28	transmembrane protein C10orf57 homolog	43	0.00596872	1.02137	0.800879	0.7523	0.000989514	0.897354	0.18914	0.946039	0.494526	1.08101	0.374353	0.902205	0.243123	0.864854	0.119803	0.830232	0.0648872	0.736559	0.000551013	1.19281	0.0323986	1.05425	0.511146	1.14267	0.126508	0.834596	0.0554033	0.9586	0.661874	0.959968	0.702379
OLIGO_00096	AW267101	-	-	0	0	42	9.58303e-07	1.32999	0.0161917	0.551707	8.52961e-07	0.817136	0.0624137	0.714443	0.0010512	0.697227	0.00111021	0.743266	0.00409931	0.836124	0.0908213	0.677647	0.00141178	0.414822	3.65471e-09	1.48111	0.00161817	0.874325	0.223949	0.975902	0.819769	1.06603	0.557712	1.12493	0.281363	0.810463	0.0912905
OLIGO_00097	AW267103	-	-	0	0	43	0.0293501	0.969258	0.649859	1.06803	0.297636	1.2135	0.00392899	1.10759	0.108088	1.16661	0.0242817	1.15209	0.0377634	1.10023	0.17943	0.995485	0.952355	1.10191	0.159305	1.1362	0.0500888	0.912727	0.156104	1.05328	0.436986	0.987555	0.857971	0.954983	0.532828	0.9048	0.222333
OLIGO_00098	AW267107	-	-	0	0	43	0.0151766	1.19511	0.0333251	0.885051	0.121592	1.15446	0.0750039	1.04508	0.571424	1.02644	0.755499	1.00159	0.984893	1.19343	0.0517866	1.04245	0.664554	0.740558	0.000465988	1.3044	0.00125449	0.905258	0.202707	0.982156	0.828115	0.975794	0.781338	1.19154	0.0641233	0.873493	0.191399
OLIGO_00099	AW267109	-	-	0	0	34	0.0976796	1.19427	0.198332	1.21911	0.0773738	1.45696	0.00882717	1.26094	0.0245048	1.2566	0.0495965	1.33516	0.00807999	1.39099	0.00392566	1.12471	0.386144	1.0208	0.878123	1.1951	0.19274	0.865457	0.2706	0.99656	0.975206	1.06251	0.589393	1.04182	0.700793	0.808568	0.119482
OLIGO_00101	AW267114	509695	INTS6	12	integrator complex subunit 6	43	0.00779253	1.16216	0.0108962	1.11098	0.0612051	1.1121	0.0591565	0.980672	0.718305	1.14285	0.0258426	0.951044	0.391219	1.01176	0.850325	0.98653	0.839152	0.955958	0.4234	1.00101	0.985209	0.881817	0.0231442	1.16537	0.0107918	0.832171	0.00421379	1.06384	0.338612	0.975064	0.722916
OLIGO_00102	AW267120	281770	FOXL2	1	forkhead box L2	40	1.14532e-08	1.66271	0.000168018	2.40607	2.45412e-09	1.57377	0.000403176	1.82573	8.09079e-06	2.14455	8.31409e-07	3.46255	7.31147e-11	1.39894	0.0134254			1.44708	0.00327318	0.654084	0.000544974	1.16009	0.203677	1.17463	0.223234	1.61458	0.00312404	0.40402	5.36724e-07
OLIGO_00103	AW267131	781912	TAF2	14	TAF2 RNA polymerase II, TATA box binding protein (TBP)-associated factor, 150kDa	43	0.182815	1.0834	0.307382	1.1477	0.0716643	1.00623	0.934006	0.986226	0.853374	0.938962	0.436861	0.969244	0.699541	0.948127	0.536124	1.12099	0.221674	1.05935	0.449403	0.876737	0.0771929	0.980118	0.783557	0.952076	0.540837	1.03225	0.708615	0.978213	0.805299	1.18232	0.0951167
OLIGO_00104	AW267135	510165	HPS5	29	Hermansky-Pudlak syndrome 5	43	0.00227388	1.33855	0.000226176	1.28993	0.000700673	1.08771	0.234329	1.04125	0.565043	1.11176	0.165039	1.26642	0.00302878	1.15483	0.0781599	1.21393	0.0293355	0.963673	0.603027	0.843237	0.015959	0.957279	0.524001	1.06772	0.383345	1.13911	0.106172	0.911887	0.272907	1.05117	0.589312
OLIGO_00105	AW267141	537290	TWSG1	24	twisted gastrulation homolog 1 (Drosophila)	37	1.11452e-06	1.64306	0.000380976	0.613437	0.00153535	0.887475	0.445888	0.821109	0.124325	0.744428	0.0266342	0.884406	0.336742	1.26015	0.101182	1.63023	0.00311169	0.373349	6.20832e-08	1.44673	0.031936	0.925219	0.625867	0.906614	0.477334	1.18803	0.212929	1.42486	0.0187834	1.29368	0.129321
OLIGO_00106	AW267147	100125233	STAU2	14	staufen, RNA binding protein, homolog 2 (Drosophila)	42	2.58196e-05	0.994124	0.949233	0.589746	1.55861e-06	0.981508	0.840666	0.910877	0.2871	0.786145	0.0142724	0.774926	0.00816132	0.964344	0.710407	1.10322	0.373818	0.593232	4.32969e-06	1.66429	6.98704e-06	0.928038	0.421288	0.863064	0.125923	0.985729	0.885082	1.24443	0.036732	1.14401	0.256181
OLIGO_00107	AW267155	767826	ZNF181	18	zinc finger protein 181	43	0.00125099	1.07109	0.339508	0.895211	0.116082	1.01158	0.867188	0.991668	0.903713	0.851412	0.0344975	0.78707	0.00226279	1.06543	0.422824	1.1138	0.208498	0.835792	0.0139434	1.12999	0.0766405	0.980314	0.769377	0.858565	0.043708	0.924429	0.315039	1.35367	0.000568444	1.0454	0.624934
OLIGO_00108	AW267156	-	-	0	0	22	7.76334e-05	0.886639	0.533795	0.674629	0.025858	1.19772	0.383556	1.16843	0.30715	1.30956	0.146031	1.54831	0.00633216	1.3209	0.0720039	4.68552	7.74601e-06	0.760883	0.132677	1.77538	0.00751129	0.975541	0.898211	1.12079	0.492049	1.18232	0.283023	0.85312	0.209749	3.54723	3.99747e-05
OLIGO_00109	AW267158	-	-	0	0	26	0.240653	0.806854	0.236719	0.86183	0.370613	0.92501	0.724237	1.07961	0.604489	1.45672	0.0762191	1.23695	0.155184	1.0656	0.663252	1.1814	0.398601	1.06814	0.730577	1.07331	0.760082	1.16714	0.496163	1.3493	0.165153	0.849132	0.438521	0.861473	0.346296	1.10867	0.615749
OLIGO_00110	AY052775	282472	SLCO1A2	5	solute carrier organic anion transporter family, member 1A2	43	2.24102e-09	1.31151	0.000117108	1.42163	9.6224e-07	1.39354	2.82883e-06	1.36066	1.01538e-05	1.61648	5.74573e-09	1.52515	1.12045e-07	0.884409	0.088536	1.22305	0.0112071	1.08397	0.203617	0.980238	0.741455	0.976405	0.69316	1.18801	0.0120699	0.943501	0.409373	0.579883	3.16671e-09	1.3829	0.000248304
OLIGO_00111	AY143368	280714	AHR	4	aryl hydrocarbon receptor	43	1.53725e-05	1.05841	0.471007	0.861197	0.0531232	0.956199	0.554257	0.928187	0.326859	0.686848	3.19776e-05	0.954785	0.569555	1.18478	0.0552963	1.19819	0.0629156	0.813674	0.00972054	1.11031	0.160761	0.970704	0.687113	0.739989	0.000520436	1.3901	0.00033301	1.24089	0.0199856	1.01132	0.911619
OLIGO_00112	AY233461	282115	UPK3B	25	uroplakin 3B	35	0.000138541	1.11191	0.25381	1.11937	0.243648	1.38853	0.0136303	1.23047	0.0221316	1.66408	1.40553e-05	1.55129	3.32196e-05	1.07301	0.456971	1.38427	0.00527051	1.00671	0.945116	1.24045	0.106372	0.886166	0.335607	1.3524	0.0036762	0.932218	0.506179	0.69169	0.000547952	1.29008	0.0303145
OLIGO_00113	AY247821	503555	FCAR	18	Fc fragment of IgA, receptor for	31	0.0694911	1.06486	0.584541	1.0095	0.929723	1.39262	0.0195555	1.3318	0.00309318	1.15952	0.13686	1.10109	0.305114	1.13322	0.195352	1.06628	0.561928	0.948009	0.662267	1.37952	0.0310412	0.956329	0.737784	0.870636	0.152699	0.94961	0.608261	1.02918	0.768638	0.940931	0.588617
OLIGO_00114	AY271906	408021	OASL	17	2'-5'-oligoadenylate synthetase-like	43	0.00469461	1.22019	0.0793342	1.10299	0.364158	0.751701	0.0106471	0.997963	0.98487	1.12208	0.322848	0.918435	0.464962	1.15595	0.240473	1.10287	0.458483	0.903952	0.357961	0.681511	0.00068788	1.32761	0.00977879	1.12437	0.308462	0.818513	0.10706	1.2586	0.078156	0.95408	0.740467
OLIGO_00115	AY278108	280761	DCT	12	dopachrome tautomerase (dopachrome delta-isomerase, tyrosine-related protein 2)	43	0.000542297	1.13832	0.0334689	1.30388	2.95453e-05	1.06302	0.288083	1.05546	0.347348	1.09379	0.150068	1.2612	0.00046967	1.08475	0.217182	1.26167	0.00182913	1.14545	0.0231232	0.815269	0.000646995	0.992895	0.898395	1.03631	0.55897	1.15305	0.0325487	0.860089	0.0314368	1.1631	0.0498526
OLIGO_00116	AY290705	493738	KLK1	18	kallikrein 1	43	9.85773e-07	0.782607	0.000223104	0.814847	0.001104	0.76855	5.15699e-05	0.680477	5.30559e-08	0.644731	1.44225e-08	0.656419	3.86483e-08	0.750928	0.00010412	0.765115	0.000595596	1.0412	0.500081	0.943183	0.311538	0.885404	0.0388699	0.947468	0.392718	1.01813	0.787406	1.14398	0.0600845	1.01889	0.809371
OLIGO_00118	AY574996	408018	CCR3	22	chemokine (C-C motif) receptor 3	43	0.468982	0.902059	0.192307	0.939179	0.407447	0.878081	0.0901877	0.843754	0.0286026	0.8789	0.117346	0.917052	0.289434	0.839744	0.0473395	0.93114	0.441716	1.04115	0.600701	0.934946	0.366679	0.960907	0.591396	1.04165	0.614827	1.04341	0.612722	0.915699	0.317855	1.10884	0.303535
OLIGO_00119	AY574999	408017	INSR	7	insulin receptor	43	7.39151e-06	1.12553	0.114385	1.40427	1.91771e-05	1.23542	0.0045844	1.46473	2.70151e-06	1.42069	3.52554e-05	1.58832	2.87525e-07	1.46047	2.81236e-05	1.42291	0.000210148	1.24766	0.00352973	0.879754	0.0702009	1.18562	0.0176547	0.969932	0.68739	1.11799	0.170972	0.919506	0.325038	0.974283	0.780917
OLIGO_00120	AY575855	407771	CCR1	22	chemokine (C-C motif) receptor 1	43	0.0199903	1.15621	0.020086	1.13893	0.0297812	1.05401	0.368516	1.14239	0.0263629	1.19545	0.00641065	1.23829	0.00136318	1.01827	0.785865	1.04772	0.517148	0.98505	0.798588	0.925438	0.177049	1.08385	0.161059	1.04645	0.466119	1.03583	0.594068	0.822322	0.00694966	1.02892	0.710149
OLIGO_00121	AY575856	407772	CCR8	22	chemokine (C-C motif) receptor 8	43	6.9086e-06	0.973649	0.587824	1.03638	0.453734	1.17245	0.00161498	1.18116	0.00102701	1.30211	5.50154e-06	1.15324	0.00765233	0.980119	0.710677	1.02265	0.699856	1.06443	0.200622	1.13129	0.0109428	1.00743	0.874013	1.1024	0.0586276	0.885671	0.0292285	0.849881	0.00624886	1.0434	0.498947
OLIGO_00122	AY656812	280895	PGR	15	progesterone receptor	43	0.0227992	0.887704	0.0252234	0.906108	0.0534747	0.871956	0.00847484	0.820459	0.000256389	0.891716	0.037806	0.886203	0.0291052	0.966662	0.551549	0.95769	0.479659	1.02073	0.68629	0.96231	0.434696	0.94094	0.218248	1.08685	0.12148	0.993818	0.913172	1.09079	0.150959	0.990719	0.887355
OLIGO_00123	AY656814	515940	THRSP	29	thyroid hormone responsive	43	0.0123562	0.869405	0.417567	0.646217	0.0107026	0.606488	0.00409104	0.609671	0.00419269	0.743275	0.099698	0.628649	0.011618	0.737619	0.110374	1.13537	0.530427	0.743286	0.0850174	0.938521	0.697271	1.00525	0.974372	1.21914	0.262258	0.845782	0.368781	1.17334	0.414469	1.53923	0.0525125
OLIGO_00124	CR551355	615745	GBE1	1	glucan (1,4-alpha-), branching enzyme 1	43	0.0277432	1.13799	0.0374652	1.12147	0.0521631	1.02661	0.655401	1.01513	0.796571	0.975135	0.693666	0.990378	0.87665	1.04804	0.478692	1.23323	0.00494776	0.98548	0.80482	0.915416	0.129146	0.988812	0.84603	0.960605	0.529513	1.01563	0.817414	1.05822	0.413189	1.1767	0.0371184
OLIGO_00125	CR551364	-	-	0	0	33	0.023126	1.00068	0.995896	0.755561	0.0357317	0.980076	0.905315	1.15849	0.206606	1.19726	0.173025	1.2915	0.036829	1.14048	0.309358	1.03255	0.813233	0.755045	0.0448799	1.29715	0.139727	1.18204	0.315542	1.03347	0.795972	1.07871	0.561962	0.883067	0.333175	0.905364	0.48647
OLIGO_00126	CR550920	-	-	0	0	43	0.00899876	0.80266	0.00362715	0.907525	0.165534	0.960053	0.556505	0.964653	0.603534	0.774518	0.0012677	0.813158	0.0078716	0.91657	0.274344	0.962919	0.658056	1.13065	0.0856005	1.05788	0.406894	1.00479	0.943606	0.802898	0.00459092	1.04989	0.535369	1.12717	0.151036	1.05057	0.589089
OLIGO_00127	CR550922	-	-	0	0	43	1.12789e-07	1.04611	0.495287	1.00916	0.885987	1.11164	0.101354	1.28854	0.000237528	1.56751	4.89372e-08	1.24945	0.0021582	1.02794	0.704347	0.872012	0.084814	0.964676	0.578422	1.10155	0.125491	1.15914	0.0215191	1.2165	0.00568056	0.797092	0.00292577	0.822715	0.0131533	0.848307	0.054919
OLIGO_00128	CR550949	-	-	0	0	19	0.0030876	1.08904	0.504257	1.18994	0.19772	1.09942	0.534601	0.843655	0.215517	1.26196	0.213869	2.48986	5.37033e-05	1.45642	0.211847	1.54816	0.0174792	1.09266	0.480826	0.923922	0.604319	0.767367	0.0989628	1.49583	0.0495029	1.973	0.00643212	0.584942	0.114663	1.06299	0.835282
OLIGO_00129	CR550965	538292	TRIO	20	triple functional domain (PTPRF interacting)	43	3.53193e-05	0.876472	0.115899	0.694973	3.67905e-05	0.87946	0.145098	0.65539	3.25688e-06	0.704892	0.000173744	0.878967	0.137321	0.95679	0.62807	0.758749	0.00707517	0.792921	0.00591086	1.26546	0.00759125	0.745219	0.00109827	1.07553	0.392905	1.24695	0.0177039	1.08854	0.373155	0.793015	0.0310981
OLIGO_00130	CR550955	508008	WNT5B	5	wingless-type MMTV integration site family, member 5B	43	0.31184	0.89699	0.208512	1.02973	0.72248	0.861535	0.0759081	1.02272	0.789065	0.921694	0.375232	0.970597	0.737132	0.922811	0.396798	1.04649	0.655641	1.14798	0.103695	0.836664	0.030824	1.18709	0.0408744	0.90122	0.261651	1.05306	0.591519	0.950767	0.607973	1.13402	0.249973
OLIGO_00131	CR550957	-	-	0	0	43	0.0501446	0.890957	0.0795633	0.858564	0.0179336	0.912239	0.145493	0.92451	0.212021	0.804248	0.00215626	0.804602	0.00223322	0.939558	0.382544	0.906736	0.204757	0.963643	0.559705	1.06252	0.323439	1.01345	0.826842	0.869919	0.0411762	1.00044	0.995014	1.16773	0.039857	0.965067	0.665836
OLIGO_00132	CR550982	-	-	0	0	37	0.00313284	1.0794	0.453516	1.03923	0.696878	1.55534	0.000175931	1.26615	0.0137131	1.32623	0.00717575	1.43519	0.0014114	1.16196	0.142485	1.16321	0.28607	0.962788	0.715576	1.49662	0.000904191	0.814071	0.0607075	1.04745	0.634172	1.08216	0.468628	0.809624	0.0584661	1.00107	0.994067
OLIGO_00133	CR550984	539217	SMC2	8	structural maintenance of chromosomes 2	43	2.19316e-08	0.937396	0.420076	0.699271	2.89406e-05	0.570802	4.28133e-09	0.75547	0.000672347	0.886929	0.152291	0.95474	0.57726	1.05128	0.570555	1.05465	0.575345	0.745972	0.000481686	0.816282	0.00942513	1.32352	0.000518568	1.17401	0.0556741	1.07646	0.399958	1.10111	0.296771	1.00321	0.974799
OLIGO_00134	CR550989	-	-	0	0	42	4.48216e-05	0.754881	0.00172607	0.611894	4.66742e-07	0.835117	0.0438883	0.747151	0.000851529	0.674378	5.18882e-05	0.627474	3.72694e-06	0.83534	0.0580808	0.720517	0.00238132	0.810583	0.016154	1.36481	0.000848305	0.894666	0.198449	0.902599	0.241244	0.930448	0.440251	1.33127	0.00518227	0.862544	0.182233
OLIGO_00135	CR550990	533620	ANKRD26	13	ankyrin repeat domain 26	43	0.10933	0.959398	0.423101	0.993101	0.889175	0.963623	0.457155	0.948196	0.28745	0.997189	0.958033	0.876507	0.0173727	0.912557	0.112314	1.06854	0.281554	1.03513	0.494593	0.970317	0.535744	0.983991	0.739742	1.05167	0.343783	0.878977	0.0262816	1.04113	0.497712	1.17093	0.0196064
OLIGO_00136	CR551006	521470	TRAPPC6B	21	trafficking protein particle complex 6B	43	0.00048992	0.879941	0.0484511	0.777114	0.000164025	0.942105	0.334164	0.928764	0.232772	1.05708	0.403127	0.949353	0.433383	1.03884	0.584231	1.07194	0.351764	0.883143	0.0514707	1.21231	0.00254465	0.985839	0.813446	1.13816	0.0516475	0.898088	0.130161	1.09426	0.224987	1.03187	0.697882
OLIGO_00137	CR551012	509431	ASB14	22	ankyrin repeat and SOCS box containing 14	43	0.00673122	0.971821	0.611525	0.872157	0.0147558	0.909742	0.0860379	0.933294	0.206621	0.806516	0.000592735	0.846946	0.00651832	0.941494	0.332629	1.03181	0.638913	0.897446	0.0541535	1.04309	0.427225	1.02589	0.629747	0.864161	0.0146212	1.05013	0.427906	1.11163	0.106608	1.09592	0.203725
OLIGO_00138	CR551013	100313957	IFNT	8	interferon-tau 3g	38	2.35407e-06	1.02036	0.789861	1.18231	0.0211081	1.5651	3.79577e-06	1.069	0.332002	1.30525	0.00274663	1.56647	1.58146e-05	0.996434	0.964491	0.924583	0.371991	1.15871	0.0480073	1.32377	0.00115197	0.683026	2.0596e-05	1.22099	0.0154998	1.20014	0.0743056	0.6361	3.49186e-05	0.927892	0.417469
OLIGO_00139	CR550759	-	-	0	0	43	0.111276	1.10616	0.064066	0.992501	0.883522	1.0229	0.659808	0.976752	0.647458	0.984002	0.770572	1.06381	0.267493	1.09575	0.125176	1.12952	0.059997	0.897247	0.0420154	1.03063	0.5476	0.954888	0.358827	1.00742	0.892774	1.0811	0.18432	1.03003	0.629209	1.03081	0.653869
OLIGO_00140	CR550761	616537	RAB6A	15	RAB6A, member RAS oncogene family	43	0.000113062	0.950149	0.324188	0.848501	0.00178854	0.955378	0.35995	0.865755	0.00552133	0.8434	0.00252461	0.817862	0.000472256	1.06743	0.254464	1.02372	0.702254	0.893019	0.0287881	1.12596	0.0177465	0.906192	0.0467806	0.974178	0.622341	0.96972	0.583124	1.30515	4.36687e-05	0.959051	0.523347
OLIGO_00141	CR550762	515578	LOC515578	24	glyoxylate reductase-like	43	0.0138394	1.10546	0.117221	1.10903	0.0979121	1.09097	0.159295	1.13914	0.0378085	1.19617	0.00903129	1.27633	0.000571779	1.18954	0.0152621	0.96915	0.671553	1.00323	0.958913	0.98371	0.786844	1.04415	0.474375	1.05007	0.452332	1.06701	0.356024	0.931997	0.337877	0.814729	0.0140471
OLIGO_00142	CR550763	617230	ATP5E	13	ATP synthase, H+ transporting, mitochondrial F1 complex, epsilon subunit	43	3.71386e-05	1.29332	0.0142827	1.27754	0.0152453	0.891182	0.241034	0.874438	0.173336	0.828195	0.0776125	0.98804	0.908837	1.13191	0.270232	1.44395	0.00368786	0.987795	0.901022	0.697578	0.000432147	0.981212	0.841759	0.947116	0.602193	1.19301	0.114819	1.14561	0.245357	1.27568	0.0629227
OLIGO_00143	CR550714	521106	UTP3	6	UTP3, small subunit (SSU) processome component, homolog (S. cerevisiae)	43	0.162334	0.924561	0.346545	0.944838	0.44857	1.14347	0.0775242	1.05855	0.447654	1.04758	0.572484	0.998933	0.989225	1.06289	0.466613	1.17925	0.142232	1.02193	0.790835	1.21023	0.0127201	0.925735	0.298963	0.989635	0.898528	0.953563	0.58026	1.06402	0.475918	1.10948	0.371766
OLIGO_00144	CR550716	540077	LOC540077	23	ariadne homolog 2-like	43	2.81143e-08	0.812143	0.0013942	0.995897	0.944398	1.28717	9.40678e-05	1.18835	0.00520089	1.29173	0.0002048	1.27475	0.000397458	1.00514	0.939377	1.06205	0.409691	1.22626	0.00132944	1.29247	5.30061e-05	0.923227	0.169437	1.08699	0.18946	0.986857	0.84285	0.788504	0.00144247	1.05662	0.479317
OLIGO_00145	CR550769	530835	OPA3	18	optic atrophy 3 (autosomal recessive, with chorea and spastic paraplegia)	43	0.00951003	0.922765	0.119564	0.862687	0.00410812	0.885109	0.0161093	0.86696	0.0054011	0.921315	0.125362	0.89457	0.039726	0.774654	3.95144e-05	0.854592	0.0122598	0.934894	0.179818	1.02599	0.59197	0.979495	0.664984	1.0627	0.248538	0.970971	0.596177	0.865951	0.0171893	1.10319	0.133062
OLIGO_00146	CR550720	538940	CDAN1	10	congenital dyserythropoietic anemia, type I	43	0.0351239	1.01181	0.785591	0.923437	0.0609688	0.996496	0.932827	0.917734	0.0441194	0.991455	0.8483	0.949377	0.251237	1.08018	0.10959	0.977619	0.657878	0.912658	0.035371	1.07912	0.0672847	0.920961	0.0485789	1.08033	0.0864499	0.95756	0.362355	1.13778	0.0124165	0.905053	0.0745889
OLIGO_00147	CR550722	539713	BCS1L	2	BCS1-like (S. cerevisiae)	42	0.114878	0.908137	0.367909	0.903722	0.302533	0.889932	0.241792	0.882735	0.218848	0.890967	0.289451	0.829351	0.0710332	0.729292	0.00501809	1.04514	0.714844	0.995139	0.9576	0.984741	0.85546	0.991912	0.926551	1.00933	0.92485	0.930844	0.474681	0.879353	0.195003	1.43309	0.00319228
OLIGO_00148	CR938857	-	-	0	0	43	3.85509e-05	1.1443	0.0270672	1.05018	0.390944	1.3155	2.1355e-05	1.23648	0.000512345	1.43279	8.15219e-07	1.24007	0.00101967	1.1753	0.0149416	1.15052	0.0456093	0.917747	0.146845	1.25264	0.000264896	0.939937	0.280478	1.15876	0.0209709	0.865491	0.0341739	0.947775	0.429211	0.978916	0.776118
OLIGO_00149	CR550778	-	-	0	0	43	9.31341e-06	0.968795	0.529082	0.876575	0.0089092	0.87569	0.00843808	0.763848	1.37696e-06	0.782305	2.31602e-05	0.755016	2.51427e-06	0.875501	0.020005	0.849968	0.00891154	0.904809	0.0461013	0.998991	0.982913	0.872281	0.00561279	1.02416	0.644093	0.965117	0.517573	1.15958	0.0132206	0.970836	0.642323
OLIGO_00150	CR550783	281945	NR2F2	21	nuclear receptor subfamily 2, group F, member 2	43	0.000565153	1.06015	0.519826	1.4248	0.000190857	1.32018	0.00256866	1.45088	9.93325e-05	1.42973	0.000417333	1.37711	0.00139282	1.44117	0.000626018	1.40663	0.00257754	1.34396	0.00167244	0.926575	0.374197	1.099	0.272476	0.985417	0.874597	0.963196	0.704897	1.04652	0.661372	0.976033	0.833118
OLIGO_00152	CR550798	-	-	0	0	43	0.000335582	1.23394	0.0133971	1.37618	0.000196772	1.01461	0.854111	0.939515	0.430704	1.00696	0.93486	1.14602	0.114315	0.946463	0.543127	1.12333	0.236016	1.11528	0.176918	0.737267	0.000255803	0.925982	0.320207	1.07179	0.412126	1.13809	0.152455	0.82587	0.0467817	1.18688	0.10431
OLIGO_00153	CR551169	538769	NOG	19	noggin	38	0.000142515	1.02239	0.814129	0.754331	0.00463109	0.914703	0.516839	0.71058	0.00056415	0.646676	7.26361e-05	0.73022	0.00231235	0.692542	0.00131963	0.64721	0.000346912	0.737812	0.00286185	1.2126	0.168676	0.776843	0.0721671	0.910067	0.342569	1.12919	0.248272	0.948402	0.635566	0.934543	0.582746
OLIGO_00154	CR551170	539136	MEGF10	7	multiple EGF-like-domains 10	40	0.000788103	1.28363	0.0151785	1.51147	3.80476e-05	1.46479	0.00111571	1.36755	0.00112733	1.31862	0.00695755	1.42578	0.000672124	1.31089	0.0144664	0.914684	0.484255	1.1775	0.096489	0.969115	0.770016	0.933613	0.522927	0.964222	0.707633	1.08127	0.449067	0.919414	0.449136	0.69776	0.0109634
OLIGO_00155	CR550800	784292	DCTD	27	dCMP deaminase	43	1.83248e-07	0.834801	0.000605104	0.732697	4.74656e-08	0.828319	0.000243099	0.86649	0.00395989	0.744663	6.78107e-07	0.733006	2.48497e-07	0.982918	0.749796	0.928439	0.205393	0.87769	0.00918301	1.13051	0.0109036	1.04608	0.33385	0.859402	0.00418312	0.984347	0.769617	1.34094	4.87811e-06	0.944575	0.363366
OLIGO_00156	CR551258	780881	C8H9orf100	8	chromosome 9 open reading frame 100 ortholog	43	0.000357959	0.973752	0.564211	0.836966	0.000218357	0.898886	0.0198999	0.881938	0.006684	0.848792	0.00124906	0.790478	1.20482e-05	0.937115	0.20459	0.925294	0.160213	0.859527	0.0015217	1.07398	0.104413	0.981146	0.660411	0.962416	0.419624	0.931297	0.161441	1.1855	0.00232698	0.987386	0.827956
OLIGO_00157	CR551264	-	-	0	0	43	0.0480245	0.998124	0.9852	1.20994	0.0548569	1.17573	0.106235	1.22316	0.0409963	1.15095	0.20608	1.14867	0.190893	0.96722	0.758932	1.46497	0.00608477	1.21221	0.0553832	0.971725	0.766781	1.04034	0.679883	0.94097	0.574481	0.998015	0.986291	0.842036	0.133606	1.51462	0.00432093
OLIGO_00158	CR551251	-	-	0	0	43	0.00165235	1.08976	0.0815617	1.11937	0.0193086	1.09833	0.0494416	1.17177	0.00139507	1.29371	6.02775e-06	1.13836	0.0130315	1.06123	0.26921	1.05508	0.354007	1.02717	0.571501	0.981207	0.677045	1.06686	0.159795	1.10406	0.0518838	0.879918	0.0191224	0.932245	0.211197	0.994213	0.924738
OLIGO_00159	CR551469	789761	LOC789761	Un	protein kinase D1-like	42	0.000141195	0.993137	0.933964	1.06463	0.384092	1.26845	0.00275152	1.33767	0.000190994	1.34214	0.000369891	1.30905	0.000886	1.41358	8.57655e-05	1.21566	0.0307097	1.07199	0.395578	1.19145	0.0213306	1.05457	0.470973	1.00334	0.964828	0.975347	0.753105	1.07986	0.35402	0.859988	0.109149
OLIGO_00160	CR551456	-	-	0	0	33	0.00673313	1.46152	0.108101	1.57832	0.0541575	2.87679	0.000952502	2.0105	0.00115692	1.62595	0.0268244	2.07433	0.00113092	2.2252	0.00503596	1.21652	0.362932	1.07991	0.735422	1.82269	0.0481387	0.698871	0.205123	0.808731	0.263468	1.27576	0.217306	1.07273	0.78115	0.546701	0.0243961
OLIGO_00161	CR551457	767982	USMG5	26	up-regulated during skeletal muscle growth 5 homolog (mouse)	43	0.131737	1.04131	0.534483	1.0698	0.284603	1.14816	0.0318418	1.1835	0.00973564	1.13686	0.0624759	1.16713	0.026312	1.07652	0.305244	1.19561	0.0242063	1.02736	0.671946	1.07324	0.252929	1.03079	0.621641	0.960585	0.549056	1.02663	0.709861	0.922368	0.277201	1.11063	0.208531
OLIGO_00162	CR550846	615534	FNDC3B	1	fibronectin type III domain containing 3B	43	4.47047e-06	0.985438	0.826215	0.885258	0.0633766	0.812849	0.00230782	0.751638	5.72147e-05	0.727031	3.36568e-05	0.660541	3.47924e-07	0.909009	0.199176	0.813137	0.0119811	0.898339	0.105747	0.918206	0.178954	0.924696	0.216795	0.967263	0.628147	0.908545	0.192218	1.37616	0.000134917	0.894531	0.192977
OLIGO_00163	CR550880	508658	PTPN1	13	protein tyrosine phosphatase, non-receptor type 1	43	2.90883e-05	1.11418	0.166488	1.0165	0.825908	1.03665	0.629023	1.01799	0.810649	1.48083	1.26754e-05	1.45106	2.98074e-05	1.06269	0.476302	1.10634	0.273967	0.912331	0.227794	1.01982	0.787024	0.982003	0.802541	1.45466	2.28649e-05	0.979898	0.809705	0.732355	0.000998656	1.04107	0.6815
OLIGO_00164	CR550892	511976	ITGA8	13	integrin, alpha 8	43	0.0222093	1.18928	0.0162621	1.29054	0.000423677	1.15205	0.041407	1.05865	0.398012	1.21143	0.0116344	1.17765	0.0282244	1.16015	0.0582104	1.04626	0.585243	1.08515	0.23426	0.892685	0.0915235	0.918931	0.205516	1.14432	0.0682858	0.972119	0.713792	0.98514	0.851761	0.90183	0.246716
OLIGO_00165	CR550332	788533	LOC788533	15	olfactory receptor, family 51, subfamily E, member 2-like	36	0.000283087	1.18263	0.158609	1.22495	0.0976252	1.08159	0.664391	1.00078	0.994577	1.40143	0.0211573	2.0743	5.62025e-06	1.01667	0.910329	1.25194	0.15266	1.03578	0.745511	0.882973	0.476223	0.92528	0.647646	1.40034	0.00829272	1.48013	0.00975379	0.490127	3.60736e-05	1.23141	0.216979
OLIGO_00166	CR550896	507124	UFD1L	17	ubiquitin fusion degradation 1 like	43	1.12826e-09	0.833046	0.0419593	0.729508	0.00050572	0.667634	1.82875e-05	0.543141	5.06859e-09	0.454872	4.48158e-11	0.464906	1.01702e-10	0.631707	2.0365e-05	0.618828	3.28536e-05	0.875712	0.125546	0.915184	0.284233	0.813531	0.0153401	0.837485	0.0539971	1.02206	0.819128	1.35879	0.0036873	0.979612	0.852824
OLIGO_00167	CR550608	507297	HEATR5A	21	HEAT repeat containing 5A	41	0.00549696	0.928286	0.500308	0.789503	0.0163926	1.13589	0.188333	1.04324	0.647643	0.913132	0.375687	0.825584	0.0596169	1.01005	0.927001	0.76563	0.0226598	0.850496	0.138951	1.43874	0.00037213	0.918428	0.357008	0.875288	0.184868	0.904124	0.341941	1.22344	0.0767875	0.75801	0.0287506
OLIGO_00168	CR550412	-	-	0	0	43	1.26871e-05	1.19527	0.0245452	1.34929	0.00020069	1.18299	0.0276166	1.48059	3.47104e-06	1.53083	3.01856e-06	1.61783	3.07015e-07	1.25143	0.0109294	1.28183	0.00907927	1.12885	0.112158	0.876754	0.074419	1.25157	0.00323006	1.03393	0.673417	1.05683	0.511668	0.773528	0.0055033	1.02429	0.805898
OLIGO_00169	CR938866	781149	AFF1	6	AF4/FMR2 family, member 1	43	3.94968e-05	0.912019	0.100022	0.851882	0.00433773	1.12556	0.0315397	0.933356	0.198285	0.938997	0.274234	0.919276	0.146619	1.18018	0.00878916	0.95288	0.461767	0.934063	0.212505	1.32126	3.63689e-06	0.829238	0.000818919	1.00604	0.915204	0.978999	0.724802	1.28381	0.000271417	0.807402	0.00364349
OLIGO_00170	CR550419	-	-	0	0	43	0.00292218	0.759366	0.00552203	0.690196	0.000179186	0.871245	0.155076	0.812263	0.0251825	0.674745	0.000190091	0.864332	0.137653	0.878076	0.204886	0.688731	0.0015151	0.90891	0.30542	1.26232	0.0162355	0.932302	0.452289	0.830698	0.0529347	1.28098	0.017842	1.0159	0.881605	0.784363	0.0455911
OLIGO_00171	CR550433	785341	LOC785341	Un	zinc finger protein 345-like	43	8.30704e-05	1.13279	0.186644	1.03652	0.677733	1.19475	0.0451596	1.13875	0.136438	1.14419	0.173414	0.714354	0.000587984	1.16511	0.132772	1.30467	0.0215257	0.915018	0.337972	1.15265	0.105573	0.953132	0.578778	1.00477	0.961552	0.624334	3.35979e-05	1.631	2.50665e-05	1.11978	0.355313
OLIGO_00172	CR550420	540437	MYO18B	17	myosin XVIIIB	43	0.000425998	1.09187	0.0510728	1.18385	0.000243859	1.15453	0.00143584	1.12235	0.0089855	1.04752	0.312265	1.20327	0.000199098	1.06675	0.18744	0.958783	0.422514	1.08424	0.0654047	0.97523	0.545688	0.972128	0.496125	0.933329	0.132381	1.14868	0.00588219	0.886541	0.0210544	0.898789	0.0614465
OLIGO_00173	CR550441	536654	GNAQ	8	guanine nucleotide binding protein (G protein), q polypeptide	43	5.30028e-07	1.33106	0.000157849	1.39035	1.16068e-05	1.47119	6.94017e-07	1.41729	4.49191e-06	1.2057	0.0122723	1.39467	3.25317e-05	1.03367	0.66543	0.940881	0.46122	1.04455	0.521281	1.05814	0.388428	0.963366	0.568023	0.850706	0.0276388	1.15674	0.0597747	0.741153	0.000474958	0.910236	0.288667
OLIGO_00174	CR550450	540547	CCND3	23	cyclin D3	43	3.78892e-05	0.822249	0.0378718	1.32099	0.00285254	1.17473	0.0741104	1.33548	0.00201407	1.36253	0.00214867	1.18387	0.0822784	1.00972	0.923838	1.03201	0.772616	1.60655	3.67518e-06	0.889279	0.179517	1.13684	0.143167	1.02026	0.831989	0.868871	0.16459	0.852901	0.134717	1.02208	0.851568
OLIGO_00176	CR550480	505502	FOXP2	4	forkhead box P2	42	0.000581545	1.26076	0.0344466	1.61215	3.46272e-05	1.29641	0.034216	1.1453	0.190723	1.304	0.0187138	1.52823	0.000355636	1.00681	0.95294	1.14278	0.280369	1.27871	0.0179672	0.804151	0.0620464	0.883434	0.276989	1.13857	0.214322	1.17195	0.156141	0.658808	0.000798444	1.13505	0.321192
OLIGO_00177	CR550483	540582	SBNO1	17	strawberry notch homolog 1 (Drosophila)	43	0.000123215	0.906043	0.268358	0.704115	0.000156924	0.767035	0.00577624	0.698745	0.000118305	0.670921	7.44599e-05	0.655693	3.42351e-05	0.925573	0.42929	0.791468	0.0304771	0.777132	0.00527542	1.08936	0.340005	0.910969	0.299048	0.960181	0.655283	0.977302	0.811691	1.41159	0.00138304	0.855112	0.167315
OLIGO_00178	CR550475	-	-	0	0	36	3.99999e-09	0.709955	0.330184	2.69573	0.000319411	3.65307	8.49435e-06	5.76857	1.37296e-08	7.59274	3.48623e-09	3.10325	6.14411e-05	1.59105	0.193273	1.39291	0.267794	3.79704	0.00017736	1.35513	0.136704	1.5791	0.0214153	1.31623	0.168155	0.408713	0.000107369	0.512704	0.0404866	0.875466	0.700982
OLIGO_00179	CR550491	507917	LOC507917	23	MHC class I heavy chain	43	0.0087135	0.922361	0.113618	0.957986	0.377888	1.0454	0.361799	1.04676	0.348086	1.02746	0.604062	0.927305	0.153495	1.15073	0.0145244	1.0294	0.628259	1.03862	0.441916	1.09125	0.0699654	1.0013	0.978109	0.981557	0.718998	0.902526	0.0669908	1.24094	0.000509044	0.89456	0.0860961
OLIGO_00180	CR550615	528191	BBS5	2	Bardet-Biedl syndrome 5	25	3.77935e-05	0.89619	0.564468	0.528972	8.40614e-05	0.638537	0.0012371	0.628884	0.000625913	0.537674	0.000415496	0.431562	1.18414e-07	0.779056	0.0775865	0.736879	0.118077	0.590245	0.0132283	1.20713	0.179583	0.984883	0.898031	0.854966	0.303924	0.802645	0.136527	1.8052	4.28593e-05	0.945862	0.775965
OLIGO_00181	CR550616	533757	ADNP	13	activity-dependent neuroprotector homeobox	43	2.01248e-09	0.962132	0.548454	0.602462	2.67998e-10	0.854921	0.0144125	0.745931	2.14962e-05	0.72788	1.94447e-05	0.677822	5.73152e-07	1.01431	0.840818	0.746835	0.000382374	0.626174	2.77949e-09	1.41905	7.58482e-07	0.872514	0.0281364	0.975801	0.710411	0.931229	0.312424	1.49642	1.9526e-06	0.736302	0.000478057
OLIGO_00183	CR550732	506492	ATP5J2	25	ATP synthase, H+ transporting, mitochondrial Fo complex, subunit F2	43	3.76936e-07	0.865484	0.00381744	0.727634	1.40127e-08	0.827355	0.000150673	0.746983	1.33238e-07	0.7597	1.40734e-06	0.702256	6.82771e-09	0.834306	0.00114611	0.783272	0.000144447	0.840725	0.000532677	1.13705	0.00626671	0.902857	0.0299067	1.01702	0.733005	0.924386	0.136416	1.18804	0.0028491	0.93883	0.319115
OLIGO_00184	CR550625	-	-	0	0	24	0.0975901	0.823023	0.277096	1.01988	0.894949	0.988898	0.948203	1.21515	0.181874	1.13059	0.451861	1.35739	0.0460775	1.42425	0.0425641	1.07321	0.716062	1.23918	0.177065	0.969624	0.835889	1.22879	0.181898	0.930416	0.612745	1.2006	0.213766	1.04926	0.734221	0.753528	0.161124
OLIGO_00185	CR550508	-	-	0	0	43	0.0632634	0.852599	0.078961	0.942527	0.491443	1.1609	0.106592	0.986396	0.873165	0.918208	0.357808	0.834121	0.0550841	0.955047	0.645277	0.938604	0.550451	1.10548	0.252453	1.23169	0.0229049	0.849682	0.07201	0.930872	0.435774	0.908423	0.32559	1.14497	0.196112	0.982784	0.879412
OLIGO_00186	CR550347	538590	LOC538590	2	collagen alpha-1(II) chain-like	24	0.0008971	0.748886	0.104708	0.695851	0.0186278	0.817086	0.28114	0.888117	0.369726	1.02332	0.890689	0.990181	0.938991	1.44131	0.0122904	0.704874	0.059735	0.929182	0.656483	1.17422	0.367919	1.08693	0.626252	1.15224	0.37537	0.967614	0.831606	1.45561	0.00292798	0.489049	0.000246141
OLIGO_00187	CR550365	535683	PSMD14	2	proteasome (prosome, macropain) 26S subunit, non-ATPase, 14	43	0.0090221	1.34297	0.000574384	1.29667	0.00145924	1.17344	0.0421983	1.28192	0.00223548	1.11417	0.195574	1.21075	0.0250462	1.07925	0.387391	1.00705	0.94487	0.965524	0.65298	0.904962	0.187747	1.09244	0.242468	0.869145	0.0921711	1.08669	0.34256	0.891384	0.213862	0.933103	0.521357
OLIGO_00188	CR550366	-	-	0	0	43	1.02523e-09	1.08734	0.185285	0.836067	0.00461637	0.806196	0.00082756	0.710734	9.97583e-07	0.65845	7.36207e-08	0.607854	1.22199e-09	0.787676	0.00112596	0.88495	0.103822	0.768914	9.27115e-05	0.964272	0.538752	0.88159	0.0375181	0.926435	0.240241	0.92316	0.24025	1.29583	0.000628425	1.1235	0.148229
OLIGO_00189	CR550352	617860	SPATS2	5	spermatogenesis associated, serine-rich 2	32	0.00125337	1.063	0.575469	1.13635	0.238703	0.916649	0.510424	0.749924	0.00674546	0.618761	0.000400251	0.983604	0.879458	0.819162	0.055917	0.855607	0.276662	1.069	0.548742	0.806659	0.103907	0.818115	0.122251	0.825098	0.151432	1.58964	0.00132293	0.832817	0.122843	1.04449	0.76431
OLIGO_00190	CR550353	-	-	0	0	43	0	1.81585	0.0163981	29.8463	1.87879e-18	38.9238	1.2037e-19	39.7604	9.719e-20	64.0942	1.602e-20	34.1191	6.37204e-18	11.2778	1.01675e-11	10.9547	1.16706e-10	16.4366	2.54423e-15	1.30414	0.243167	1.02149	0.92494	1.61201	0.0584298	0.532327	0.0189944	0.330543	0.000207859	0.971352	0.924012
OLIGO_00191	CR550356	-	-	0	0	43	0.000302787	0.768145	0.000189958	0.756378	4.72371e-05	0.880915	0.0460268	0.793591	0.000529687	0.869944	0.0419836	0.702177	3.64181e-06	0.833698	0.0133471	0.768032	0.00116271	0.984681	0.808528	1.16465	0.0153687	0.900872	0.0910124	1.09621	0.169264	0.807151	0.00385938	1.18731	0.0246021	0.921235	0.318902
OLIGO_00192	CR550392	509657	PTPRK	9	protein tyrosine phosphatase, receptor type, K	43	6.65136e-05	0.78861	6.79912e-05	0.779807	1.95692e-05	0.859382	0.00550292	0.846763	0.00252028	0.779524	5.73098e-05	0.706654	1.80049e-07	0.865797	0.0193779	0.843701	0.0109872	0.988838	0.831874	1.10204	0.0613546	0.985316	0.771323	0.920593	0.142083	0.906521	0.101812	1.22521	0.00200719	0.974479	0.706793
OLIGO_00193	CR550409	530358	KLF3	6	Kruppel-like factor 3 (basic)	39	2.78722e-06	1.05304	0.601099	0.868586	0.0651133	1.42603	2.46839e-05	1.18845	0.0224128	1.20523	0.0258779	0.972143	0.703345	1.35389	0.000375371	0.947444	0.57199	0.824839	0.0579455	1.64178	9.95266e-08	0.833397	0.0179509	1.01412	0.861798	0.806604	0.0119646	1.39268	0.000146159	0.699796	0.000766006
OLIGO_00194	CR550396	-	-	0	0	18	0.0779531	1.45801	0.40125	1.14259	0.593141	1.68604	0.167555	1.56564	0.0529064	1.53025	0.143646	1.53547	0.0623493	2.29215	0.00611672	0.790184	0.447528	0.783666	0.604398	1.47562	0.32991	0.928589	0.845192	0.977399	0.933389	1.00341	0.98955	1.4928	0.145592	0.344734	0.00656014
OLIGO_00195	CR550399	-	-	0	0	1	0.36372	3.49785	0.565003	58.5644	0.230009													16.743	0.358054
OLIGO_00196	CR550522	519172	BLOC1S2	26	biogenesis of lysosomal organelles complex-1, subunit 2	43	0.11824	0.981564	0.825306	0.797379	0.00759597	0.887449	0.157615	0.931599	0.385569	0.892934	0.20039	0.955817	0.607211	0.84569	0.0760578	0.798265	0.0281727	0.812355	0.0151479	1.11296	0.195399	1.04975	0.553855	0.958496	0.624828	1.07042	0.463159	0.884782	0.210984	0.943922	0.591079
OLIGO_00197	CR550525	-	-	0	0	43	4.86702e-08	1.4152	5.11447e-08	1.50087	4.7762e-10	1.26164	3.98122e-05	1.17882	0.00230663	1.37093	7.85522e-07	1.41215	1.32682e-07	1.11166	0.0752811	1.30326	0.00011887	1.06053	0.260223	0.840611	0.00109216	0.934351	0.177996	1.16297	0.00788698	1.03007	0.60907	0.78721	0.000278681	1.17235	0.0219899
OLIGO_00198	CR550543	-	-	0	0	1	0.606754	1.37933	0.431066	1.79527	0.39377	1.48298	0.414286							1.22212	0.779585			1.30156	0.618406	0.826047	0.762786
OLIGO_00199	CR550530	506561	AAAS	5	achalasia, adrenocortical insufficiency, alacrimia	43	8.36105e-09	1.2801	0.0575459	0.6083	0.000189211	0.515904	2.39078e-06	0.538275	7.56896e-06	0.449398	2.54082e-07	0.595453	0.000284005	0.68471	0.00943861	0.865146	0.340569	0.475198	3.22428e-07	0.848109	0.17172	1.04336	0.722013	0.834885	0.172274	1.325	0.0470371	1.1499	0.340457	1.26352	0.151348
OLIGO_00200	CR550531	-	-	0	0	32	0.570143	1.16977	0.180493	0.898786	0.419901	1.07586	0.65142	1.06286	0.576096	1.016	0.888223	1.16197	0.171813	1.10655	0.416348	1.15274	0.257427	0.768346	0.0563728	1.19702	0.299143	0.987913	0.939596	0.955916	0.702828	1.14367	0.260286	0.952301	0.704334	1.04175	0.771025
OLIGO_00201	CR550548	-	-	0	0	19	0.0105381	2.31022	0.00255134	1.76117	0.0369369	1.15866	0.646714	1.09376	0.678635	1.85916	0.0611192	2.30118	0.00108474	1.88027	0.310513	1.00272	0.992074	0.76234	0.280492	0.657889	0.203251	0.94399	0.85636	1.69979	0.105326	1.23776	0.510905	0.817086	0.743597	0.533286	0.337231
OLIGO_00202	CR550532	520864	HIF1AN	26	hypoxia inducible factor 1, alpha subunit inhibitor	43	0.0371577	0.90322	0.215241	0.983319	0.826135	0.897774	0.163763	0.990811	0.905742	0.916864	0.30239	0.969014	0.703358	0.730529	0.000811259	1.00161	0.986374	1.08868	0.288177	0.913004	0.227001	1.10363	0.199234	0.925368	0.359072	1.05688	0.530276	0.753889	0.00329022	1.37108	0.00297886
OLIGO_00203	CR550535	-	-	0	0	43	1.63969e-07	1.12324	0.0980299	1.32509	0.000110295	1.14915	0.0414089	1.55235	4.13277e-08	1.43285	8.45865e-06	1.56585	1.38309e-07	1.04912	0.52978	1.27977	0.00500753	1.17971	0.0176857	0.867219	0.0324536	1.35087	2.99659e-05	0.923019	0.262768	1.09282	0.242151	0.669999	7.65724e-06	1.21986	0.0302706
OLIGO_00204	CR550539	538204	PSMD12	19	proteasome (prosome, macropain) 26S subunit, non-ATPase, 12	35	0.0231483	0.928234	0.526812	0.756631	0.00515429	0.98355	0.858602	0.874848	0.133491	0.774855	0.00691931	0.764736	0.00339025	0.902126	0.258176	0.955928	0.670331	0.81513	0.0956767	1.29991	0.0119436	0.88948	0.21709	0.885703	0.194112	0.986941	0.883533	1.17966	0.071884	1.05964	0.590387
OLIGO_00205	CR550653	506441	DCTN5	25	dynactin 5 (p25)	43	0.372213	1.12259	0.110885	0.952479	0.481406	0.959555	0.572158	1.06195	0.38924	0.976476	0.748807	1.06053	0.43154	1.00312	0.968381	1.0355	0.680154	0.848462	0.0229919	1.00743	0.917722	1.10671	0.164972	0.91951	0.259781	1.08608	0.295891	0.945869	0.500077	1.03228	0.72707
OLIGO_00206	CR550636	518158	ADPGK	10	ADP-dependent glucokinase	43	2.66636e-07	1.05178	0.306549	0.790672	1.06141e-05	0.901474	0.0331002	0.779795	4.03333e-06	0.804098	9.70664e-05	0.823869	0.000429404	0.756217	5.17417e-06	0.826326	0.00191317	0.751747	4.15362e-07	1.14014	0.00685473	0.865023	0.0030472	1.03117	0.543165	1.02459	0.652459	0.917885	0.135655	1.09271	0.160579
OLIGO_00207	CR550654	-	-	0	0	30	3.82547e-05	1.2896	0.105617	0.93036	0.563499	1.30752	0.0615072	1.35664	0.0165647	1.34157	0.055785	1.27432	0.0493576	1.7383	4.48494e-05	3.01037	1.34394e-06	0.721431	0.0366875	1.40539	0.0210611	1.03757	0.790022	0.988892	0.941742	0.949874	0.732441	1.36409	0.00946702	1.73179	0.00388724
OLIGO_00208	CR550638	508331	RAB11FIP4	19	RAB11 family interacting protein 4 (class II)	43	6.74271e-05	0.916629	0.385682	0.915445	0.365154	0.903598	0.299484	1.01489	0.878989	0.784278	0.0239496	1.41593	0.001646	0.895312	0.316627	1.38067	0.00801085	0.998707	0.989505	0.987059	0.891418	1.12317	0.227415	0.772769	0.0153448	1.8054	2.84841e-06	0.632312	0.000277897	1.54211	0.00134286
OLIGO_00209	CR550685	535298	GRB2	19	growth factor receptor-bound protein 2	43	4.17041e-06	0.845105	0.0086527	0.737942	6.03483e-06	0.847861	0.00760517	0.76891	5.80631e-05	0.657785	4.88501e-08	0.719286	5.29304e-06	0.897742	0.116697	0.888325	0.109865	0.873196	0.0288869	1.14895	0.0206177	0.906883	0.0978847	0.855476	0.0173643	1.0935	0.182093	1.2481	0.00258131	0.98951	0.892905
OLIGO_00210	CR550699	531034	-	0	0	43	0.000905435	1.0418	0.627873	1.3028	0.00219334	1.06898	0.41582	0.919297	0.305775	0.919039	0.339543	0.924701	0.375486	0.849912	0.084788	1.12649	0.234205	1.25053	0.00961873	0.820521	0.0170979	0.859977	0.0652604	0.99972	0.997417	1.00616	0.947362	0.919121	0.39064	1.32542	0.0116215
OLIGO_00211	CR551350	541180	FEM1C	10	fem-1 homolog c (C. elegans)	31	0.327342	0.999044	0.991572	0.952656	0.580486	0.97149	0.789928	1.02398	0.761737	1.0116	0.901822	0.981419	0.806639	1.03855	0.639161	1.33453	0.0121618	0.953567	0.617639	1.01977	0.859648	1.05403	0.621941	0.987908	0.900425	0.970167	0.748116	1.05821	0.483477	1.285	0.0299872
OLIGO_00212	CR551351	524380	ESPNL	3	espin-like	43	2.91117e-07	0.931403	0.195026	1.06365	0.241315	0.849934	0.00313393	0.748634	1.51867e-06	0.785101	8.77616e-05	0.761197	1.52842e-05	0.817184	0.00148461	0.829056	0.00549583	1.14199	0.0153806	0.79907	6.33924e-05	0.880814	0.0160093	1.04871	0.395869	0.969554	0.601452	1.07355	0.257579	1.01453	0.83386
OLIGO_00213	CR550499	-	-	0	0	43	0.000157611	0.981181	0.757796	1.02247	0.713543	1.03176	0.601469	0.856106	0.0116189	0.847858	0.0126844	0.893866	0.0845251	1.10764	0.137039	1.20655	0.0132982	1.04208	0.502088	1.00908	0.879159	0.829755	0.00247047	0.990365	0.878486	1.05426	0.431791	1.23916	0.00376493	1.08929	0.276982
OLIGO_00214	CR550317	530196	NHLH1	3	nescient helix loop helix 1	43	9.52622e-05	0.862411	0.155162	0.81443	0.0448735	0.632328	3.13322e-05	0.597318	4.74345e-06	0.634365	9.9218e-05	0.802029	0.0465415	0.711913	0.0042957	0.889012	0.338018	0.944365	0.57299	0.776405	0.0124774	0.944634	0.556937	1.06202	0.569882	1.2643	0.0440768	0.887639	0.32096	1.24877	0.0942054
OLIGO_00216	CR550556	-	-	0	0	14	0.0109245	0.598171	0.0277329	0.616618	0.0211051	1.22894	0.406647	1.1121	0.552275	2.50244	0.0247098	1.69476	0.13902	0.812973	0.44376	0.785856	0.314032	1.03084	0.877385	1.99304	0.0114729	0.904925	0.691352	2.25019	0.0517393	0.677243	0.433412	0.479698	0.091409	0.966644	0.910412
OLIGO_00217	CR550320	617018	RNF4	6	ring finger protein 4	43	3.61763e-05	1.03539	0.458286	0.777926	1.37188e-06	0.940547	0.178453	0.93473	0.139291	0.979118	0.664142	0.898383	0.0320505	0.97253	0.58898	0.919286	0.133793	0.751333	1.42132e-07	1.20904	8.79129e-05	0.993815	0.888154	1.04749	0.33647	0.917544	0.0982828	1.08253	0.145254	0.945252	0.345968
OLIGO_00218	CR550321	511835	CCDC78	25	coiled-coil domain containing 78	43	0.0042033	1.05114	0.409752	1.16895	0.00970276	1.09176	0.135242	1.14946	0.0200434	1.16925	0.0155563	1.22675	0.00202518	0.937682	0.334995	1.17832	0.0259439	1.11208	0.0761219	0.93397	0.231214	1.05285	0.365016	1.01722	0.782754	1.04917	0.466417	0.764364	0.000322876	1.25663	0.00437732
OLIGO_00219	CR550560	-	-	0	0	43	0.00720397	0.924094	0.0750028	0.882378	0.00448473	0.960266	0.336558	0.87079	0.00186062	0.948133	0.242464	0.850342	0.000814569	0.92613	0.114479	1.00505	0.92218	0.954858	0.281804	1.08827	0.0443603	0.906821	0.0210451	1.08882	0.0621373	0.896859	0.0265535	1.08913	0.0934888	1.08521	0.144481
OLIGO_00220	CR551627	515680	NFX1	8	nuclear transcription factor, X-box binding 1	43	4.52292e-05	1.13741	0.0183527	1.03931	0.450044	0.916824	0.0932366	0.848646	0.0022816	0.908351	0.0846523	0.89866	0.0566739	0.929971	0.216228	1.08428	0.201041	0.913753	0.0858933	0.882143	0.0148365	0.925637	0.125095	1.07035	0.21423	0.989332	0.852578	1.03484	0.573304	1.16593	0.0261382
OLIGO_00221	CR550570	511782	SLC39A5	5	solute carrier family 39 (metal ion transporter), member 5	43	3.41871e-06	0.938941	0.315206	0.865045	0.019429	0.798426	0.000492301	0.709818	8.69823e-07	0.720369	7.19426e-06	0.698	1.46065e-06	0.822332	0.00643846	0.914418	0.230703	0.921299	0.18276	0.922987	0.176137	0.889023	0.0497683	1.01486	0.817847	0.968948	0.643399	1.17813	0.0262283	1.11198	0.184091
OLIGO_00222	CR551634	317656	PCTP	19	phosphatidylcholine transfer protein	43	0.000204687	1.12951	0.351226	1.33449	0.0233519	0.775582	0.0464742	1.40381	0.00787797	1.0517	0.702316	0.95728	0.741097	0.832623	0.210773	1.43634	0.0201561	1.18148	0.196003	0.581182	6.09559e-05	1.81001	1.40415e-05	0.749172	0.0313954	0.910224	0.499156	0.86978	0.356906	1.72508	0.00190056
OLIGO_00223	CR551636	-	-	0	0	43	0.000852804	1.14836	0.039821	1.12698	0.0659221	1.12977	0.0607173	1.1516	0.0311447	1.15056	0.0457736	1.319	0.000199925	1.09058	0.232621	0.857077	0.0495208	0.981379	0.771408	1.00248	0.968474	1.01932	0.760238	0.999095	0.989286	1.1464	0.0652157	0.826823	0.0161618	0.785891	0.0058777
OLIGO_00224	CR551639	100138545	PML	21	promyelocytic leukemia	43	0.246162	1.06477	0.296249	1.08027	0.184024	0.992432	0.894931	0.958456	0.46213	0.951269	0.421807	1.05313	0.405711	0.948746	0.424802	0.960742	0.571726	1.01456	0.804926	0.918688	0.137505	0.965765	0.53749	0.992501	0.90258	1.10708	0.121496	0.900878	0.129232	1.01264	0.868621
OLIGO_00225	CR550588	785664	STON2	10	stonin 2	43	7.71866e-11	1.05559	0.434888	1.65836	1.50603e-09	1.86189	5.49867e-12	1.71048	3.25896e-10	1.57845	9.3246e-08	1.62811	2.26455e-08	1.53043	1.25765e-06	1.49148	1.89384e-05	1.57103	3.19982e-08	1.12273	0.0805115	0.918676	0.196653	0.922814	0.260673	1.03146	0.682058	0.940005	0.437429	0.974551	0.773116
OLIGO_00226	CR550819	100126049	NUDT14	21	nudix (nucleoside diphosphate linked moiety X)-type motif 14	43	0.00658496	1.05539	0.459693	1.00165	0.9812	0.842844	0.0181566	0.924375	0.264865	0.84959	0.0351929	0.907041	0.20071	0.785982	0.00417446	0.817766	0.0236195	0.949086	0.463414	0.841455	0.0148454	1.09673	0.181645	0.919096	0.261902	1.06762	0.411829	0.866535	0.0915977	1.04044	0.667785
OLIGO_00227	CR550596	-	-	0	0	43	1.55873e-07	0.995126	0.930752	0.784923	5.18669e-05	0.797425	0.000131068	0.849779	0.00422448	0.71017	5.13892e-07	0.693236	1.33106e-07	0.952564	0.434098	0.931029	0.286877	0.788767	8.54514e-05	1.01593	0.765682	1.06565	0.234076	0.835712	0.00317297	0.976155	0.695197	1.37408	1.2056e-05	0.977392	0.749044
OLIGO_00228	CR551706	509093	TBC1D12	26	TBC1 domain family, member 12	36	0.000213879	1.00125	0.991306	0.643764	2.22422e-05	0.805888	0.0174185	0.687517	0.000145091	0.772497	0.0224906	0.749565	0.00379748	0.85698	0.110258	1.2201	0.234301	0.642962	0.000401492	1.25184	0.0163124	0.853118	0.0778835	1.1236	0.294763	0.970315	0.79218	1.1433	0.183188	1.42372	0.0398426
OLIGO_00229	CR550825	-	-	0	0	36	0.000128602	0.735712	0.057139	0.617288	0.000273433	0.816248	0.0943379	0.635743	0.000330771	0.593763	0.000347325	0.482913	4.13955e-07	0.776838	0.0408704	0.665218	0.0130442	0.839034	0.269248	1.32231	0.0293713	0.77886	0.0422845	0.933967	0.60966	0.813309	0.1336	1.60865	0.00039494	0.856315	0.326679
OLIGO_00230	CR551709	-	-	0	0	43	0.0447741	1.05356	0.284124	0.886494	0.012882	0.974294	0.577743	0.993647	0.891447	0.978331	0.663567	1.01105	0.82727	0.988425	0.826992	0.903897	0.0829797	0.84143	0.000688854	1.09904	0.0439983	1.01986	0.667772	0.984586	0.754684	1.03345	0.536082	0.977621	0.684948	0.914481	0.15166
OLIGO_00231	CR550829	-	-	0	0	38	0.0109362	0.904952	0.224814	1.01824	0.810023	1.01229	0.917347	1.03006	0.691344	1.01945	0.815359	1.29904	0.00168953	1.06671	0.437751	0.92397	0.406865	1.12519	0.129001	0.994149	0.958147	1.01756	0.877289	0.989701	0.895525	1.27426	0.00498043	0.82115	0.0199228	0.866186	0.140718
OLIGO_00232	CR550831	618649	SHANK2	29	SH3 and multiple ankyrin repeat domains 2	43	3.57115e-05	0.894119	0.0800442	0.890016	0.059254	1.19521	0.00491706	1.02859	0.64162	0.908763	0.146781	0.898336	0.105643	1.18553	0.0173408	1.06017	0.434574	0.995411	0.940248	1.3429	9.48848e-06	0.860595	0.014202	0.883505	0.059984	0.988526	0.866438	1.31969	0.000367011	0.894261	0.165577
OLIGO_00233	CR551712	407146	ART4	5	ADP-ribosyltransferase 4 (Dombrock blood group)	41	0.0115229	1.27299	0.0334051	1.40558	0.00184674	1.43057	0.00156749	1.1315	0.254653	1.11246	0.464572	1.22608	0.0927964	1.04898	0.688259	1.62317	0.00320771	1.10416	0.362355	1.01778	0.866352	0.790943	0.0367817	0.983175	0.908463	1.10213	0.530875	0.855557	0.236533	1.54738	0.0110823
OLIGO_00234	CR551716	535493	LRIG2	3	leucine-rich repeats and immunoglobulin-like domains 2	36	0.000610967	0.881139	0.176368	0.681807	7.97631e-05	1.07213	0.465117	0.973401	0.751392	0.989971	0.909121	0.863152	0.0778644	1.10569	0.26036	1.03831	0.695196	0.773779	0.00912089	1.57249	4.62546e-05	0.907909	0.343066	1.01702	0.854076	0.871897	0.127357	1.28099	0.00791225	0.939064	0.525213
OLIGO_00235	CR551717	100126444	PCP4L1	3	Purkinje cell protein 4 like 1	43	0.0118096	1.12354	0.15618	0.97612	0.757272	0.861611	0.0619147	0.857799	0.0548357	0.863889	0.0874606	0.836162	0.0374314	0.972796	0.758421	1.04175	0.672318	0.868791	0.0821979	0.88269	0.1082	0.995576	0.953783	1.0071	0.932626	0.967904	0.707935	1.16341	0.105663	1.07088	0.508291
OLIGO_00236	CR551218	533782	WNT7A	22	wingless-type MMTV integration site family, member 7A	43	3.99453e-12	1.79451	3.01282e-09	2.34142	2.23583e-14	1.4825	5.24552e-06	1.50497	2.71795e-06	2.00366	8.6275e-11	2.21434	1.93409e-12	1.41058	0.000267029	1.16825	0.110224	1.30477	0.00121574	0.633161	1.97961e-07	1.01516	0.839649	1.33136	0.000963372	1.10515	0.250509	0.637021	1.03138e-05	0.828205	0.0705209
OLIGO_00237	CR550882	785605	LOC785605	6	recombining binding protein suppressor of hairless-like	40	0.000886341	1.15144	0.105618	0.819905	0.0260576	1.13983	0.188386	0.843726	0.0508705	0.803473	0.0162395	0.857955	0.0871185	1.06769	0.491695	0.952385	0.628995	0.712068	0.000371212	1.3902	0.00186194	0.740221	0.00362236	0.952291	0.589726	1.06781	0.477592	1.24446	0.0307681	0.892001	0.296513
OLIGO_00238	CR550888	511510	REPIN1	4	replication initiator 1	42	0.021391	1.06386	0.52413	1.18673	0.0529895	1.2141	0.0297122	1.28501	0.00708079	1.34251	0.00353168	1.30119	0.00897559	0.997105	0.976535	1.25662	0.207906	1.11549	0.241728	1.02307	0.784476	1.05841	0.509913	1.04475	0.647501	0.969217	0.760558	0.766305	0.0141885	1.26027	0.212276
OLIGO_00239	CR550890	539762	ZFHX4	14	zinc finger homeobox 4	34	2.93394e-05	1.09523	0.390615	0.69871	0.00091263	0.936158	0.525901	1.1352	0.195	1.18205	0.243458	1.30998	0.0165898	1.09542	0.353711	2.09942	0.000342179	0.637959	0.000120654	1.33984	0.0116084	1.21262	0.0790648	1.04127	0.779321	1.10823	0.501553	0.836207	0.1089	1.91655	0.00136532
OLIGO_00240	CR550747	-	-	0	0	41	0.0231874	0.94724	0.543901	0.701384	0.000178657	0.814492	0.0488388	0.844308	0.0486111	0.833328	0.0443834	0.866625	0.111715	0.891413	0.224711	0.799099	0.0308666	0.74045	0.00154491	1.16126	0.146713	1.03661	0.717073	0.986996	0.88094	1.03996	0.66935	1.0286	0.769848	0.896441	0.306719
OLIGO_00241	CR551248	-	-	0	0	43	4.56369e-06	1.04276	0.378889	0.848956	0.000818873	0.883375	0.0092375	0.870544	0.00393418	0.855749	0.00273722	0.741379	2.61173e-07	0.910902	0.0786776	0.947375	0.336756	0.814143	6.03887e-05	1.04054	0.377937	0.985474	0.744497	0.983006	0.724601	0.866351	0.00823754	1.22866	0.000472228	1.04004	0.516196
OLIGO_00242	CR551429	508631	VMP1	19	vacuole membrane protein 1	43	2.07276e-09	0.816619	0.000898687	0.931795	0.203976	1.38335	4.69228e-07	1.0192	0.730143	0.91568	0.142539	0.907866	0.108853	1.20153	0.00531362	0.94392	0.395675	1.14104	0.0221966	1.48461	3.71567e-09	0.736757	9.94549e-07	0.898434	0.0730432	0.991467	0.89102	1.32347	0.000101597	0.785595	0.00172411
OLIGO_00243	CR551430	-	-	0	0	40	0.00313022	0.887676	0.211174	0.745889	0.00295402	0.912474	0.420092	1.07343	0.443097	1.10828	0.312706	1.08875	0.390751	1.06124	0.55963	0.998654	0.98973	0.840271	0.077683	1.22334	0.0823498	1.1764	0.160011	1.03246	0.747332	0.982381	0.868853	0.974732	0.816561	0.941025	0.606454
OLIGO_00244	CR550740	504963	DPT	16	dermatopontin	43	1.75638e-08	1.13812	0.16172	1.10143	0.265436	1.12984	0.17732	1.06741	0.458857	1.43108	0.000457096	1.67897	1.29301e-06	1.97127	1.60525e-08	1.94785	1.24132e-07	0.967759	0.707943	1.02579	0.766011	0.944748	0.513101	1.3407	0.00313202	1.17322	0.108232	1.1741	0.115429	0.988117	0.914298
OLIGO_00245	CR551515	532871	FOXRED2	5	FAD-dependent oxidoreductase domain containing 2	43	0.0196471	0.846434	0.124823	1.0893	0.408895	0.832648	0.0811877	0.872932	0.192137	0.7616	0.0177009	0.724106	0.0055686	0.850952	0.176059	0.802616	0.0891777	1.28692	0.0195765	0.764391	0.0103021	1.04838	0.639395	0.872462	0.219168	0.950769	0.666058	1.17518	0.19347	0.943197	0.667304
OLIGO_00246	CR551438	527214	PLA2G12A	6	phospholipase A2, group XIIA	43	0.016894	1.32175	0.000720807	1.31541	0.000574658	1.12076	0.129295	1.09067	0.245516	1.12419	0.147357	1.1091	0.199578	1.08108	0.360539	1.1213	0.214759	0.995203	0.948983	0.852024	0.0312202	0.973152	0.706922	1.03073	0.702252	0.986577	0.872183	0.974734	0.772253	1.0372	0.70852
OLIGO_00247	CR551758	523293	CCNJ	26	cyclin J	43	2.16238e-07	1.37669	0.000186154	1.60257	1.49887e-07	1.41961	3.50579e-05	1.43132	2.17999e-05	1.80714	4.69785e-09	1.814	4.18024e-09	1.36832	0.000723477	1.19063	0.0668851	1.16407	0.0530031	0.885837	0.109148	1.00824	0.912284	1.26257	0.00583947	1.00379	0.964713	0.754309	0.00295512	0.870139	0.167942
OLIGO_00248	CR551763	507032	PDCD2L	18	programmed cell death 2-like	20	0.0436152	1.33245	0.0550276	1.3634	0.0758492	0.896133	0.624306	0.770762	0.0887637	0.869904	0.5177	0.951775	0.762471	1.08144	0.664392	1.00469	0.980182	1.02322	0.884273	0.65728	0.0716273	0.860098	0.492527	1.12863	0.615183	1.09411	0.69937	1.13624	0.558988	0.929029	0.752127
OLIGO_00249	CR551766	-	-	0	0	43	1.08226e-05	0.861307	0.0569751	0.735191	0.000142581	0.77054	0.000982769	0.820223	0.0106148	0.647483	2.11003e-06	0.639958	1.34007e-06	0.906052	0.246242	0.957324	0.631192	0.853576	0.0404056	1.04808	0.519205	1.06448	0.396107	0.789399	0.00448417	0.988378	0.889846	1.4158	0.000282516	1.05659	0.574109
OLIGO_00250	CR551453	507949	GLYCTK	22	glycerate kinase	43	1.45855e-06	0.764748	0.000309757	0.781809	0.000542242	0.705791	3.8714e-06	0.688206	1.08332e-06	0.624999	4.43921e-08	0.603693	8.96226e-09	0.671425	3.8986e-06	0.730127	0.000357059	1.02231	0.742874	0.902767	0.119176	0.975084	0.69686	0.908157	0.177324	0.96591	0.644131	1.1122	0.182069	1.08743	0.339578
OLIGO_00251	CR551770	784493	LOC784493	Un	calcitonin gene-related peptide-receptor component protein	43	8.93835e-07	0.842305	0.0495221	0.545134	3.22737e-09	0.646506	3.39504e-06	0.847002	0.0485977	0.673829	5.42391e-05	0.683581	9.34408e-05	0.790204	0.0156067	0.775754	0.0154898	0.647192	4.5871e-06	1.18596	0.0386602	1.31012	0.0015582	0.795546	0.012019	1.01447	0.877736	1.15598	0.144652	0.981714	0.8649
OLIGO_00252	CR551773	-	-	0	0	0	.			0.319466	N/A	0.307059	N/A							1.85084	N/A					0.961162	N/A
OLIGO_00253	CR551777	617177	C21H15orf17	21	hypothetical LOC617177	43	1.02835e-05	1.03629	0.604057	0.702235	2.81801e-06	0.934105	0.308127	1.02173	0.740429	1.0281	0.691757	1.06574	0.364924	0.957123	0.554101	0.839049	0.035323	0.677645	9.01245e-07	1.33019	9.04938e-05	1.0938	0.174316	1.00624	0.928093	1.03661	0.626471	0.89808	0.170187	0.876637	0.135768
OLIGO_00254	CR551795	-	-	0	0	43	0.00972485	0.923272	0.227025	0.873456	0.0333021	1.02126	0.734116	1.04206	0.506717	0.92626	0.254197	0.982302	0.789256	1.1199	0.11385	0.845307	0.031209	0.946045	0.390307	1.16921	0.0129453	1.02037	0.739676	0.888878	0.0789354	1.0605	0.406059	1.14008	0.0815371	0.754806	0.00120828
OLIGO_00255	CR551798	525262	FAR1	15	fatty acyl CoA reductase 1	43	0.00443002	1.20056	0.00200686	1.10984	0.0582536	1.15467	0.0102645	1.19627	0.00171164	1.18716	0.00480289	1.08049	0.187293	1.31653	5.20993e-05	1.23116	0.0029153	0.924436	0.155793	1.04039	0.453893	1.03603	0.502951	0.992385	0.894058	0.910146	0.128824	1.21846	0.00349403	0.935155	0.34772
OLIGO_00256	CR551781	531515	ARID4A	10	AT rich interactive domain 4A (RBP1-like)	43	0.000952011	1.14867	0.0777322	1.40172	4.01775e-05	1.22709	0.00819109	1.4297	1.6911e-05	1.38074	0.000203086	1.26392	0.00522728	1.19793	0.0382622	1.30288	0.00577709	1.2203	0.0109001	0.875421	0.0714512	1.16511	0.0395624	0.965752	0.660507	0.915397	0.296103	0.947789	0.545087	1.08761	0.392344
OLIGO_00257	CR551803	-	-	0	0	42	0.014531	0.678061	0.000673167	0.829644	0.0767798	0.790688	0.035784	0.736957	0.00462942	0.655653	0.000362673	0.788886	0.035221	0.854629	0.179179	0.891848	0.368085	1.22355	0.0576962	0.953045	0.651809	0.932045	0.506144	0.889676	0.277848	1.20321	0.108947	1.08334	0.503134	1.04355	0.750783
OLIGO_00258	CR551826	-	-	0	0	41	0.000135172	0.927398	0.271069	0.720184	1.3063e-05	0.899158	0.158023	0.933613	0.297314	0.973598	0.704476	1.0199	0.780368	1.11074	0.165769	1.03355	0.68281	0.776564	0.000503035	1.24851	0.00412458	1.03832	0.604692	1.04283	0.548751	1.04756	0.532874	1.08907	0.278487	0.930506	0.405706
OLIGO_00260	CR551816	-	-	0	0	43	9.00314e-05	1.28279	0.000561433	1.29796	0.000206695	1.1439	0.0425188	1.02345	0.720267	1.14484	0.0571515	1.38401	2.80262e-05	1.04353	0.565675	1.02464	0.760476	1.01183	0.857657	0.881304	0.05015	0.894708	0.0830507	1.11861	0.109804	1.20891	0.0125479	0.753993	0.000634547	0.981901	0.830197
OLIGO_00261	CR551818	-	-	0	0	36	0.208722	1.09579	0.359004	1.11594	0.308673	1.02419	0.868382	0.935477	0.494381	0.847028	0.107011	1.05861	0.561307	0.893267	0.320441	0.9575	0.69646	1.01838	0.864684	0.917783	0.563784	0.913383	0.528895	0.905451	0.326825	1.2498	0.0332911	0.843808	0.139302	1.07191	0.57533
OLIGO_00262	CR551819	-	-	0	0	42	0.00538841	0.984341	0.845524	0.841562	0.0283054	1.05654	0.483912	1.00281	0.96987	0.886135	0.135698	0.793922	0.0059271	0.918921	0.334397	0.775574	0.00707785	0.85495	0.0560263	1.25545	0.00521788	0.94915	0.492379	0.88365	0.115615	0.895937	0.190896	1.15745	0.10902	0.844005	0.0909999
OLIGO_00263	CR551843	-	-	0	0	43	2.28978e-08	1.12893	0.0727868	1.29091	0.00022863	1.20279	0.00572268	1.44299	7.70787e-07	1.57224	4.54819e-08	1.5003	4.69676e-07	0.990465	0.895664	0.986359	0.864438	1.14348	0.0432236	0.931736	0.26001	1.19971	0.00527315	1.08957	0.212178	0.954247	0.518435	0.660177	2.00587e-06	0.995854	0.961336
OLIGO_00264	CR551844	533829	SOX5	5	SRY (sex determining region Y)-box 5	42	0.00337291	0.98452	0.872999	0.652827	5.3838e-05	0.835498	0.0967653	0.870527	0.118963	0.803796	0.0253855	0.78951	0.0149932	0.940617	0.535279	0.760713	0.0145192	0.663092	0.000231017	1.27981	0.0324143	1.04193	0.696475	0.923343	0.394621	0.982227	0.856916	1.19139	0.0944702	0.808738	0.0721086
OLIGO_00265	CR551847	-	-	0	0	43	0.00177306	1.03564	0.510992	0.958269	0.406808	0.954179	0.361773	0.884719	0.0204393	0.824828	0.00104713	0.862907	0.0102111	1.03237	0.5869	0.890121	0.0702955	0.925292	0.139697	0.995732	0.931776	0.927204	0.135425	0.932305	0.203342	1.04617	0.438288	1.19639	0.00505564	0.862208	0.0323248
OLIGO_00266	CR551854	613551	TMEM93	19	transmembrane protein 93	43	0.00365713	0.803528	0.0313448	1.059	0.54817	0.847021	0.0866964	0.952141	0.607208	0.93078	0.485374	1.14337	0.19596	0.861372	0.175325	0.692568	0.00297298	1.31793	0.00627228	0.799834	0.0200611	1.1241	0.212711	0.977566	0.823218	1.22839	0.061588	0.753366	0.0160354	0.80403	0.0874986
OLIGO_00267	CR551183	533333	ELOVL6	6	ELOVL family member 6, elongation of long chain fatty acids (FEN1/Elo2, SUR4/Elo3-like, yeast)	43	6.10689e-05	0.92803	0.420421	0.678288	7.30593e-05	0.662032	3.04049e-05	0.730957	0.000969471	0.691157	0.000355069	0.678295	0.000196807	0.659869	0.000174287	0.936153	0.556472	0.73089	0.00111873	0.976034	0.780294	1.10411	0.258132	0.945551	0.555695	0.98139	0.852284	0.972836	0.795513	1.41869	0.00519497
OLIGO_00268	CR551203	-	-	0	0	43	0.013412	0.982725	0.734033	1.05839	0.254216	1.12091	0.0249056	1.03299	0.512216	1.04069	0.454747	0.903676	0.0623869	1.11751	0.0541846	1.04483	0.472061	1.077	0.143868	1.05907	0.238295	0.921564	0.0959414	1.00745	0.887779	0.868346	0.0149726	1.23663	0.000763929	0.934958	0.304418
OLIGO_00269	CR551031	-	-	0	0	41	0.00102001	0.885987	0.299466	1.56169	0.000244146	1.20576	0.111701	1.27978	0.0317156	1.0977	0.44569	1.18095	0.171913	0.989591	0.936883	1.55287	0.0482325	1.76265	1.00426e-05	0.772091	0.0266529	1.06138	0.59926	0.857728	0.20759	1.07584	0.568463	0.837962	0.201851	1.5692	0.0511498
OLIGO_00270	CR551211	784169	PDCL	11	phosducin-like protein-like	41	0.000932306	1.00826	0.909655	0.886307	0.111531	1.17715	0.0499233	0.927154	0.273416	1.13037	0.0997937	0.990424	0.894395	0.978075	0.773671	0.753372	0.0014049	0.879048	0.0958515	1.32815	0.0013952	0.787627	0.00430215	1.21918	0.0102613	0.876196	0.0917112	0.987531	0.875695	0.77026	0.00498043
OLIGO_00271	CR551622	281154	FBN1	10	fibrillin 1	43	1.33157e-09	1.36038	0.00477858	1.07119	0.488874	0.77062	0.013944	0.846927	0.104925	0.803098	0.0500363	1.24809	0.0426162	1.8263	3.25583e-06	1.90271	3.65683e-06	0.787417	0.0211055	0.719408	0.00159412	1.09902	0.347751	0.948249	0.628304	1.55409	0.000336691	1.46328	0.00209242	1.04184	0.751196
OLIGO_00272	CR551044	352958	CTSC	29	cathepsin C	43	0.00259134	1.10276	0.524421	1.44214	0.0164576	1.46942	0.0119746	1.12977	0.410048	0.70725	0.0336225	0.937519	0.685203	1.01432	0.932908	1.07417	0.694583	1.30776	0.0779522	1.01892	0.896312	0.768852	0.0728699	0.626013	0.00458291	1.32558	0.0966171	1.08192	0.654433	1.05901	0.767896
OLIGO_00273	CR551104	-	-	0	0	37	0.0447432	0.983242	0.888323	1.21294	0.0573524	1.27305	0.0425454	1.10404	0.312888	0.97771	0.829825	0.941877	0.569735	1.10884	0.362609	0.794435	0.111223	1.23361	0.0830443	1.04955	0.672737	0.867242	0.211734	0.885575	0.241636	0.96335	0.733954	1.17727	0.167567	0.716454	0.0309048
OLIGO_00274	CR551108	525869	RAI14	20	retinoic acid induced 14	43	0.0029723	0.864973	0.121608	1.20512	0.0410103	1.0181	0.843992	1.01848	0.83774	0.948558	0.574977	0.815099	0.034602	0.864648	0.150892	0.799623	0.0521959	1.39324	0.000476597	0.844812	0.0570453	1.00038	0.996512	0.931344	0.438657	0.859304	0.11612	1.06079	0.555837	0.924796	0.499386
OLIGO_00275	CR550369	-	-	0	0	40	0.0224525	1.03956	0.693234	1.02068	0.820541	0.867209	0.146212	0.910486	0.306946	0.872518	0.218758	0.711566	0.00101263	0.864435	0.180136	0.984849	0.923753	0.981843	0.850876	0.849637	0.0957661	1.0499	0.614499	0.9583	0.699091	0.815531	0.0812348	1.21483	0.0892199	1.1393	0.441621
OLIGO_00276	CR550372	-	-	0	0	43	0.0453201	1.08558	0.244038	1.0901	0.195073	1.18849	0.0155773	1.11538	0.107213	1.19087	0.0240239	1.01432	0.841441	1.29066	0.00143838	1.13384	0.196694	1.00417	0.951415	1.09025	0.205733	0.938486	0.357761	1.06768	0.386476	0.85175	0.0466898	1.27244	0.00354821	0.878493	0.20439
OLIGO_00277	CR551319	508078	DENND3	14	DENN/MADD domain containing 3	43	1.50549e-05	0.972669	0.64597	1.34206	4.29772e-06	1.27894	0.000111021	1.25179	0.000241506	1.27183	0.000218855	1.20532	0.00307499	1.14671	0.0354649	1.12521	0.095741	1.37977	1.68149e-06	0.952973	0.396898	0.978764	0.706796	1.01601	0.787833	0.947711	0.388223	0.951371	0.445676	0.981255	0.796818
OLIGO_00278	CR550378	788491	ZBTB7A	7	zinc finger and BTB domain containing 7A	42	1.07859e-06	1.16158	0.0322236	1.101	0.11774	1.31962	7.23839e-05	1.24526	0.000680327	1.40938	3.4155e-06	1.48507	2.33712e-07	1.46922	1.13654e-06	1.50395	4.54396e-06	0.947845	0.418892	1.19857	0.00486638	0.943645	0.342817	1.1318	0.0512044	1.0537	0.432621	0.989329	0.877779	1.02363	0.775459
OLIGO_00279	CR551325	-	-	0	0	43	2.65243e-06	0.765952	1.97292e-05	0.70541	6.71038e-08	0.826405	0.00101663	0.744172	1.886e-06	0.704569	2.97696e-07	0.709935	4.75405e-07	0.870254	0.0282761	0.779994	0.000489226	0.92096	0.138012	1.17152	0.00460438	0.900493	0.0541855	0.946783	0.343399	1.00762	0.901535	1.22582	0.0027543	0.896283	0.128853
OLIGO_00280	CR551645	-	-	0	0	15	0.00412736	1.4147	0.525406	0.575444	0.165573	2.26312	0.03279	1.55113	0.147055	2.97289	0.00814768	1.60071	0.141705	1.84203	0.147115	0.369771	0.0283488	0.406762	0.12616	3.93282	0.00350185	0.685396	0.251677	1.91659	0.0626158	0.538438	0.0751708	1.15076	0.685026	0.200741	0.00175349
OLIGO_00281	CR551330	-	-	0	0	43	0.000105489	1.32271	0.000149639	1.33333	5.47597e-05	1.27193	0.000994592	1.25111	0.00121736	1.3165	0.000412989	1.38204	2.91e-05	1.51483	2.11138e-06	1.61194	1.38592e-05	1.00803	0.903141	0.953947	0.480046	0.983634	0.805788	1.05226	0.476407	1.04979	0.520257	1.09609	0.24909	1.0641	0.552474
OLIGO_00282	CR551649	529231	THOC3	10	THO complex 3	30	0.0247709	0.893103	0.426911	0.605314	0.000926035	0.664771	0.00958763	0.697773	0.00653193	0.677961	0.0119211	0.808751	0.112798	0.801271	0.0945174	0.968318	0.884856	0.677765	0.00890292	1.09822	0.525841	1.04964	0.730259	0.971606	0.842299	1.19292	0.231516	0.990752	0.94322	1.20848	0.391788
OLIGO_00283	CR551652	-	-	0	0	27	0.335433	0.886821	0.522677	1.00185	0.991101	0.903009	0.677119	0.863431	0.393288	0.620603	0.0311088	1.16938	0.356325	1.0048	0.974809	0.973648	0.900153	1.12971	0.493512	0.901338	0.654	0.956171	0.858885	0.718763	0.150129	1.88427	0.00789904	0.859259	0.372769	0.968997	0.881839
OLIGO_00284	CR551657	510399	C3H1orf192	3	hypothetical LOC510399	43	2.29492e-05	1.0167	0.813479	1.00178	0.978977	0.794573	0.00137226	0.711279	8.02061e-06	0.79303	0.00252644	0.800498	0.00364088	0.889557	0.135288	0.859462	0.0745324	0.985324	0.829122	0.793159	0.00098629	0.895171	0.0982742	1.11494	0.136393	1.00942	0.902321	1.11125	0.194588	0.966168	0.699106
OLIGO_00285	CR551658	616237	CHCHD7	14	coiled-coil-helix-coiled-coil-helix domain containing 7	43	9.361e-08	1.40791	0.00216098	2.35303	9.91098e-11	1.5741	0.000118855	1.51028	0.000234092	1.87388	7.36597e-07	1.89606	5.28647e-07	1.28186	0.0370459	1.80024	2.46987e-05	1.67129	7.97455e-06	0.668969	0.000350862	0.959458	0.696246	1.24074	0.0533857	1.01184	0.917515	0.676066	0.00200126	1.40439	0.0133106
OLIGO_00286	CR551660	-	-	0	0	43	1.23478e-05	0.888782	0.0414712	0.798784	0.000148665	0.870955	0.0140904	0.83778	0.00207088	0.776417	8.06796e-05	0.685094	6.88611e-08	0.969142	0.614581	0.844267	0.0147396	0.89874	0.0574956	1.09035	0.107565	0.96191	0.464598	0.926755	0.193837	0.882379	0.0467165	1.41461	2.76671e-06	0.871148	0.0588172
OLIGO_00287	CR551684	-	-	0	0	43	1.21552e-09	0.788312	0.000186958	0.703716	1.48129e-07	0.771354	3.34331e-05	0.699542	1.03789e-07	0.607838	2.10556e-10	0.554731	1.8602e-12	0.828646	0.00536946	0.80742	0.00343006	0.892687	0.0522895	1.09612	0.100979	0.906902	0.0813628	0.868909	0.0234179	0.912629	0.157168	1.49378	3.50376e-07	0.974385	0.727083
OLIGO_00288	CR551689	526331	GALNTL1	10	UDP-N-acetyl-alpha-D-galactosamine:polypeptide N-acetylgalactosaminyltransferase-like 1	42	0.110333	0.884305	0.0889768	0.98579	0.827225	0.975299	0.699943	0.974548	0.701211	1.03733	0.597151	1.00568	0.934927	1.1628	0.0438528	1.05992	0.459249	1.11476	0.13077	0.989357	0.867836	0.999231	0.990703	1.06443	0.378024	0.969482	0.669648	1.15624	0.061229	0.911516	0.274912
OLIGO_00289	CR551678	617037	PECR	16	peroxisomal trans-2-enoyl-CoA reductase	42	0.0298892	1.31846	0.0723692	0.951303	0.727239	0.904375	0.500212	1.14275	0.350041	1.21987	0.212763	1.17675	0.290197	1.33388	0.0765792	1.71409	0.0093212	0.721526	0.026941	0.95067	0.719585	1.26358	0.099563	1.06749	0.663268	0.964652	0.821541	1.13353	0.436421	1.28504	0.228992
OLIGO_00290	CR551018	-	-	0	0	30	0.000671812	1.09079	0.629187	0.645319	0.00612792	0.490193	0.00140326	0.602451	0.000591976	0.540936	0.00308095	0.54584	0.000129728	0.748317	0.0605524	0.770999	0.160782	0.591609	0.00558687	0.759613	0.177233	1.22901	0.296787	0.897891	0.576632	1.00907	0.962652	1.37095	0.0438707	1.03031	0.874609
OLIGO_00291	CR551308	538198	CNTN5	15	contactin 5	43	0.000204553	0.809228	0.00171098	0.740631	1.33453e-05	0.770411	0.000105824	0.856902	0.0152181	0.78948	0.000839958	0.765693	0.000211452	0.799131	0.00241453	0.659886	1.5794e-06	0.915231	0.161105	1.04021	0.514159	1.11227	0.0828946	0.921318	0.214024	0.96987	0.662318	1.04367	0.560585	0.825755	0.0220417
OLIGO_00292	CR550905	-	-	0	0	43	4.98283e-07	0.912832	0.102614	0.728345	3.39954e-07	0.739884	9.22923e-07	0.744609	1.3816e-06	0.697912	1.13533e-07	0.739985	3.67478e-06	0.866827	0.0222194	0.853211	0.0186694	0.797896	0.000119291	1.01584	0.76096	1.00639	0.901883	0.937285	0.255278	1.06029	0.331268	1.17141	0.0154379	0.984292	0.820387
OLIGO_00293	BCAZ0005al14	-	-	0	0	43	0.00558965	1.19181	0.0274777	1.25683	0.00350925	0.98506	0.839757	1.15603	0.0565441	1.23322	0.0117205	1.19777	0.0288063	1.11438	0.207817	0.936726	0.47791	1.05455	0.482492	0.783768	0.00156332	1.17357	0.0318476	1.06677	0.417676	0.971251	0.729361	0.930384	0.417462	0.840577	0.0816579
OLIGO_00294	CR550906	515233	EEF1A2	13	eukaryotic translation elongation factor 1 alpha 2	43	6.03251e-12	1.27585	0.00210435	0.957812	0.55045	0.722126	4.41541e-05	0.631699	9.14733e-08	0.606352	7.02434e-08	0.599638	4.51115e-08	0.76197	0.00186339	0.611743	1.59284e-06	0.750725	0.00028373	0.753933	0.000212084	0.874777	0.061915	0.959874	0.594994	0.988928	0.891373	1.27071	0.00746226	0.802844	0.0245773
OLIGO_00295	CR551312	790874	NOVA1	21	RNA-binding protein Nova-1-like	43	2.89331e-07	1.31323	0.000350561	1.55446	6.25204e-08	1.48019	7.07559e-07	1.41639	6.17016e-06	1.59689	8.62292e-08	1.72615	2.53654e-09	1.38222	0.000135633	1.17096	0.0645286	1.1837	0.0181289	0.952221	0.462927	0.956894	0.508584	1.12744	0.103908	1.08095	0.313639	0.800756	0.00814223	0.847156	0.0696037
OLIGO_00296	CR551729	613290	ISCA2	10	iron-sulfur cluster assembly 2 homolog (S. cerevisiae)	32	0.00175348	1.3767	0.00546676	1.41377	0.00231859	1.73351	0.0002795	1.3897	0.00245554	1.80583	0.000672248	1.70755	0.000403656	1.29623	0.0721243	1.03141	0.863032	1.02693	0.811564	1.22616	0.143976	0.801672	0.107897	1.29944	0.109092	0.945576	0.762928	0.759118	0.109535	0.795698	0.267067
OLIGO_00297	CR551391	523911	TXNDC15	7	thioredoxin domain containing 15	42	0.00478909	0.870475	0.0441778	0.866869	0.0362987	1.04411	0.527735	1.09696	0.154649	0.970381	0.663874	1.09211	0.207636	1.09444	0.222119	1.01337	0.871942	0.995857	0.951028	1.20446	0.0090375	1.05061	0.456545	0.884611	0.075953	1.12544	0.107745	1.00214	0.97753	0.925923	0.380152
OLIGO_00298	CR551745	-	-	0	0	43	0.000583352	0.94176	0.555879	0.867652	0.152391	0.697637	0.000616876	0.900535	0.288278	0.837434	0.0977699	0.792512	0.0321063	1.05593	0.627151	1.28709	0.0409117	0.921309	0.407374	0.804051	0.0256218	1.29084	0.00971104	0.92993	0.48398	0.946357	0.617205	1.33239	0.0166404	1.21892	0.126992
OLIGO_00299	CR551746	-	-	0	0	43	5.73402e-10	0.913257	0.427042	1.98511	1.35488e-07	2.12027	1.78942e-08	2.12724	1.61808e-08	1.83852	5.29893e-06	1.71549	3.71485e-05	1.15619	0.250773	1.23593	0.122343	2.17366	1.13921e-08	1.06809	0.538231	1.00329	0.975463	0.864275	0.216377	0.933079	0.576676	0.673972	0.00399104	1.06897	0.644103
OLIGO_00300	CR551397	404141	ING2	27	inhibitor of growth family, member 2	13	0.00256912	0.799237	0.474217	1.05675	0.836116	1.47608	0.260604	0.880744	0.617804	3.54214	0.0237944	32.1151	9.23899e-05	1.75618	0.0368442	4.0706	0.0297348	1.3222	0.325961	1.39681	0.301102	0.596676	0.136175	4.02176	0.0136554	9.06659	0.0136611	0.0546839	0.000611498	2.31787	0.155487
OLIGO_00301	CR551399	-	-	0	0	43	4.40348e-05	0.816982	0.00330055	0.946711	0.38586	0.870887	0.032359	1.01015	0.872403	0.924524	0.249774	1.09159	0.200429	0.705661	1.5362e-05	0.884704	0.119629	1.15879	0.024736	0.919908	0.177763	1.15991	0.0191321	0.915234	0.191452	1.18071	0.0235594	0.64645	5.82396e-07	1.25372	0.00872313
OLIGO_00302	CR551400	-	-	0	0	43	8.49895e-06	0.803181	0.00179236	0.721019	5.96511e-06	0.745847	3.40147e-05	0.693847	7.96921e-07	0.765894	0.000321488	0.693315	3.02851e-06	0.838265	0.0192189	0.980553	0.802804	0.897704	0.100136	1.03443	0.586697	0.930281	0.248735	1.10384	0.151237	0.905236	0.171909	1.20907	0.0157968	1.16974	0.0669842
OLIGO_00303	CR551403	-	-	0	0	35	0.0104536	1.07719	0.493272	0.822433	0.0665152	0.965493	0.801598	0.814166	0.0415207	0.782774	0.0444798	0.6856	0.000716892	0.897478	0.313083	0.950611	0.745895	0.763498	0.0179304	1.17395	0.258373	0.843265	0.217435	0.961442	0.735395	0.875859	0.27189	1.30904	0.0173369	1.0592	0.718863
OLIGO_00305	CR551483	100328961	PITPNA	19	phosphatidylinositol transfer protein, alpha	43	0.447407	0.939483	0.229619	0.906708	0.054473	0.922653	0.111446	0.912768	0.0722937	0.926481	0.159918	1.0066	0.902707	0.942212	0.294861	0.941942	0.325801	0.965114	0.485045	1.01759	0.72224	0.989286	0.826066	1.01502	0.778304	1.08648	0.149757	0.936031	0.268738	0.999714	0.996526
OLIGO_00306	CR551489	-	-	0	0	43	0.0440906	0.766593	0.00800357	0.826924	0.0449507	0.955585	0.624002	0.909579	0.308776	1.08932	0.392381	0.91648	0.383977	0.966409	0.747092	1.0426	0.714872	1.0787	0.42114	1.15559	0.11452	0.951855	0.585406	1.19761	0.0730875	0.84133	0.104428	1.05448	0.631146	1.07884	0.53438
OLIGO_00307	CR551742	508759	DCUN1D5	15	DCN1, defective in cullin neddylation 1, domain containing 5 (S. cerevisiae)	38	9.03237e-05	1.25698	0.00531061	1.07123	0.366353	0.864721	0.121076	0.846794	0.0270625	0.877336	0.101111	0.833389	0.0212915	0.952782	0.547628	1.15221	0.131323	0.852223	0.0450349	0.807221	0.0235747	0.979269	0.81802	1.03607	0.654979	0.949909	0.530739	1.14326	0.112037	1.20931	0.0547315
OLIGO_00308	CR551278	511366	SNAPC3	8	small nuclear RNA activating complex, polypeptide 3, 50kDa	43	4.97772e-08	1.62912	2.76365e-07	1.68887	3.16761e-08	1.47599	8.81576e-06	1.58937	3.6484e-07	1.82889	5.32785e-09	2.02702	9.84462e-11	1.42989	0.000212532	1.796	2.23855e-07	1.03668	0.650292	0.873949	0.0831369	1.07682	0.331137	1.1507	0.0957084	1.10834	0.246061	0.705415	0.000460702	1.25604	0.0301322
OLIGO_00309	CR551283	100125390	B4GALT2	3	UDP-Gal:betaGlcNAc beta 1,4- galactosyltransferase, polypeptide 2	43	7.6669e-05	1.07463	0.381364	1.00265	0.973184	0.845375	0.0376107	0.739904	0.000390435	0.71444	0.000251414	0.890573	0.176841	0.901378	0.253097	1.04384	0.659304	0.933019	0.386821	0.84314	0.0305517	0.875237	0.0878044	0.965584	0.677362	1.24653	0.0168194	1.01213	0.897684	1.15805	0.161596
OLIGO_00310	CR551284	100302527	LOC100302527	X	hypothetical protein LOC100302527	43	8.05515e-05	1.11773	0.172023	1.24069	0.00774885	1.2529	0.00554315	1.39898	8.24634e-05	1.41165	0.000154976	1.63701	4.7845e-07	1.15506	0.109768	1.24527	0.0259552	1.11001	0.189645	1.00984	0.897245	1.11659	0.150854	1.00906	0.913246	1.15964	0.0979392	0.705588	0.000468131	1.0781	0.4637
OLIGO_00311	CR551508	616814	ZNF576	18	zinc finger protein 576	43	1.70892e-09	0.934021	0.296876	1.03893	0.542407	1.0638	0.325588	1.24428	0.00105312	1.54154	7.65182e-08	1.59917	1.2781e-08	0.967093	0.640749	1.10724	0.191497	1.11232	0.0983514	1.02394	0.698268	1.16965	0.0132058	1.2389	0.00239982	1.03739	0.604742	0.604747	2.60955e-08	1.14491	0.105565
OLIGO_00312	CR551289	528839	MAPRE3	11	microtubule-associated protein, RP/EB family, member 3	43	1.50549e-08	1.42718	6.37486e-07	1.4553	9.96986e-08	1.32714	1.8306e-05	1.46129	7.8859e-08	1.67858	2.55987e-10	1.76222	2.29432e-11	1.50835	2.44468e-07	1.35908	0.000115906	1.0197	0.744991	0.911937	0.115511	1.10108	0.100602	1.14869	0.032198	1.04983	0.469489	0.855937	0.0317141	0.901038	0.18526
OLIGO_00313	CR551300	100125237	PTPLAD1	10	protein tyrosine phosphatase-like A domain containing 1	43	2.25284e-07	0.722551	8.33e-08	0.66144	9.07877e-11	0.779268	6.49424e-06	0.713411	1.50402e-08	0.803114	0.000134412	0.758702	4.14138e-06	0.757844	1.04649e-05	0.804903	0.000762671	0.915424	0.0797807	1.17814	0.001236	0.915489	0.0693056	1.12574	0.0273029	0.9447	0.306933	0.998868	0.984469	1.0621	0.351577
OLIGO_00314	CR551534	522283	DHRS7B	19	dehydrogenase/reductase (SDR family) member 7B	43	1.9487e-05	1.01492	0.793488	1.15274	0.0119936	1.17044	0.00578279	1.13945	0.0203285	1.34804	6.83418e-06	1.23095	0.000932617	0.923737	0.207193	1.08624	0.221783	1.13579	0.0253677	1.01535	0.77481	0.973521	0.614721	1.18306	0.00569229	0.913137	0.146607	0.750429	6.14448e-05	1.17592	0.0282768
OLIGO_00315	CR551538	280716	AK2	2	adenylate kinase 2	43	9.63997e-05	0.913028	0.243309	0.79863	0.00409819	0.679968	5.20872e-06	0.745653	0.000278448	0.663762	6.57498e-06	0.781789	0.00363455	0.815305	0.0202362	0.703524	0.00037844	0.874705	0.0825511	0.851418	0.0319644	1.0966	0.210577	0.890175	0.148163	1.17782	0.0584732	1.04287	0.637253	0.862897	0.138842
OLIGO_00316	CR551525	541250	PSRC1	3	proline/serine-rich coiled-coil 1	40	0.0323228	0.862114	0.0487594	0.769847	0.00104632	0.86438	0.138662	0.847178	0.0235195	0.963872	0.622846	0.988393	0.875862	0.860405	0.0628908	0.924801	0.35955	0.892975	0.128859	1.12279	0.233927	0.980099	0.830626	1.13774	0.0800229	1.02544	0.740616	0.870509	0.088069	1.07484	0.414188
OLIGO_00317	CR551527	532280	CNTLN	8	centlein, centrosomal protein	4	0.011932	0.740324	0.511227	1.11249	0.849927	0.253354	0.0648871	52.8235	0.00282183	1.35292	0.555193	656.104	0.00142896	0.949149	0.88582			1.50271	0.565799	0.227735	0.117196	208.496	0.00185783	0.0256121	0.00806439	484.954	0.00271033	0.00144664	0.001757
OLIGO_00318	CR551142	538452	LRRTM1	11	leucine rich repeat transmembrane neuronal 1	43	0.0367285	1.21897	0.00962898	1.18314	0.0213007	1.11582	0.12671	1.0504	0.488404	1.0598	0.447371	1.15866	0.0588678	0.967777	0.686082	0.953343	0.584562	0.970606	0.677925	0.943094	0.398357	0.941378	0.38398	1.00895	0.906067	1.09328	0.269718	0.835255	0.037607	0.985085	0.871956
OLIGO_00319	CR551147	-	-	0	0	43	3.06522e-05	1.34421	0.000924113	1.4309	5.59465e-05	1.22993	0.0190574	1.29388	0.00247475	1.4125	0.000341868	1.75781	5.19715e-08	1.14142	0.15259	1.20178	0.0723019	1.0645	0.436412	0.85955	0.0697139	1.05199	0.536586	1.09168	0.313216	1.24447	0.0213835	0.64934	3.49942e-05	1.05288	0.627158
OLIGO_00320	CR551153	785824	MGC127055	5	hypothetical protein LOC785824	43	0.000160422	1.10041	0.376523	1.14165	0.205549	0.773757	0.0167705	0.664749	0.000275327	0.817225	0.0757429	0.936986	0.561063	0.889606	0.326853	0.841419	0.181527	1.03748	0.726331	0.677754	0.000364101	0.859118	0.138112	1.22937	0.067222	1.14655	0.247689	0.949434	0.674805	0.945834	0.683512
OLIGO_00321	CR551046	527312	NSMCE4A	26	non-SMC element 4 homolog A (S. cerevisiae)	43	0.0063777	0.843805	0.0581847	0.800551	0.0126595	0.706276	0.000203352	0.85725	0.0738042	0.790168	0.0126618	0.701008	0.000316762	0.847137	0.0916099	0.951085	0.630687	0.948739	0.546459	0.882237	0.148395	1.21376	0.0255032	0.921747	0.36845	0.887163	0.216053	1.20846	0.0654309	1.12271	0.301946
OLIGO_00322	CR551055	508157	DYSF	11	dysferlin, limb girdle muscular dystrophy 2B (autosomal recessive)	42	0.0649796	0.843794	0.115905	1.08405	0.360711	0.885241	0.162257	1.00328	0.97022	0.936518	0.4875	0.961126	0.667371	0.781071	0.0147342	1.00941	0.945077	1.28473	0.0210784	0.816605	0.0219206	1.13335	0.149332	0.933453	0.469372	1.02628	0.791988	0.812663	0.0448557	1.29235	0.0744501
OLIGO_00323	CR551078	515046	ARV1	28	ARV1 homolog (S. cerevisiae)	43	2.12922e-05	0.851503	0.00129255	0.758128	2.27796e-07	0.828631	0.000145183	0.835705	0.000260157	0.767984	2.43023e-06	0.758861	1.11628e-06	0.890827	0.0293065	0.84041	0.00291032	0.890341	0.015064	1.093	0.0508608	1.00854	0.84862	0.918966	0.0851454	0.98812	0.817188	1.1739	0.00469031	0.943405	0.332891
OLIGO_00324	CR551080	-	-	0	0	4	0.01556	1.15797	0.456021	0.783293	0.255237	1.57995	0.0578034	1.63155	0.040394	6.23926	0.00231782			0.364213	0.0804452	0.17539	0.0822025	0.676435	0.0731229	2.01706	0.0114168	1.03266	0.845987	3.82413	0.00406324					0.481557	0.440063
OLIGO_00325	CR551081	507276	DHRS12	12	dehydrogenase/reductase (SDR family) member 12	37	0.0116733	1.38284	0.010347	1.12304	0.276524	1.32097	0.0149341	1.36739	0.00507779	1.33371	0.0179063	1.41433	0.00467228	1.47895	0.00145792	1.97598	0.00187922	0.812129	0.0730152	1.17624	0.12282	1.03514	0.73952	0.975368	0.819821	1.06045	0.6276	1.04569	0.705878	1.33607	0.159794
OLIGO_00326	CR551154	282661	CD47	1	CD47 molecule	43	2.17566e-06	1.02433	0.672085	0.765389	1.33557e-05	1.01235	0.822609	0.953951	0.390943	0.907086	0.103253	0.913628	0.130711	1.22175	0.00241064	0.971658	0.66916	0.747212	4.10519e-06	1.32265	4.42231e-06	0.942318	0.270715	0.950872	0.389165	1.00721	0.907848	1.33725	5.53692e-05	0.795302	0.00263139
OLIGO_00327	CR551094	-	-	0	0	43	6.10867e-07	0.966918	0.514874	1.17971	0.00169746	1.13387	0.0145795	1.11164	0.0377014	1.38806	2.06399e-07	1.17262	0.00458469	0.950158	0.369944	0.979841	0.74458	1.22007	0.000266797	0.961141	0.415601	0.980394	0.683355	1.24866	0.000123316	0.84479	0.00433223	0.810289	0.000887726	1.03124	0.644857
OLIGO_00328	CR551098	618684	MBP	24	myelin basic protein	43	0.0542397	1.11368	0.219112	1.25896	0.00821141	1.07995	0.359765	1.21173	0.0256748	1.09663	0.308029	1.05097	0.581807	0.915391	0.357769	1.03065	0.769825	1.13045	0.152542	0.857814	0.0650676	1.12202	0.16247	0.905012	0.266671	0.958366	0.653491	0.870996	0.170116	1.12591	0.284292
OLIGO_00329	CR551102	613326	PTP4A1	2	protein tyrosine phosphatase type IVA, member 1	43	0.00761357	0.994847	0.930747	0.838858	0.00351107	1.00339	0.953593	1.0008	0.98884	0.923611	0.201185	1.04718	0.456032	1.10233	0.141977	1.02269	0.750894	0.843203	0.00501909	1.19614	0.00280297	0.997414	0.963657	0.922872	0.193422	1.13379	0.0572006	1.05267	0.452186	0.927753	0.322415
OLIGO_00330	CR551542	533826	CAND2	22	cullin-associated and neddylation-dissociated 2 (putative)	43	1.49278e-05	0.803156	0.000264673	0.724966	3.63984e-07	0.758168	5.12606e-06	0.742273	1.36664e-06	0.705787	2.75349e-07	0.77247	5.10456e-05	0.732176	6.53829e-06	0.721822	1.05747e-05	0.902646	0.0666642	1.0458	0.398073	0.979035	0.685794	0.950846	0.378369	1.09448	0.142332	0.947837	0.403294	0.985859	0.839956
OLIGO_00331	CR551558	537067	CALHM2	26	calcium homeostasis modulator 2	43	5.51237e-05	0.941888	0.430321	0.89194	0.121404	0.755028	0.000350697	0.689854	6.6018e-06	0.700145	3.98418e-05	0.724062	0.00015936	0.785766	0.00569423	0.828584	0.0411133	0.946971	0.461449	0.846501	0.0227683	0.91368	0.207543	1.01492	0.848881	1.03416	0.68375	1.08522	0.348183	1.05449	0.580408
OLIGO_00332	CR551563	505039	GATAD2B	3	GATA zinc finger domain containing 2B	43	6.42469e-06	0.891358	0.0393616	0.748496	1.58908e-06	0.864238	0.00761472	0.81193	0.000245976	0.759568	1.38572e-05	0.858165	0.00932359	1.04099	0.503954	0.941283	0.351554	0.839725	0.00190899	1.15463	0.00707326	0.939475	0.226027	0.935509	0.237002	1.12981	0.0447359	1.21305	0.00331377	0.904215	0.149508
OLIGO_00333	CR551569	-	-	0	0	43	0.0111919	1.18715	0.0777198	1.02296	0.806413	0.892504	0.267391	0.822329	0.0393709	0.802925	0.0310907	0.9352	0.495504	0.872002	0.192692	0.974224	0.81613	0.861701	0.121294	0.872469	0.178629	0.921373	0.418571	0.976403	0.811291	1.16474	0.147924	0.932423	0.519506	1.11723	0.356691
OLIGO_00334	CR551577	-	-	0	0	41	0.00781739	1.326	0.00242553	0.960795	0.579004	1.07465	0.320103	1.18934	0.0222023	1.13407	0.121886	1.0733	0.367768	1.23105	0.0146264	0.941631	0.615999	0.724581	0.000536723	1.1185	0.119817	1.10672	0.16607	0.953528	0.56077	0.946418	0.519106	1.14698	0.115777	0.764899	0.0361978
OLIGO_00335	CR551617	338086	COX7A1	18	cytochrome c oxidase subunit VIIa polypeptide 1 (muscle)	43	0.000105441	0.98725	0.841929	1.09706	0.134115	1.15583	0.0254856	1.21255	0.0030064	1.35433	6.81743e-05	1.30248	0.000325589	0.996085	0.954892	1.26274	0.00564837	1.11123	0.0997883	1.05357	0.40092	1.04907	0.444731	1.11693	0.116248	0.961715	0.604835	0.764759	0.000805962	1.2677	0.00750752
OLIGO_00336	CR455800	538481	TET2	6	tet oncogene family member 2	41	3.09151e-05	0.850146	0.0588856	0.960685	0.564959	1.02949	0.685177	0.909506	0.185797	0.81104	0.017366	0.653992	1.71056e-06	0.845218	0.0352767	0.735715	0.000994251	1.13002	0.139886	1.07162	0.32403	0.883457	0.086891	0.891737	0.182182	0.806363	0.0191171	1.2924	0.00294213	0.870443	0.134852
OLIGO_00337	CR455778	782597	PLEKHF2	14	pleckstrin homology domain containing, family F (with FYVE domain) member 2	43	0.0290504	1.18252	0.0183471	1.01087	0.870933	1.04541	0.505504	1.10679	0.132324	1.10332	0.174914	1.01843	0.799444	1.0775	0.324914	0.85484	0.0574689	0.854842	0.0245575	1.03417	0.608127	1.05871	0.385321	0.996872	0.964633	0.923054	0.294938	1.05801	0.478502	0.793351	0.0111007
OLIGO_00338	CR455757	-	-	0	0	43	5.88713e-07	0.914211	0.158559	0.671665	3.39359e-08	0.786399	0.000265261	0.723946	2.29868e-06	0.738597	2.08905e-05	0.671467	1.14768e-07	0.719599	1.21342e-05	0.702619	1.29945e-05	0.734693	9.23995e-06	1.17082	0.0113668	0.920583	0.172131	1.02024	0.753362	0.909111	0.157256	1.07168	0.320157	0.976403	0.754971
OLIGO_00339	CR455736	781844	LOC781844	Un	inositol 1,4,5-trisphosphate receptor type 2-like	43	3.66634e-05	1.03748	0.676471	0.984724	0.85593	1.34574	0.00102469	0.992908	0.933094	0.85051	0.081303	0.801877	0.0191159	1.28866	0.0119029	1.03044	0.774672	0.949148	0.544766	1.36662	0.00045443	0.737813	0.000614421	0.856585	0.0929212	0.942819	0.537857	1.60705	2.32912e-05	0.799625	0.0503764
OLIGO_00340	CR456019	-	-	0	0	43	0.000151912	1.17914	0.0112424	1.31931	3.37264e-05	1.12861	0.0495011	1.10939	0.0900336	1.14568	0.0405826	1.29547	0.000236464	1.06406	0.36988	0.914604	0.233496	1.11887	0.0708481	0.855459	0.0105027	0.982966	0.769805	1.03271	0.617039	1.13075	0.0767202	0.821367	0.00846733	0.859545	0.061357
OLIGO_00341	CR455997	618714	LY6D	14	lymphocyte antigen 6 complex, locus D	43	3.4409e-05	0.885876	0.25734	1.53121	0.000134879	1.14165	0.19929	1.36061	0.00412568	1.35947	0.00747423	1.30985	0.0178519	1.00193	0.986822	0.8952	0.381989	1.72847	3.62198e-06	0.745588	0.00497234	1.19179	0.0838656	0.999162	0.99387	0.963503	0.748233	0.764923	0.0322274	0.893472	0.404617
OLIGO_00343	CR452753	532850	EIF5B	11	eukaryotic translation initiation factor 5B	43	0.00412216	1.05342	0.386693	1.00922	0.873711	1.05271	0.375626	1.04742	0.423855	1.14592	0.0329197	1.08916	0.174836	0.983775	0.804035	0.799591	0.00279726	0.958041	0.465916	1.04309	0.456407	0.994974	0.928893	1.09404	0.148587	0.950473	0.440146	0.903241	0.144568	0.812778	0.00890035
OLIGO_00344	CR453494	538445	RNF138	24	ring finger protein 138	35	0.00025064	1.38984	0.00211197	0.971061	0.791693	0.92662	0.622273	0.848724	0.114194	0.754782	0.0185196	0.784375	0.0228357	1.11592	0.324211	0.873665	0.237756	0.698684	0.00242138	0.954235	0.762092	0.915935	0.570899	0.889314	0.333224	1.03921	0.746455	1.42269	0.00424764	0.782912	0.0533855
OLIGO_00345	CR453207	-	-	0	0	43	0.00865447	0.759964	0.000163573	0.831073	0.00596586	0.839782	0.00914089	0.931565	0.273869	0.861452	0.0358426	0.840521	0.0155493	0.966955	0.648481	0.840086	0.032593	1.09357	0.174718	1.01048	0.868031	1.10929	0.103585	0.924736	0.257971	0.975703	0.735787	1.15042	0.0728906	0.868795	0.102116
OLIGO_00346	CR452940	526867	PDCD11	26	programmed cell death 11	39	0.219004	0.858781	0.172454	1.04886	0.541322	1.16254	0.0669266	1.10709	0.190565	1.12861	0.143452	1.05084	0.53582	1.06843	0.436133	1.15383	0.160351	1.22133	0.0674035	1.10839	0.199189	0.952298	0.533685	1.01944	0.81184	0.931086	0.390559	1.01675	0.845046	1.07992	0.45627
OLIGO_00347	CR452918	100140583	40795	19	septin 9	43	0.000302787	0.796787	0.000470336	0.763312	2.96946e-05	0.879851	0.0322724	0.884405	0.0395047	0.774174	0.000175474	0.835027	0.00604034	1.00951	0.886718	0.872679	0.062211	0.957987	0.468932	1.15268	0.0158837	1.00518	0.927721	0.875361	0.0363661	1.0786	0.255892	1.20896	0.0087103	0.864454	0.0628383
OLIGO_00348	CR452919	618235	40789	5	septin 3	21	0.0524587	1.20157	0.615824	1.90437	0.0551688	2.91347	0.0130687	2.50963	0.00449963	2.4235	0.0198229	2.56371	0.00529109	1.96063	0.0809751	1.22203	0.689864	1.5849	0.18401	1.52989	0.276793	0.861388	0.699946	0.965681	0.914355	1.05785	0.868174	0.764763	0.448267	0.623282	0.37383
OLIGO_00349	CR456117	-	-	0	0	43	0.00925124	1.00488	0.944023	0.945169	0.396525	1.07294	0.290975	1.15279	0.0364498	1.1034	0.172383	1.27096	0.00156306	1.10961	0.173702	1.01918	0.815426	0.940577	0.369424	1.13518	0.0555275	1.07442	0.271359	0.957154	0.535397	1.15186	0.0654296	0.873044	0.0915856	0.918509	0.332843
OLIGO_00350	CR456097	787359	DPF3	10	D4, zinc and double PHD fingers, family 3	43	3.48953e-09	0.90647	0.0777379	0.749909	2.07735e-06	0.709949	6.35449e-08	0.719282	1.46212e-07	0.634674	4.19827e-10	0.620022	1.12183e-10	0.768872	7.06841e-05	0.739354	2.61567e-05	0.827285	0.000942041	0.946713	0.293902	1.01315	0.801132	0.882372	0.0300307	0.976914	0.697999	1.24007	0.00137035	0.961609	0.574632
OLIGO_00351	CR456076	-	-	0	0	43	2.88428e-07	1.02816	0.728265	0.868949	0.0781067	1.17813	0.0395839	0.830937	0.019829	0.807335	0.0138658	0.634771	1.82608e-06	1.12537	0.184363	1.04966	0.609819	0.845147	0.0384156	1.35581	0.000273717	0.705304	3.43935e-05	0.971597	0.72901	0.786255	0.00858279	1.77287	1.37864e-07	0.932729	0.494213
OLIGO_00352	CR452271	515181	RAP2C	X	RAP2C, member of RAS oncogene family	43	9.06188e-07	0.834993	0.00187425	0.730599	3.76301e-07	0.783464	3.07709e-05	0.844311	0.0023729	0.71575	4.61308e-07	0.727551	1.2599e-06	0.955366	0.450375	0.929035	0.260875	0.874976	0.0157301	1.07236	0.178793	1.07766	0.150647	0.847732	0.00505246	1.01649	0.784266	1.31313	7.90719e-05	0.972439	0.687419
OLIGO_00353	CR452106	535225	LIMK1	25	LIM domain kinase 1	43	1.54621e-11	0.796007	0.000109409	0.690186	6.89125e-09	0.736554	4.66535e-07	0.637971	4.75711e-11	0.599714	9.97315e-12	0.554349	1.41134e-13	0.866264	0.0191934	0.816672	0.00268718	0.86706	0.0092286	1.06718	0.20364	0.866157	0.00663911	0.940034	0.267177	0.924355	0.185725	1.56267	5.50555e-09	0.942752	0.390494
OLIGO_00354	CR452086	-	-	0	0	43	5.76715e-06	0.917799	0.213844	0.747698	6.19266e-05	0.734324	2.55849e-05	0.731717	2.14605e-05	0.628917	5.28847e-08	0.71374	2.11194e-05	0.758823	0.000634869	0.728526	0.000306967	0.814664	0.00355034	0.982113	0.779195	0.99645	0.955922	0.859509	0.0356957	1.13487	0.0957695	1.06316	0.437397	0.960073	0.639174
OLIGO_00355	CR451761	524077	MYOM2	27	myomesin (M-protein) 2, 165kDa	43	0.0056186	1.23548	0.0853582	1.29117	0.0329615	0.829015	0.113214	1.02837	0.810562	1.09236	0.48353	1.03569	0.781446	0.852709	0.228583	0.812685	0.14448	1.04508	0.711371	0.642062	0.00036341	1.24047	0.0665182	1.06223	0.629811	0.948122	0.685035	0.823325	0.153935	0.953062	0.7553
OLIGO_00356	CR451698	-	-	0	0	43	0.000197809	1.05452	0.348534	0.904315	0.0690813	0.895351	0.0465728	0.788061	6.68493e-05	0.809728	0.000741168	0.893167	0.0586702	0.950175	0.411545	0.954929	0.490891	0.85756	0.00754316	0.990087	0.851158	0.88017	0.0198865	1.02749	0.640389	1.10305	0.114339	1.06383	0.337574	1.005	0.944398
OLIGO_00357	CR451699	538209	PTGFRN	3	prostaglandin F2 receptor negative regulator	42	0.000281537	1.25154	0.012553	0.981539	0.833118	1.08141	0.434018	0.979161	0.803639	0.947245	0.55043	1.24288	0.0188124	1.48504	0.000149703	1.27834	0.0209034	0.784265	0.00838923	1.10175	0.332072	0.90545	0.309175	0.967405	0.715377	1.3121	0.00575774	1.19484	0.0746011	0.860813	0.1725
OLIGO_00358	CR451774	786191	HIC1	19	hypermethylated in cancer 1-like	43	9.19313e-07	0.875235	0.0646996	1.00011	0.998742	0.923638	0.246779	1.05507	0.432429	1.38395	5.75153e-05	1.17125	0.0357696	0.797806	0.0055955	0.845436	0.0505774	1.14267	0.0583767	0.923539	0.23469	1.1423	0.0500745	1.31171	0.000513543	0.846305	0.0346925	0.68116	2.14738e-05	1.0597	0.518627
OLIGO_00359	CR451632	514643	SSH3	29	slingshot homolog 3 (Drosophila)	43	1.10079e-11	1.15532	0.0140586	1.25061	0.000168831	1.43383	4.28831e-08	1.49713	3.02739e-09	1.94176	1.55289e-14	1.71807	8.70833e-12	1.37699	6.19035e-06	1.42988	3.30836e-06	1.08248	0.156725	1.1465	0.0132396	1.04415	0.418665	1.29699	5.29132e-05	0.884796	0.0526975	0.801475	0.00137216	1.03841	0.600474
OLIGO_00360	CR451610	-	-	0	0	43	6.59646e-05	1.0191	0.714827	0.924116	0.118524	1.09775	0.0665682	1.0828	0.115689	1.23241	0.000314832	1.02236	0.68097	1.21541	0.00129605	1.18538	0.00792512	0.906794	0.0580375	1.18789	0.00092009	0.986381	0.77813	1.13817	0.018453	0.829566	0.00180393	1.18883	0.00544833	0.975293	0.703339
OLIGO_00361	CR451569	-	-	0	0	43	2.09764e-08	0.763922	2.41665e-07	0.743203	1.34123e-08	0.760082	7.85804e-08	0.721429	1.31871e-09	0.696107	6.09276e-10	0.671553	4.54334e-11	0.782647	8.37725e-06	0.760917	4.43311e-06	0.972878	0.527126	1.02271	0.592136	0.949146	0.216444	0.9649	0.433313	0.964727	0.458344	1.16543	0.00426304	0.972235	0.617304
OLIGO_00362	CR452516	-	-	0	0	43	0.0172323	1.0228	0.666952	0.92977	0.154533	0.964486	0.482822	0.920311	0.108399	0.848387	0.00400662	0.896083	0.0483849	0.844579	0.00501788	0.953858	0.455116	0.90904	0.0660726	1.03734	0.463857	0.954198	0.353645	0.921848	0.134268	1.05622	0.339157	0.942524	0.324731	1.12939	0.0757685
OLIGO_00363	CR452313	785924	ROR2	8	receptor tyrosine kinase-like orphan receptor 2	43	0.000973292	1.09326	0.0554033	1.04644	0.303183	1.01158	0.792804	0.923657	0.0752687	0.922756	0.0934836	0.895221	0.0230207	1.03876	0.449908	1.07564	0.182204	0.95718	0.326733	0.966684	0.429018	0.913083	0.0378508	0.999024	0.983344	0.97016	0.541929	1.16034	0.00640353	1.03551	0.54593
OLIGO_00364	CR452355	100138159	SFI1	17	Sfi1 homolog, spindle assembly associated (yeast)	43	8.03844e-11	0.876381	0.00609148	0.783861	1.73821e-06	0.751472	7.03101e-08	0.672236	1.77263e-11	0.653057	1.94331e-11	0.628223	1.5502e-12	0.725832	1.09867e-07	0.701402	6.21268e-08	0.894429	0.0163716	0.958681	0.33157	0.894559	0.0129469	0.971469	0.541684	0.961972	0.438319	1.15537	0.00826207	0.966342	0.558136
OLIGO_00365	CR451992	532056	PHF19	8	PHD finger protein 19	43	0.105678	0.851205	0.0959522	1.16584	0.0993828	0.917978	0.352785	0.976626	0.796406	0.997135	0.976792	0.896692	0.272985	0.938103	0.543267	0.970015	0.787801	1.36964	0.00144624	0.787396	0.010176	1.06389	0.489848	1.021	0.831846	0.899268	0.308358	1.04618	0.679008	1.03402	0.781805
OLIGO_00366	CR452034	-	-	0	0	43	0.000672188	0.931193	0.313357	0.980936	0.776243	1.17041	0.0265878	1.13353	0.0716435	1.28505	0.00122517	1.10774	0.165741	1.04729	0.551552	0.891397	0.172962	1.05342	0.449913	1.19315	0.0115185	0.968489	0.637451	1.13367	0.0900211	0.862019	0.0580952	0.945429	0.488079	0.851149	0.0760637
OLIGO_00367	CR452056	282152	BCL2L1	13	BCL2-like 1	41	0.0218639	1.18768	0.0421156	1.1132	0.181689	0.906888	0.291251	0.921331	0.305331	0.920539	0.341443	1.07025	0.429846	1.05094	0.585369	1.16388	0.126771	0.937289	0.423372	0.814666	0.0264887	1.01593	0.860031	0.999141	0.992013	1.16263	0.102934	0.981957	0.847044	1.10747	0.332203
OLIGO_00368	CR452404	517589	NUDT9	6	nudix (nucleoside diphosphate linked moiety X)-type motif 9	43	0.000432263	1.55633	0.000375789	1.59657	0.000114759	1.22459	0.0872997	1.13898	0.244278	0.968345	0.787529	1.19759	0.136486	1.18335	0.189313	1.59726	0.00207052	1.02585	0.820271	0.767014	0.0233792	0.93009	0.524057	0.850186	0.175126	1.23674	0.0956338	0.988107	0.927803	1.34979	0.0538635
OLIGO_00369	CR452468	327691	NDUFS6	20	NADH dehydrogenase (ubiquinone) Fe-S protein 6, 13kDa (NADH-coenzyme Q reductase)	43	0.000192433	0.820018	0.0636145	1.33668	0.00603422	1.18506	0.110873	1.17046	0.124475	1.21208	0.0821821	1.23357	0.0591784	0.934053	0.555075	0.782978	0.0718908	1.63006	1.75036e-05	0.886566	0.239994	0.987684	0.902969	1.03555	0.743919	1.01774	0.876776	0.757192	0.0233562	0.838259	0.213656
OLIGO_00370	CR455873	-	-	0	0	43	2.62858e-05	0.997013	0.969447	1.26629	0.00288887	1.10913	0.172811	1.35897	0.000177091	1.49084	1.12996e-05	1.38697	0.000202025	1.05428	0.539876	1.23472	0.027244	1.27009	0.00291069	0.87589	0.0759194	1.22526	0.00786179	1.09703	0.252275	0.930327	0.397056	0.760137	0.00354044	1.17115	0.115649
OLIGO_00371	CR455893	528498	JMY	10	junction mediating and regulatory protein, p53 cofactor	34	0.024653	0.977152	0.890903	0.867587	0.239986	0.749745	0.0331368	0.715696	0.00877081	0.780432	0.0719226	0.610165	0.00040752	0.821846	0.159014	1.03042	0.922456	0.887873	0.454692	0.864173	0.226387	0.954586	0.705098	1.09045	0.498154	0.78183	0.0673881	1.34692	0.0302049	1.25379	0.463652
OLIGO_00372	CR453301	-	-	0	0	43	2.19539e-05	0.885907	0.099454	0.751437	0.000168646	0.943474	0.4139	0.866241	0.0473604	0.674836	4.19107e-06	0.774301	0.00138024	0.921408	0.307175	0.663468	1.8741e-05	0.848212	0.0240469	1.25556	0.00195098	0.91814	0.231234	0.779039	0.00174865	1.14739	0.0877995	1.18999	0.0414158	0.720059	0.000833717
OLIGO_00373	CR453322	404181	RPS6KB1	19	ribosomal protein S6 kinase, 70kDa, polypeptide 1	41	6.88566e-05	0.986738	0.873478	0.851559	0.021753	0.979682	0.767546	0.890698	0.0945818	0.923401	0.291597	0.735816	0.000122733	0.864608	0.0677969	0.590307	1.49479e-06	0.863004	0.0797419	1.15046	0.0465705	0.90917	0.169377	1.03672	0.626459	0.796855	0.00558985	1.17503	0.0513779	0.682746	0.000404365
OLIGO_00374	CR453342	534850	C13H10ORF38	13	chromosome 10 open reading frame 38 ortholog	34	0.000153214	1.20427	0.236	1.00136	0.99032	1.08486	0.556078	1.25197	0.0331108	1.49706	0.001615	1.78305	3.62911e-06	1.42044	0.00256219	1.16225	0.221157	0.831506	0.238742	1.08338	0.583835	1.15404	0.299862	1.19576	0.124508	1.19103	0.142861	0.796636	0.0421872	0.818231	0.116662
OLIGO_00376	CR453364	-	-	0	0	43	3.47725e-14	0.971209	0.719525	0.487772	9.16939e-12	0.525278	1.90434e-10	0.46958	2.01441e-12	0.443396	2.00867e-12	0.380091	9.21728e-15	0.463818	6.1942e-11	0.462766	4.35169e-10	0.502232	4.26397e-11	1.07689	0.333508	0.893965	0.146184	0.94424	0.493307	0.857226	0.0867495	1.22028	0.0371348	0.997733	0.982405
OLIGO_00377	CR455066	-	-	0	0	43	0.0773271	1.07458	0.485204	0.793746	0.0259518	0.968728	0.778254	0.950545	0.605465	1.06863	0.535558	1.02994	0.780474	1.02366	0.834655	0.808711	0.0837662	0.738659	0.00502843	1.22045	0.0812035	0.98123	0.863766	1.12423	0.271684	0.963793	0.743531	0.993907	0.958352	0.790017	0.0735396
OLIGO_00378	CR455087	504754	MTRF1	12	mitochondrial translational release factor 1	9	0.00550336	1.18869	0.59308	0.84413	0.506891	1.14837	0.64941	0.855147	0.54245	1.46388	0.153048	1.40567	0.199206			0.157695	0.000705067	0.710135	0.196517	1.36041	0.193362	0.744664	0.361074	1.71185	0.0633056	0.960235	0.835164
OLIGO_00379	CR455108	-	-	0	0	43	7.31054e-05	1.12525	0.13333	1.18646	0.0264452	1.16579	0.0452444	1.17783	0.0331904	1.52385	4.3179e-06	1.55927	1.71175e-06	1.15889	0.0896775	1.13761	0.165576	1.05439	0.486892	0.982577	0.810308	1.01033	0.888402	1.29378	0.00222712	1.02324	0.786954	0.743228	0.0017378	0.98163	0.850906
OLIGO_00380	CR455150	-	-	0	0	39	0.0620851	0.960545	0.638979	0.750268	0.00306384	0.904321	0.405988	0.829349	0.030649	0.875425	0.139007	0.863555	0.104683	0.92229	0.408987	0.756626	0.00886372	0.781086	0.00974607	1.20533	0.128447	0.917096	0.463905	1.05556	0.547154	0.986441	0.88376	1.06802	0.517113	0.820377	0.0815088
OLIGO_00381	CR455151	539109	MMP11	17	matrix metallopeptidase 11 (stromelysin 3)	43	2.99609e-06	1.04518	0.637365	1.26232	0.010909	0.876829	0.140541	0.711494	0.000344906	0.751201	0.00407575	0.841195	0.0740325	0.733652	0.00349179	0.905894	0.365115	1.20776	0.0438094	0.694618	0.000107268	0.811439	0.0186108	1.05581	0.564084	1.1198	0.260332	0.872155	0.196866	1.23477	0.0743136
OLIGO_00382	CR455439	-	-	0	0	42	0.303813	0.951662	0.679825	0.911825	0.373223	1.12159	0.29219	0.866398	0.170454	1.00289	0.979884	0.879213	0.217031	0.849168	0.155683	0.876312	0.269633	0.95814	0.72485	1.23005	0.0634518	0.772474	0.0236432	1.15754	0.222099	0.876676	0.266113	0.965827	0.764476	1.03197	0.805888
OLIGO_00383	CR455481	536741	MME	1	membrane metallo-endopeptidase	43	0.0341304	1.01949	0.75186	0.898797	0.0753884	0.954586	0.431711	0.946143	0.353811	0.95706	0.489753	0.909161	0.139611	1.15356	0.0358874	0.942019	0.40254	0.881611	0.0402872	1.06207	0.301418	0.991155	0.880578	1.01154	0.856595	0.949952	0.441234	1.26882	0.00111634	0.816616	0.0119572
OLIGO_00384	CR455522	534090	BDH1	1	3-hydroxybutyrate dehydrogenase, type 1	43	0.00050064	0.937336	0.311647	1.26407	0.000388391	1.04563	0.467588	1.09788	0.132382	1.12023	0.0902918	1.22712	0.00322714	0.985511	0.834957	1.15048	0.0684841	1.34858	1.68012e-05	0.827192	0.00263669	1.04997	0.416394	1.02036	0.757683	1.09541	0.193241	0.80311	0.0042521	1.1674	0.0601492
OLIGO_00385	CR453594	508781	FMO1	16	flavin containing monooxygenase 1	43	0.00012166	1.09971	0.59183	0.758411	0.109597	0.747274	0.0923972	0.716081	0.0549279	1.20959	0.301891	1.01137	0.950784	0.959426	0.831861	2.36518	0.000170966	0.689646	0.0358614	0.985315	0.928965	0.958258	0.797294	1.68918	0.00589189	0.836129	0.352989	0.948637	0.794322	2.4652	0.000210885
OLIGO_00386	CR455690	-	-	0	0	43	0.000907117	0.947548	0.242315	0.857418	0.00106496	0.914829	0.0484442	0.8556	0.000924273	0.855686	0.00193595	0.783586	5.86908e-06	0.907797	0.0599643	0.877962	0.0200447	0.904881	0.0299305	1.06696	0.138065	0.935257	0.125939	1.0001	0.998302	0.915741	0.0832491	1.15852	0.00733824	0.967135	0.566094
OLIGO_00387	CR455712	282647	PAPPA	8	pregnancy-associated plasma protein A, pappalysin 1	39	0.0114208	0.865749	0.117569	0.769582	0.00562424	0.783183	0.0335941	0.835751	0.0513784	0.878484	0.169917	0.89797	0.253067	1.07176	0.507277	0.679933	0.000950439	0.88892	0.205315	1.01767	0.87681	1.06712	0.566548	1.05113	0.600409	1.02218	0.823768	1.19353	0.109938	0.634409	0.000539394
OLIGO_00388	CR456279	-	-	0	0	43	1.10061e-11	0.733864	7.40919e-05	0.59107	1.11154e-09	0.617692	9.49676e-09	0.580343	4.59997e-10	0.495404	2.8745e-12	0.432474	1.23635e-14	0.764182	0.00123697	0.713126	0.00022158	0.805422	0.00302439	1.04504	0.509525	0.939535	0.351644	0.85364	0.0346349	0.872972	0.0844143	1.767	1.14123e-08	0.933189	0.443669
OLIGO_00389	CR456321	404082	TMEM176A	4	transmembrane protein 176A	43	2.45907e-05	1.28518	0.00227087	1.47929	4.25064e-06	1.3921	6.04665e-05	1.55442	4.62789e-07	1.5377	2.94097e-06	1.551	2.12946e-06	1.49217	2.68069e-05	1.54445	2.39652e-05	1.15104	0.0688649	0.94106	0.406908	1.1166	0.135683	0.989245	0.892316	1.00865	0.919017	0.962073	0.664753	1.03503	0.726856
OLIGO_00390	CR456322	444987	NEIL2	8	nei endonuclease VIII-like 2 (E. coli)	43	5.60003e-12	1.62615	2.64874e-07	1.99771	1.90418e-11	1.06718	0.402411	0.891227	0.141475	0.931853	0.398669	1.06788	0.432804	0.961391	0.656208	1.08625	0.386509	1.22849	0.0116007	0.534199	1.57356e-10	0.835126	0.0209706	1.04558	0.589043	1.14597	0.125952	0.900283	0.258695	1.12987	0.234823
OLIGO_00391	CR456145	533438	TFB1M	9	transcription factor B1, mitochondrial	22	0.901543	1.1651	0.287058	0.986408	0.934062	0.934247	0.718587	1.03966	0.791336	1.06374	0.689676	1.18941	0.318609	1.13439	0.410554	1.14246	0.394604	0.846626	0.329633	0.947121	0.791314	1.11283	0.585266	1.02317	0.893954	1.11814	0.563467	0.953739	0.804756	1.00712	0.968498
OLIGO_00393	CR453795	789846	ZNF503	28	zinc finger protein 503	43	4.34886e-06	0.987118	0.886838	1.09823	0.288317	1.11452	0.22021	1.33376	0.00192387	1.53532	4.05847e-05	1.6382	4.39535e-06	1.42104	0.00102791	1.60512	7.03976e-05	1.11256	0.233598	1.01483	0.863185	1.19671	0.0403443	1.15112	0.137713	1.06701	0.514283	0.867437	0.177781	1.12954	0.294206
OLIGO_00394	CR454043	508098	LOC508098	18	hypothetical LOC508098	42	4.38542e-05	1.1384	0.220545	1.27289	0.0231147	1.17652	0.135731	1.66025	1.59118e-05	1.37531	0.00917999	1.64955	4.28286e-05	1.04701	0.69169	1.96952	0.00012638	1.11815	0.287336	0.924288	0.459009	1.41115	0.00260679	0.828377	0.120555	1.1994	0.147214	0.634724	0.000515646	1.88109	0.000482666
OLIGO_00395	CR454086	282148	ATP6V0D1	18	ATPase, H+ transporting, lysosomal 38kDa, V0 subunit d1	43	0.0318011	0.947497	0.330408	1.02455	0.647927	1.00062	0.990719	1.08606	0.124882	1.01596	0.781649	1.04184	0.475149	0.90389	0.101353	1.15674	0.0304099	1.08133	0.15108	0.976641	0.651301	1.08539	0.121934	0.935455	0.242288	1.02547	0.676052	0.867587	0.0289814	1.27974	0.000947894
OLIGO_00396	CR454106	100138286	CABLES1	24	Cdk5 and Abl enzyme substrate 1	43	2.29492e-05	0.932043	0.638418	0.704987	0.0162503	1.13047	0.418705	1.18211	0.24366	0.589067	0.00092344	1.23953	0.153296	1.20067	0.246916	0.786353	0.154031	0.756389	0.0444794	1.60354	0.00127041	1.04568	0.749154	0.498317	7.33785e-06	2.10422	6.30559e-06	0.968649	0.834835	0.654929	0.0151234
OLIGO_00397	CR454169	-	-	0	0	43	0.000132643	1.06877	0.174054	1.04948	0.30302	1.00371	0.936742	1.04529	0.344399	1.21307	0.000361264	1.17947	0.0019289	0.923665	0.14141	0.932129	0.225217	0.981956	0.700197	0.956379	0.329431	1.04143	0.374252	1.16051	0.004335	0.972304	0.59549	0.783118	6.47195e-05	1.00916	0.881869
OLIGO_00398	CR454170	-	-	0	0	43	1.23263e-05	0.87338	0.0348512	0.689515	1.84172e-07	0.868224	0.0251976	0.795069	0.000414819	0.846897	0.0135184	0.696756	1.41728e-06	0.741803	7.84748e-05	0.860261	0.0470868	0.789478	0.000346845	1.25918	0.000373089	0.915742	0.147449	1.06519	0.327658	0.822716	0.00635419	1.06465	0.386318	1.15969	0.0674162
OLIGO_00399	CR451888	615251	CCDC72	22	coiled-coil domain containing 72	43	3.3542e-08	1.21339	0.000255289	0.855714	0.00176481	0.953609	0.315007	0.914572	0.0626551	0.90584	0.0556245	0.961301	0.436248	1.06186	0.267931	1.27316	0.000135329	0.705227	3.71536e-09	1.1144	0.0220299	0.959063	0.364341	0.990453	0.848323	1.06123	0.265154	1.10461	0.0807882	1.19899	0.00512404
OLIGO_00400	CR451951	-	-	0	0	32	0.849916	1.07316	0.55876	1.00184	0.986868	1.1981	0.0970711	1.03974	0.70618	1.05169	0.618196	1.00309	0.974501	1.0724	0.471879	1.00556	0.981824	0.933542	0.602166	1.1959	0.140621	0.867828	0.218009	1.01149	0.917231	0.953788	0.64874	1.0691	0.496297	0.937677	0.790875
OLIGO_00401	CR938785	534386	EPC1	13	enhancer of polycomb homolog 1 (Drosophila)	43	0.000718492	1.14812	0.0225137	1.09875	0.0959355	1.15106	0.0160891	1.10855	0.0693525	1.38744	1.94182e-06	1.21604	0.00205572	1.0533	0.416006	1.18138	0.0185203	0.957001	0.448346	1.04761	0.402293	0.963063	0.497348	1.25159	0.000443264	0.876459	0.0412254	0.866171	0.0348849	1.1216	0.122596
OLIGO_00402	CR452258	-	-	0	0	32	0.242254	1.13387	0.212232	1.00764	0.943517	0.759358	0.0432491	1.05924	0.514159	1.03556	0.721551	1.01513	0.868701	1.1467	0.180022	1.00787	0.942229	0.88867	0.304754	0.753604	0.0508942	1.39491	0.015009	0.977647	0.822186	0.980271	0.845043	1.12961	0.249446	0.878927	0.278286
OLIGO_00403	CR452259	535072	ANAPC7	17	anaphase promoting complex subunit 7	43	0.000579418	1.23534	0.00196553	1.31363	6.55133e-05	1.10019	0.129032	1.03293	0.602204	1.04255	0.533539	1.19955	0.00900918	0.985059	0.832179	1.13837	0.0958765	1.06337	0.331087	0.837517	0.00514733	0.938865	0.300061	1.00932	0.888673	1.15059	0.0508912	0.821191	0.0103951	1.15564	0.0819131
OLIGO_00404	CR455563	533520	OCIAD1	6	OCIA domain containing 1	43	2.25773e-05	1.09874	0.195146	0.942854	0.397889	0.865082	0.0429246	0.833101	0.0112234	0.745389	0.000277241	0.792201	0.00310048	0.969277	0.693963	1.16404	0.0804826	0.858123	0.0342678	0.917514	0.211839	0.963032	0.582064	0.894716	0.137944	1.0628	0.438465	1.22352	0.0176375	1.20093	0.0502014
OLIGO_00405	CR455604	-	-	0	0	43	0.000146468	1.30867	0.00656977	1.30599	0.00476289	1.0693	0.458968	0.927723	0.424838	0.94118	0.538246	1.4605	0.000315946	1.00035	0.99733	1.02283	0.846811	0.997951	0.982285	0.818769	0.0271627	0.867597	0.12506	1.01451	0.88666	1.55178	0.000102626	0.684934	0.000970061	1.02247	0.85762
OLIGO_00406	CR455625	-	-	0	0	43	5.22787e-10	1.43323	2.95614e-05	1.50714	1.73969e-06	1.66845	1.76945e-08	2.03429	3.13752e-12	1.60126	5.06773e-07	2.09337	8.84337e-12	1.96725	5.20571e-10	1.90717	1.07793e-08	1.05157	0.506619	1.10703	0.166336	1.21927	0.00879551	0.787136	0.00420696	1.30732	0.00261253	0.939753	0.485261	0.969461	0.752067
OLIGO_00407	CR455626	532072	AKAP1	19	A kinase (PRKA) anchor protein 1	22	0.315075	1.02001	0.940953	1.065	0.804834	3.97155	0.0393393	0.81883	0.424824	1.25954	0.367826	1.35159	0.162138	1.14893	0.489234	1.28341	0.254014	1.0441	0.89008	3.72915	0.0564182	0.206174	0.0234312	1.53822	0.149538	1.07308	0.785807	0.850055	0.45658	1.11705	0.620334
OLIGO_00408	CR452852	535192	LIPC	10	lipase, hepatic	23	0.00103198	1.0969	0.815608	0.560603	0.0991374	2.04058	0.112113	0.447814	0.0364523	1.26821	0.600185	0.971962	0.93791	0.315036	0.00214621			0.511078	0.0599852	3.63997	0.00264939	0.219455	0.00102245	2.83199	0.0218349	0.766406	0.526067	0.324123	0.00102521
OLIGO_00409	CR456054	530189	RAD23B	8	RAD23 homolog B (S. cerevisiae)	43	0.0101918	1.06145	0.255692	0.88928	0.0231919	0.963267	0.456806	0.923984	0.120006	0.887319	0.031114	0.885332	0.0285212	0.859186	0.0108996	0.91659	0.163692	0.837794	0.00108637	1.0832	0.107527	0.959219	0.396552	0.960318	0.450535	0.997761	0.968519	0.970468	0.616447	1.06681	0.329896
OLIGO_00410	CR456056	-	-	0	0	43	2.83807e-05	1.04899	0.314539	0.969536	0.498424	0.930536	0.119419	0.853504	0.00111001	0.808182	7.82851e-05	0.834968	0.00062138	0.974515	0.620542	0.854263	0.00710935	0.924254	0.0939167	0.959774	0.359164	0.917218	0.0576271	0.9469	0.264415	1.03314	0.529309	1.16713	0.00658858	0.876603	0.0327838
OLIGO_00411	CR455622	509027	CA14	3	carbonic anhydrase XIV	26	0.0802879	1.05018	0.738022	1.04503	0.74823	0.897497	0.558782	0.88714	0.37774	0.962581	0.812383	1.41474	0.0188398	0.871297	0.325118	1.47542	0.148011	0.995094	0.975098	0.858826	0.446918	0.98846	0.952544	1.08504	0.618578	1.46973	0.0325388	0.615872	0.00379167	1.69337	0.0614566
OLIGO_00412	CR451890	-	-	0	0	31	0.000560938	1.15856	0.260706	1.3409	0.0415051	1.30349	0.135443	1.55998	0.00117591	1.6272	0.00075255	1.58052	0.000893673	1.31658	0.056768	2.78402	4.09687e-06	1.15739	0.292058	0.9721	0.869632	1.19677	0.293868	1.04309	0.74966	0.971312	0.82293	0.833002	0.189384	2.11459	0.000422872
OLIGO_00413	CR454024	510347	MRPL15	14	mitochondrial ribosomal protein L15	40	0.29805	1.07025	0.615848	0.994338	0.96398	0.879753	0.28351	0.968243	0.789477	0.997446	0.985538	1.17624	0.199011	0.848642	0.232712	0.747126	0.290315	0.929072	0.583364	0.884762	0.308877	1.10059	0.402116	1.03016	0.830519	1.17926	0.244566	0.721485	0.0201534	0.880377	0.645533
OLIGO_00414	CR456209	541084	MBD5	2	methyl-CpG binding domain protein 5	43	1.092e-07	0.939024	0.260258	0.813013	0.000333381	0.812421	0.000319725	0.744003	1.53627e-06	0.720013	8.50639e-07	0.687571	5.70644e-08	0.923045	0.194571	0.997448	0.96906	0.865807	0.0105907	0.999272	0.988861	0.915785	0.0972507	0.967755	0.566733	0.954944	0.44395	1.34247	2.76729e-05	1.08061	0.274438
OLIGO_00415	CR456188	535183	ZEB1	13	zinc finger E-box binding homeobox 1	43	3.97295e-05	1.20333	0.0157867	1.11729	0.127985	0.921408	0.25437	0.890923	0.110386	0.766218	0.00111884	0.979693	0.789552	1.09484	0.270265	1.11841	0.207632	0.928506	0.311058	0.824678	0.00828224	0.966915	0.628474	0.860027	0.0526163	1.27861	0.00375456	1.11753	0.194857	1.02154	0.82031
OLIGO_00416	CR453469	533764	RPE	2	ribulose-5-phosphate-3-epimerase	41	0.0128588	1.1603	0.244776	0.860668	0.250134	1.52476	0.00544089	1.01477	0.906261	1.07144	0.593366	0.860963	0.250698	1.15006	0.326873	0.86228	0.31935	0.741762	0.0286997	1.7716	0.000322157	0.665529	0.00676229	1.05584	0.682056	0.803557	0.113062	1.33578	0.0549721	0.749769	0.0813583
OLIGO_00417	CR453638	523701	NCAN	7	neurocan	43	0.000147996	0.621809	3.53648e-05	0.594629	4.55714e-06	0.645672	4.92327e-05	0.667845	0.000147837	0.559752	1.59187e-06	0.593242	1.03202e-05	0.641261	0.000238451	0.644335	0.000644503	0.956288	0.666211	1.08584	0.401994	1.03434	0.723216	0.838146	0.0951806	1.05983	0.599237	1.08094	0.503174	1.00479	0.970317
OLIGO_00418	CR455482	534248	MGAT1	7	mannosyl (alpha-1,3-)-glycoprotein beta-1,2-N-acetylglucosaminyltransferase	43	0.00217187	0.737881	5.54371e-05	0.986012	0.830387	0.931335	0.282508	0.885109	0.0687	0.901707	0.153527	0.8787	0.0733216	0.825013	0.0137334	1.00335	0.967112	1.33628	7.51677e-05	0.944547	0.37538	0.950366	0.428504	1.01875	0.793985	0.974485	0.730416	0.938901	0.422179	1.21617	0.0279454
OLIGO_00419	CR455152	787451	ZIC5	12	zinc finger protein of the cerebellum 5-like	43	0.11261	0.979141	0.767492	0.929885	0.292487	0.90156	0.136016	0.942204	0.387627	0.86656	0.057625	0.810951	0.00670907	0.94343	0.459609	1.04062	0.638333	0.949694	0.45949	0.969539	0.644432	1.04508	0.511166	0.919716	0.25647	0.935828	0.395594	1.16336	0.0695855	1.10302	0.281137
OLIGO_00420	CR452427	505539	HMGXB4	5	HMG box domain containing 4	43	0.000944067	0.877368	0.126568	1.00555	0.945796	1.17238	0.0577903	1.11228	0.195444	1.16897	0.08015	1.08457	0.357362	0.905055	0.28681	0.764238	0.00990187	1.1461	0.103991	1.16591	0.0608067	0.948735	0.512713	1.05097	0.567255	0.927801	0.4188	0.834481	0.0677547	0.84441	0.120017
OLIGO_00421	CR452385	-	-	0	0	43	9.84049e-09	1.18276	0.0168618	1.39573	6.54675e-06	1.26943	0.000659932	1.39777	6.08118e-06	1.62151	1.70964e-08	1.65439	6.87831e-09	0.960136	0.587118	1.15859	0.0793207	1.18007	0.0156934	0.909507	0.141468	1.1011	0.135613	1.16007	0.0379593	1.02027	0.786218	0.580358	1.15915e-08	1.20669	0.0367088
OLIGO_00422	CR452667	516106	TSHZ1	24	teashirt zinc finger homeobox 1	43	0.215022	0.982889	0.742889	0.92563	0.132652	0.970877	0.560802	0.942856	0.249616	0.905061	0.0731476	0.993061	0.898741	1.0306	0.603158	1.06229	0.334664	0.941744	0.247623	1.04888	0.338924	0.971139	0.55601	0.959913	0.450069	1.09723	0.112752	1.0378	0.540968	1.03075	0.651005
OLIGO_00423	CR452356	782744	LOC782744	19	hypothetical LOC782744	41	0.00203188	1.14932	0.0497332	1.18698	0.00514528	1.16425	0.0153304	1.05667	0.347376	1.23104	0.00472203	1.32755	3.69851e-05	1.03765	0.584013	1.20072	0.0158444	1.03276	0.630426	0.980855	0.743004	0.907594	0.105414	1.16502	0.0315864	1.0784	0.294612	0.781627	0.000810186	1.15716	0.0689561
OLIGO_00424	CR452335	-	-	0	0	43	0.0269309	1.05062	0.544226	1.19305	0.0282417	1.16418	0.0570393	1.28372	0.0024917	1.30846	0.00248385	1.23718	0.0147999	1.10618	0.263078	1.06043	0.544083	1.13556	0.113805	0.975808	0.748111	1.10268	0.203956	1.01927	0.819202	0.945522	0.527701	0.894115	0.233354	0.958639	0.681787
OLIGO_00425	CR452314	-	-	0	0	43	3.38911e-06	0.873307	0.0526047	0.665493	1.79751e-07	0.704575	3.28605e-06	0.668789	2.31386e-07	0.85123	0.0275534	0.790924	0.00186025	0.821641	0.011936	0.868534	0.0871181	0.762038	0.000190796	1.05873	0.378841	0.949209	0.42113	1.27279	0.00124286	0.929154	0.329631	1.03884	0.629008	1.05707	0.524206
OLIGO_00428	CR451776	767992	SSX5	X	synovial sarcoma, X breakpoint 5	43	5.93038e-08	1.13234	0.182673	1.28654	0.00661235	1.43681	0.00017685	1.36694	0.000973105	1.32688	0.00474974	1.70203	1.43997e-06	2.30309	2.07487e-10	1.88525	6.734e-07	1.13618	0.160433	1.1168	0.205756	0.951372	0.565107	0.970691	0.753878	1.28273	0.0165525	1.35314	0.00621848	0.818574	0.0919535
OLIGO_00430	CR452150	-	-	0	0	43	4.08948e-07	1.23498	0.00183904	1.50094	4.30717e-08	1.38518	3.45501e-06	1.39935	1.98933e-06	1.50523	1.79521e-07	1.67166	9.38334e-10	1.38725	2.91312e-05	1.40897	4.46177e-05	1.21535	0.00299677	0.922873	0.185415	1.01023	0.865307	1.07567	0.27016	1.11057	0.137222	0.82986	0.014103	1.01566	0.84788
OLIGO_00431	CR452272	618392	SUN2	5	Sad1 and UNC84 domain containing 2	43	0	0.919264	0.496319	3.64295	5.21248e-14	5.81612	1.36329e-18	4.76129	9.82348e-17	6.55912	1.78133e-18	4.97283	4.21649e-16	2.40188	7.55229e-08	2.17187	3.60127e-06	3.9629	1.09908e-14	1.59654	0.000207175	0.818638	0.0900323	1.37759	0.0149014	0.758155	0.042037	0.483	5.31237e-06	0.90424	0.52155
OLIGO_00432	CR456077	525072	PLA2G4A	16	phospholipase A2, group IVA (cytosolic, calcium-dependent)	43	0.00220711	0.795427	0.0194022	0.661916	1.25204e-05	0.802243	0.0144451	0.734705	0.000866956	0.678062	0.000114617	0.735108	0.00128087	0.741573	0.00292333	0.812652	0.0484128	0.832152	0.0532417	1.212	0.0302393	0.915814	0.326205	0.922904	0.397965	1.08413	0.405342	1.00879	0.929687	1.09585	0.405945
OLIGO_00434	CR453558	616564	SSBP2	7	single-stranded DNA binding protein 2	42	0.000376454	0.920385	0.311635	0.769631	0.00133238	1.06412	0.442664	1.02744	0.721772	1.00363	0.964681	1.02145	0.795705	1.21917	0.026903	1.19508	0.0625279	0.836206	0.0298853	1.38264	0.00018401	0.965529	0.65672	0.976824	0.772409	1.01776	0.838111	1.19357	0.0560391	0.98024	0.841953
OLIGO_00435	CR452754	-	-	0	0	43	0.00038817	0.985384	0.733345	1.06841	0.116979	1.08041	0.06836	1.05053	0.239933	1.12773	0.00990651	1.05176	0.264324	1.00709	0.881959	0.842381	0.00161244	1.08426	0.0605473	1.01123	0.783712	0.972346	0.491468	1.07349	0.115183	0.932636	0.144487	0.957528	0.383883	0.83645	0.00208514
OLIGO_00436	CR455999	525059	GSS	13	glutathione synthetase	43	1.65681e-09	1.02864	0.664114	1.55185	1.01088e-08	1.1282	0.0587921	1.24466	0.00102763	1.28408	0.000540104	1.72722	2.83324e-10	1.54505	2.4742e-07	1.37772	0.000141045	1.50865	6.14067e-08	0.727002	4.24218e-06	1.10322	0.112111	1.03167	0.640712	1.3451	0.00012542	0.894531	0.139325	0.891703	0.16824
OLIGO_00437	CR452978	788406	FZR1	7	Fzr1 protein	43	1.44529e-05	0.954047	0.634726	1.58012	1.73823e-05	1.26283	0.0177367	1.41698	0.000640002	1.54378	0.000108152	1.34458	0.00583598	1.00887	0.935399	1.16575	0.195883	1.65623	4.3081e-06	0.799198	0.0194363	1.12207	0.218906	1.08949	0.400809	0.870965	0.204272	0.750321	0.0144899	1.1555	0.252513
OLIGO_00438	CR455802	-	-	0	0	43	0.00203012	0.98751	0.849177	0.982242	0.778201	0.860263	0.0217648	0.816321	0.00250876	0.770755	0.0004137	0.84038	0.0143458	0.907176	0.185266	0.973543	0.732764	0.994665	0.933815	0.875816	0.0370195	0.94892	0.399439	0.944181	0.399416	1.09033	0.233307	1.07948	0.315494	1.07316	0.400747
OLIGO_00439	CR455803	506766	MAP7	9	microtubule-associated protein 7	43	0.00119319	1.31049	0.0013934	1.18188	0.0373009	0.998143	0.980705	1.03022	0.698752	1.14854	0.103974	1.25746	0.0089204	0.944952	0.51785	0.915208	0.347368	0.901863	0.199004	0.844537	0.0325278	1.03213	0.675459	1.11486	0.193695	1.09483	0.314984	0.751479	0.00331758	0.968523	0.752602
OLIGO_00440	CR455781	535293	EPHX1	16	epoxide hydrolase 1, microsomal (xenobiotic)	43	0.0807271	1.16283	0.168227	1.14343	0.20276	1.01443	0.890715	1.16663	0.144242	1.25668	0.0467207	1.4598	0.00152366	1.18952	0.150411	1.1368	0.320998	0.983322	0.873722	0.887176	0.243623	1.15004	0.174558	1.07719	0.505415	1.16163	0.207196	0.814847	0.102938	0.955685	0.741676
OLIGO_00441	CR455739	512718	MPND	7	MPN domain containing	43	0.0421488	0.85039	0.121982	1.25352	0.0272845	0.946547	0.581355	1.06178	0.547471	1.02502	0.817474	0.946748	0.610381	0.923158	0.48363	0.981129	0.876616	1.47405	0.00036252	0.75511	0.00566104	1.12175	0.240054	0.965373	0.740062	0.92364	0.481804	0.975083	0.831354	1.0628	0.642288
OLIGO_00442	CR455979	615899	LOC615899	Un	mCG115122-like	43	3.02038e-09	0.90643	0.213595	1.62708	6.86488e-08	1.28369	0.00176771	1.41689	3.13225e-05	1.56212	1.73728e-06	1.41093	0.000108336	0.979891	0.813796	1.01551	0.868489	1.79504	1.23746e-09	0.788957	0.00227518	1.10376	0.183582	1.1025	0.228896	0.903218	0.236608	0.694499	0.000188044	1.03635	0.719066
OLIGO_00443	CR455937	-	-	0	0	43	9.31733e-12	0.758124	2.47123e-05	0.627042	1.9909e-10	0.742559	4.13397e-06	0.622428	1.30489e-10	0.58687	3.99471e-11	0.490792	6.12861e-15	0.81446	0.00273352	0.731824	5.25255e-05	0.827097	0.00187548	1.18423	0.00375279	0.83822	0.00259153	0.942871	0.333745	0.836289	0.00777955	1.65948	2.2923e-09	0.898539	0.157681
OLIGO_00444	CR452694	526472	LDB1	26	LIM domain binding 1	43	0.00157697	1.02409	0.639175	1.0661	0.193997	1.16211	0.00343385	1.12961	0.0158191	1.11781	0.0386117	1.18977	0.00182805	1.29189	3.55701e-05	1.07095	0.258472	1.04102	0.417867	1.09007	0.0751588	0.972032	0.551738	0.989557	0.840291	1.06437	0.262215	1.08583	0.161373	0.828978	0.00529906
OLIGO_00445	CR453580	-	-	0	0	13	0.0456405	0.597088	0.222913	0.442289	0.0343856	0.768187	0.353672	0.90396	0.663347	0.441973	0.0149781	0.479558	0.0171014	0.78305	0.325309	0.172369	0.0114912	0.740743	0.537065	1.73684	0.13128	1.17674	0.557712	0.48893	0.0256321	1.08504	0.802134	1.63286	0.0794989	0.220125	0.0204334
OLIGO_00446	CR453560	-	-	0	0	43	0.000322637	0.777948	0.000153283	0.845128	0.00580043	0.99257	0.898201	0.949577	0.376927	0.94087	0.333153	0.902725	0.108042	0.877282	0.0541715	0.743462	0.000147613	1.08635	0.161685	1.17446	0.0058158	0.956685	0.42852	0.99083	0.879832	0.959457	0.523259	0.971816	0.674823	0.847461	0.0322183
OLIGO_00447	CR453538	515509	SUGT1	12	SGT1, suppressor of G2 allele of SKP1 (S. cerevisiae)	43	6.25965e-07	1.06903	0.151474	0.838663	0.000272648	1.01599	0.720252	0.912205	0.0427075	0.881457	0.0108111	0.854127	0.00182216	1.10626	0.0511894	1.10482	0.0731474	0.78451	2.63143e-06	1.21144	6.36206e-05	0.897851	0.0158999	0.966293	0.469122	0.968994	0.530721	1.2952	1.26202e-05	0.998695	0.982126
OLIGO_00449	CR453254	510960	LCAT	18	lecithin-cholesterol acyltransferase	43	5.58916e-08	1.01848	0.720278	0.915274	0.0774299	0.790084	1.8527e-05	0.759087	1.24857e-06	0.791938	6.45337e-05	0.692132	1.42558e-08	0.865262	0.013137	0.83446	0.00443094	0.898671	0.0371258	0.863221	0.00364795	0.960767	0.407327	1.04328	0.421141	0.873973	0.0195754	1.25014	0.000417989	0.964402	0.577039
OLIGO_00450	CR453212	538427	ANP32A	10	acidic (leucine-rich) nuclear phosphoprotein 32 family, member A	43	0.000131375	1.41984	8.52576e-07	1.28091	0.000125169	1.10941	0.0840966	1.0928	0.137975	1.16315	0.0212323	1.24775	0.00111059	1.23301	0.00324869	1.21395	0.0104714	0.902154	0.0908202	0.866108	0.0159391	0.985033	0.793601	1.06437	0.325074	1.07274	0.296885	0.988183	0.865803	0.984547	0.84133
OLIGO_00451	CR452964	615899	LOC615899	Un	mCG115122-like	43	0.00196161	0.989599	0.870584	1.15425	0.0241675	0.952704	0.434247	0.830186	0.00410691	0.96513	0.593756	0.928652	0.269488	0.998881	0.987365	0.960806	0.600396	1.16638	0.0173244	0.825389	0.00252356	0.8714	0.0262795	1.16255	0.0264727	0.962203	0.581984	1.07563	0.324295	0.961882	0.632867
OLIGO_00452	CR452923	506860	PTS	15	6-pyruvoyltetrahydropterin synthase	43	0.000145105	1.42737	0.000232054	1.6376	7.44928e-07	1.28414	0.00570565	1.23604	0.0168641	1.48382	9.54524e-05	1.50919	5.45778e-05	1.32149	0.00655703	1.52592	0.000232129	1.14729	0.118873	0.784158	0.00582371	0.962545	0.650934	1.20046	0.0509404	1.0171	0.861324	0.875629	0.197734	1.15469	0.206654
OLIGO_00453	CR452879	-	-	0	0	39	0.000236034	1.08532	0.284941	0.760367	0.000826288	0.767057	0.00895024	0.79583	0.00318503	0.769226	0.00177079	0.840573	0.0325377	0.955305	0.585809	0.803554	0.0194932	0.700591	3.41881e-05	1.0088	0.927071	1.03751	0.696271	0.966571	0.663605	1.09275	0.287682	1.13649	0.147607	0.841149	0.0782752
OLIGO_00454	CR452880	-	-	0	0	43	4.97032e-12	0.694083	1.47326e-07	0.527035	1.38151e-14	0.657243	2.67724e-09	0.60473	2.19887e-11	0.529608	1.88364e-13	0.528247	1.74755e-13	0.714602	4.56948e-06	0.665297	4.9712e-07	0.759325	1.78527e-05	1.24706	0.000233543	0.920102	0.137207	0.875776	0.0318301	0.99743	0.968037	1.35278	5.03169e-05	0.931004	0.339753
OLIGO_00455	CR456121	526526	RAB6B	1	RAB6B, member RAS oncogene family	38	0.0161346	1.12948	0.657332	0.944507	0.792504	1.4987	0.0751161	1.20886	0.366732	1.02516	0.914735	1.45116	0.0869417	0.56169	0.0166892	1.00103	0.996808	0.83623	0.520673	1.58675	0.047856	0.806605	0.334978	0.84804	0.479143	1.41555	0.146397	0.387062	0.000220616	1.78217	0.0409856
OLIGO_00456	CR456122	-	-	0	0	0	.	0.14956	N/A	0.363944	N/A	0.109527	N/A									0.0203965	N/A	2.43343	N/A	0.300945	N/A
OLIGO_00457	CR452295	-	-	0	0	21	0.00136224	1.16897	0.549705	1.35297	0.166167	2.36429	0.00470651	1.59975	0.0437972	2.2908	0.00381318	2.38274	0.000218963	1.77468	0.0507495	0.837689	0.362769	1.15741	0.574244	1.74747	0.056247	0.676632	0.206655	1.43197	0.247181	1.04013	0.888491	0.744809	0.330094	0.472021	0.0205887
OLIGO_00458	CR452275	-	-	0	0	43	4.23122e-05	0.922816	0.357925	1.07384	0.396529	1.13631	0.131825	1.44205	7.01051e-05	1.24747	0.0175599	1.44303	0.000185224	1.37124	0.0018662	1.13514	0.223677	1.16366	0.0792434	1.05818	0.489509	1.26906	0.00530299	0.865064	0.109972	1.15677	0.128915	0.950247	0.608969	0.82782	0.0916827
OLIGO_00459	CR452152	519552	CHM	X	choroideremia (Rab escort protein 1)	43	4.12523e-07	0.850772	0.00223049	0.707227	7.91356e-09	0.759106	1.04584e-06	0.786519	1.17732e-05	0.719648	1.32709e-07	0.71105	6.11045e-08	0.819971	0.000671918	0.711711	4.32448e-07	0.831277	0.000507404	1.07335	0.146701	1.03611	0.4629	0.914978	0.0898637	0.988052	0.829824	1.15318	0.0179418	0.867972	0.0304766
OLIGO_00460	CR452130	-	-	0	0	41	3.86723e-06	0.84671	0.0536148	1.09565	0.268964	1.04349	0.612003	1.14135	0.109143	1.29409	0.00690266	1.42504	6.40423e-05	1.01166	0.893367	1.43934	0.00100029	1.29401	0.00147221	0.952393	0.521945	1.09377	0.250202	1.13383	0.151714	1.10119	0.256712	0.709918	7.91587e-05	1.42275	0.000967686
OLIGO_00461	CR452109	507632	YES1	24	v-yes-1 Yamaguchi sarcoma viral oncogene homolog 1	42	0.00304259	1.00803	0.940124	0.770517	0.0137898	0.956347	0.678667	1.04084	0.687352	0.751499	0.0151946	0.716661	0.00321839	1.03831	0.740385	0.804677	0.0803187	0.764379	0.0150203	1.24118	0.050912	1.08834	0.424816	0.722015	0.00550376	0.953641	0.691724	1.44882	0.00307392	0.774987	0.0570183
OLIGO_00462	CR938779	784164	DCUN1D3	25	DCN1-like protein 3-like	39	0.00105741	0.8092	0.0147682	0.882501	0.132405	0.825757	0.0709118	0.702741	8.80812e-05	0.725131	0.000900737	0.648218	1.32798e-05	0.763087	0.00691384	0.754497	0.0137872	1.09058	0.298459	0.935701	0.513358	0.851026	0.115949	1.03186	0.728104	0.893933	0.243182	1.17721	0.106987	0.988744	0.923721
OLIGO_00463	CR452089	-	-	0	0	43	7.82093e-06	1.18677	0.0258479	1.41327	1.67948e-05	0.997368	0.970727	0.936382	0.362366	0.893425	0.149738	0.956616	0.567504	1.10193	0.241401	1.18069	0.066095	1.19085	0.0200988	0.705715	9.91488e-06	0.938853	0.369835	0.954125	0.540944	1.07073	0.402611	1.1519	0.103724	1.07148	0.466611
OLIGO_00464	CR452068	-	-	0	0	43	5.02521e-06	1.11748	0.25417	1.20299	0.0520112	0.840597	0.0672158	0.719771	0.000931811	0.721654	0.00207189	0.714931	0.00161446	0.950175	0.63168	0.913175	0.430529	1.07653	0.435487	0.698754	0.000262696	0.856261	0.0922831	1.00262	0.979012	0.990684	0.929156	1.32904	0.0132999	0.96106	0.745741
OLIGO_00465	CR451861	524501	SPTLC3	13	serine palmitoyltransferase, long chain base subunit 2	43	0.136548	0.886362	0.115272	0.938872	0.387382	0.863531	0.0484355	0.925193	0.287739	0.875047	0.093221	0.84451	0.0355718	1.04824	0.571679	1.01186	0.89536	1.05924	0.436262	0.919754	0.241788	1.07141	0.33323	0.9458	0.473833	0.965102	0.665997	1.24125	0.0157614	0.96529	0.712226
OLIGO_00466	CR451798	505926	BCAT1	5	branched chain amino-acid transaminase 1, cytosolic	43	1.07407e-06	1.37287	0.00107231	1.53108	1.43284e-05	1.64207	1.00469e-06	1.64119	1.02564e-06	1.82538	8.91053e-08	1.90788	1.9085e-08	1.33349	0.00598288	1.26317	0.034811	1.11524	0.223544	1.0725	0.415055	0.999462	0.994979	1.11223	0.257934	1.0452	0.656574	0.698937	0.00127228	0.947269	0.639087
OLIGO_00467	CR451799	-	-	0	0	43	8.67573e-05	0.987459	0.866233	1.09346	0.219129	1.16854	0.0352604	1.21459	0.0102928	1.44181	2.28015e-05	1.1395	0.097797	1.14982	0.0956023	0.857253	0.0883613	1.10735	0.166889	1.06867	0.346514	1.0394	0.590355	1.18708	0.0316817	0.790327	0.00577568	1.00906	0.916248	0.745555	0.00325667
OLIGO_00468	CR451778	-	-	0	0	43	1.04506e-10	0.775749	5.36636e-06	0.72806	3.05882e-08	0.854886	0.00178966	0.738824	8.68498e-08	0.65448	1.46323e-10	0.573823	5.32766e-14	0.839664	0.002277	0.774822	7.105e-05	0.938525	0.191085	1.1742	0.00112066	0.864237	0.00278189	0.885841	0.0201782	0.876761	0.0177425	1.46328	2.57734e-08	0.922776	0.202087
OLIGO_00471	CR452497	511082	ACAT1	15	acetyl-CoA acetyltransferase 1	43	0.00302769	1.12652	0.255719	1.00376	0.970118	0.917735	0.394039	0.887385	0.237392	0.764603	0.0163043	0.745385	0.00874038	0.8604	0.194661	1.19961	0.145749	0.891032	0.260948	0.914294	0.363534	0.96693	0.732009	0.861636	0.168727	0.974865	0.821067	1.1543	0.232638	1.39424	0.0152508
OLIGO_00472	CR453063	768005	SLC9A3R2	25	solute carrier family 9 (sodium/hydrogen exchanger), member 3 regulator 2	43	0.0135002	0.872688	0.124658	0.859853	0.0782031	0.89621	0.197362	0.790152	0.00734343	1.10471	0.275067	1.08932	0.348425	0.938428	0.510557	0.980784	0.851823	0.985292	0.862159	1.04228	0.614505	0.881659	0.13017	1.3981	0.0005222	0.986071	0.882999	0.861478	0.14186	1.04513	0.690708
OLIGO_00473	CR453041	511054	ZFYVE19	10	zinc finger, FYVE domain containing 19	43	6.39635e-06	0.815735	0.0529702	1.32602	0.0067262	1.53286	9.31498e-05	1.43151	0.000770549	1.27478	0.0277423	1.40599	0.00251615	1.09779	0.412323	1.04969	0.689235	1.62555	1.70329e-05	1.15599	0.14261	0.933882	0.48474	0.890514	0.276379	1.10292	0.38621	0.780801	0.0428538	0.95618	0.73195
OLIGO_00474	CR453019	-	-	0	0	43	4.42043e-05	0.88619	0.110139	1.12915	0.0842793	0.907357	0.161017	0.823341	0.00665665	0.996026	0.956838	0.919355	0.257249	0.725115	0.000160999	0.794704	0.00858722	1.27416	0.00133889	0.803576	0.00161553	0.907406	0.138792	1.20974	0.00991595	0.923023	0.290071	0.788721	0.00430867	1.09597	0.29811
OLIGO_00475	CR453021	-	-	0	0	43	0.0602791	0.972556	0.630428	0.876694	0.0217954	0.867591	0.0137441	0.872723	0.0178777	0.846873	0.00777117	0.863169	0.0176442	0.95153	0.436472	0.936938	0.344662	0.901433	0.0710721	0.989616	0.847528	1.00592	0.913474	0.970381	0.612989	1.01924	0.762231	1.10237	0.145848	0.984665	0.832958
OLIGO_00476	CR452998	514749	RAD51	10	RAD51 homolog (RecA homolog, E. coli) (S. cerevisiae)	33	0.0298212	1.50698	0.0285938	1.02836	0.873152	0.93572	0.737738	0.840349	0.263183	0.882767	0.490665	1.34243	0.0771035	0.931512	0.678315	1.4179	0.247389	0.682397	0.0452193	0.909917	0.651121	0.898077	0.574834	1.05048	0.780843	1.52071	0.025394	0.693898	0.0364228	1.52215	0.168516
OLIGO_00477	CR452999	528986	ZCCHC11	3	zinc finger, CCHC domain containing 11	29	0.0321853	1.26454	0.23544	1.62497	0.00699969	1.20066	0.388014	0.937952	0.732332	0.679075	0.0525275	1.241	0.21281	1.04055	0.82952	1.25018	0.365898	1.28503	0.215904	0.738879	0.169511	0.781198	0.28585	0.723997	0.178689	1.82748	0.00832135	0.838483	0.384065	1.20146	0.504729
OLIGO_00478	CR452315	786844	MXRA5	X	matrix-remodelling associated 5	43	0.000180883	0.92842	0.459639	0.977498	0.813497	0.991839	0.932288	1.16881	0.11107	1.28534	0.0192751	1.37495	0.00361111	1.45016	0.00150833	1.52076	0.000950558	1.05286	0.599169	1.01467	0.877151	1.17843	0.0867411	1.0997	0.357819	1.06972	0.538558	1.0547	0.643651	1.04868	0.708592
OLIGO_00480	CR452038	286797	COL4A3BP	10	collagen, type IV, alpha 3 (Goodpasture antigen) binding protein	43	0.00446689	0.996271	0.966234	0.721324	0.000415422	0.972949	0.747716	0.985356	0.862569	0.937207	0.481206	0.835516	0.0558059	1.04309	0.664194	0.836466	0.0922605	0.724024	0.000573529	1.34884	0.000890222	1.01275	0.879486	0.951135	0.580929	0.891495	0.240369	1.24843	0.0338302	0.801915	0.0546215
OLIGO_00481	CR452060	514305	TMEM141	11	transmembrane protein 141	43	1.47005e-05	1.01629	0.701454	0.927434	0.0684906	0.955428	0.264312	0.860348	0.000554097	0.90455	0.0256383	0.788671	2.21156e-06	0.973536	0.56396	0.830748	0.000555989	0.912567	0.0303981	1.03018	0.453738	0.900485	0.0107976	1.05138	0.250505	0.871893	0.00446559	1.2344	7.4287e-05	0.85333	0.00463025
OLIGO_00482	CR452586	504230	RAMP2	19	receptor (G protein-coupled) activity modifying protein 2	43	9.88893e-08	1.44679	2.78047e-09	1.34965	1.41882e-07	1.12208	0.0201383	1.04857	0.325905	1.10028	0.0697802	1.09817	0.0757388	1.18781	0.00291187	1.18211	0.0066692	0.932853	0.158565	0.831387	0.000279892	0.93449	0.153822	1.04931	0.348823	0.998081	0.971879	1.08163	0.175785	0.995205	0.939435
OLIGO_00483	CR452647	538492	LOC538492	8	hypothetical LOC538492	38	0.138415	0.968158	0.814021	0.888024	0.362541	0.928604	0.713719	0.831626	0.152291	0.899899	0.432971	1.10447	0.453086	0.974959	0.86184	0.672892	0.0100558	0.91723	0.533842	1.0457	0.826176	0.895566	0.586797	1.0821	0.55132	1.22732	0.143229	0.882741	0.408087	0.690175	0.0278908
OLIGO_00484	CR452668	100138974	LOC100138974	Un	keratin 13-like	29	3.84738e-07	2.03652	0.000372982	3.03294	6.73362e-08	4.07783	7.17929e-10	2.16889	3.45345e-05	2.58736	1.8884e-06	2.77797	1.59014e-07	1.98499	0.000165787	7.90319	2.2613e-05	1.48927	0.0127354	1.34452	0.0330105	0.531874	0.000209717	1.19294	0.268838	1.07367	0.627855	0.714548	0.019729	3.98147	0.00171799
OLIGO_00485	CR452669	787024	LOC787024	3	hypothetical LOC787024	43	0.17132	0.923744	0.192372	0.962729	0.513897	0.95496	0.428884	0.923458	0.174738	0.877277	0.0407831	0.855717	0.0160728	0.991915	0.902548	1.01681	0.815333	1.0422	0.480393	0.99193	0.885436	0.967013	0.551634	0.949991	0.405544	0.975423	0.702152	1.15916	0.0352131	1.0251	0.743958
OLIGO_00486	CR452407	781886	LOC781886	5	hypothetical LOC781886	43	0.0365339	0.935868	0.352326	0.909122	0.167484	0.958726	0.537777	0.901529	0.133923	1.09942	0.201249	0.985928	0.847289	0.939111	0.422958	1.18952	0.044147	0.971421	0.675424	1.05456	0.426587	0.940341	0.357885	1.2195	0.00889211	0.896772	0.163358	0.952515	0.550638	1.26664	0.011344
OLIGO_00487	CR455918	-	-	0	0	43	2.58512e-08	1.26151	0.00971554	1.71008	6.26149e-08	1.28118	0.00396528	1.33839	0.000790463	1.55699	7.41858e-06	1.76552	6.24206e-08	0.883761	0.188188	1.34082	0.00746985	1.35558	0.000905065	0.749193	0.000896128	1.04465	0.584981	1.16333	0.086163	1.13393	0.176483	0.500567	6.77013e-09	1.51718	0.000506101
OLIGO_00488	CR453305	519860	SERAC1	9	serine active site containing 1	34	0.00269394	1.06708	0.521387	1.53769	0.000137455	1.29972	0.0471665	1.14096	0.160771	1.33882	0.00508542	1.32636	0.00426068	1.04049	0.71153	1.03059	0.78353	1.44102	0.00155181	0.84524	0.200671	0.877855	0.319916	1.17341	0.126052	0.99069	0.926493	0.784473	0.032172	0.990486	0.938373
OLIGO_00489	CR453324	-	-	0	0	23	0.00747935	0.880988	0.45014	0.727603	0.0339004	1.07476	0.623745	1.22975	0.111123	1.151	0.586978	1.25056	0.0864573	1.41626	0.0120634	1.72218	0.0404184	0.825894	0.29268	1.47713	0.0248631	1.14421	0.373662	0.935965	0.802697	1.0865	0.750835	1.1325	0.370093	1.216	0.448661
OLIGO_00490	CR453346	507473	CNPPD1	2	cyclin Pas1/PHO80 domain containing 1	43	0.199699	0.979848	0.768795	0.979967	0.761367	0.936582	0.327962	1.09817	0.164491	1.09642	0.203239	1.08234	0.273822	1.00237	0.97518	1.10305	0.236705	1.00012	0.998566	0.955729	0.486578	1.17253	0.017693	0.998409	0.982135	0.987159	0.863867	0.926118	0.335832	1.10044	0.278158
OLIGO_00491	CR453368	497031	SLC2A12	9	solute carrier family 2 (facilitated glucose transporter), member 12	43	4.40153e-07	0.769213	0.000439153	0.989533	0.874735	1.07624	0.274309	1.19217	0.0112366	1.16384	0.0394839	1.15702	0.04778	1.3782	0.000120841	1.2632	0.00654493	1.28642	0.000537662	1.08762	0.201913	1.10773	0.121764	0.976232	0.735658	0.994141	0.938074	1.19116	0.032142	0.916556	0.324581
OLIGO_00492	CR455090	535197	MARK2	29	MAP/microtubule affinity-regulating kinase 2	43	0.00741773	0.893574	0.0277975	0.814512	9.20913e-05	0.876876	0.00839795	0.907944	0.0484952	0.862411	0.00597783	0.807682	0.000146908	0.859969	0.00820471	0.873235	0.0257348	0.911522	0.0611972	1.07657	0.118928	1.03543	0.456832	0.94985	0.316398	0.93654	0.230078	1.06474	0.274419	1.01543	0.807996
OLIGO_00493	CR455443	508671	HSPB2	15	heat shock 27kDa protein 2	43	0.00082013	1.02334	0.642913	0.820445	0.000150792	0.872129	0.00627959	0.867183	0.00456123	0.902269	0.0511464	0.971731	0.579412	0.963738	0.500918	0.947561	0.363146	0.801736	4.02991e-05	1.063	0.196137	0.994329	0.90328	1.04046	0.438601	1.07699	0.176947	0.991774	0.885108	0.983215	0.78859
OLIGO_00494	CR455464	-	-	0	0	41	0.00146527	0.722122	0.0238146	0.724938	0.0212828	1.17869	0.279135	0.791725	0.0839895	0.954032	0.740062	0.606522	0.000983902	0.661022	0.00678709	0.949133	0.739493	1.0039	0.977333	1.62592	0.00196737	0.671697	0.00966412	1.205	0.185268	0.635746	0.00368709	1.08986	0.569331	1.43586	0.0316016
OLIGO_00495	CR455483	281093	CRYZ	3	crystallin, zeta (quinone reductase)	43	0.00015405	1.12829	0.108819	0.94756	0.453609	0.886756	0.0987633	0.822739	0.0089219	0.920195	0.284359	0.87875	0.0995763	0.85992	0.0695275	1.31053	0.00494819	0.839821	0.020236	0.935831	0.347829	0.927808	0.289512	1.11845	0.146215	0.95496	0.57281	0.978572	0.800554	1.52401	9.36309e-05
OLIGO_00496	CR453618	280958	VWF	5	von Willebrand factor	43	5.05948e-10	0.898786	0.0997953	1.06824	0.285581	1.46475	1.57015e-07	1.42391	7.40524e-07	1.5636	2.47286e-08	1.36115	2.81868e-05	1.13284	0.0813269	1.2071	0.0163835	1.18854	0.007776	1.37118	3.7151e-06	0.972118	0.637067	1.0981	0.158266	0.870527	0.0510519	0.832267	0.0153279	1.06555	0.433839
OLIGO_00497	CR453640	-	-	0	0	43	0.000286798	1.26961	0.00020733	1.29567	4.23264e-05	1.17694	0.0063875	1.08476	0.159431	1.29485	0.000123008	1.28187	0.000208934	1.06096	0.366337	1.18731	0.0178437	1.02052	0.726625	0.908368	0.0913753	0.921671	0.15003	1.19368	0.0054174	0.989974	0.876816	0.827664	0.00792537	1.11909	0.140442
OLIGO_00498	CR456240	-	-	0	0	42	0.0140895	0.850464	0.0474151	0.778828	0.0024948	0.987324	0.877569	0.886955	0.126799	1.04191	0.622398	0.99927	0.992994	0.885196	0.164456	0.828737	0.0495803	0.915769	0.266903	1.2677	0.00595123	0.898343	0.194903	1.1747	0.0522412	0.959077	0.635187	0.885843	0.192628	0.936219	0.519457
OLIGO_00499	CR456262	617707	PPAP2B	3	phosphatidic acid phosphatase type 2B	43	0.132373	1.01505	0.850878	0.918204	0.268032	0.994334	0.940789	0.945646	0.466393	0.808518	0.0128446	1.05539	0.514537	0.999436	0.994857	0.924227	0.405404	0.904587	0.200435	1.08291	0.289183	0.951034	0.502405	0.85499	0.0602198	1.30534	0.00346662	0.946983	0.55048	0.924749	0.439116
OLIGO_00500	CR456282	788054	LOC788054	5	similar to Bcl-2-like 13 protein (Protein Mil1) (Bcl-rambo)	43	0.00161137	1.08962	0.330635	1.10992	0.220925	0.901806	0.225007	0.894647	0.191859	0.880596	0.166541	1.00714	0.937699	0.916432	0.368817	1.39672	0.00240174	1.01863	0.829278	0.812497	0.0149323	0.992062	0.922914	0.984294	0.860591	1.1437	0.165032	0.909934	0.350736	1.52408	0.000434496
OLIGO_00503	CR456325	-	-	0	0	43	6.07308e-08	0.802379	0.000436269	0.894044	0.0502717	0.863395	0.0114611	1.05109	0.375224	0.693698	2.51035e-07	1.10333	0.108204	0.812567	0.00217435	1.01364	0.844384	1.11424	0.0614838	0.965718	0.523296	1.21739	0.000751114	0.659982	1.27918e-08	1.59051	3.73632e-09	0.736466	3.51339e-05	1.24746	0.00423032
OLIGO_00504	CR453388	782425	R3HCC1	8	hypothetical LOC782425	43	8.51172e-05	1.32718	1.01368e-05	1.25151	0.000170679	1.03781	0.499467	1.07037	0.218778	1.02098	0.725074	1.06479	0.291309	0.998367	0.979218	1.10748	0.136194	0.942986	0.293691	0.829247	0.00102363	1.03138	0.564016	0.953851	0.421012	1.04291	0.499639	0.937622	0.326795	1.10929	0.155485
OLIGO_00505	CR456148	509865	RWDD4	27	RWD domain containing 4	43	9.23973e-08	1.09593	0.122698	0.749436	7.31096e-06	0.89207	0.0516337	0.809728	0.000504573	0.779986	0.000172697	0.711959	1.32362e-06	0.877179	0.046954	1.00142	0.983652	0.683837	4.43458e-08	1.19032	0.00348972	0.907695	0.0903096	0.963269	0.534215	0.912784	0.159424	1.23206	0.00327899	1.14164	0.0802426
OLIGO_00507	CR456191	-	-	0	0	34	0.00100947	1.46401	0.0167165	0.955026	0.772278	2.06044	3.66614e-05	1.28503	0.0533696	0.994545	0.970451	1.12929	0.344854	1.47176	0.00607033	1.29883	0.0757196	0.652338	0.0184499	2.15747	7.16549e-05	0.623671	0.00384098	0.773944	0.103231	1.13549	0.405361	1.30326	0.0609838	0.8825	0.400385
OLIGO_00508	CR456232	618601	ULK2	19	unc-51-like kinase 2 (C. elegans)	43	0.000667198	0.880596	0.178744	0.987015	0.88474	0.851415	0.0797316	0.87458	0.142165	0.620031	1.17469e-05	1.00176	0.985554	1.01309	0.899645	0.897206	0.33124	1.12085	0.2163	0.862617	0.0986265	1.02721	0.7606	0.708947	0.000816102	1.61566	2.46879e-05	1.01131	0.916763	0.885617	0.309326
OLIGO_00509	CR453840	-	-	0	0	43	3.42964e-05	1.34143	0.000659633	1.55547	8.69424e-07	1.36806	0.000195912	1.56392	6.87131e-07	1.49325	1.6928e-05	1.6225	6.37853e-07	1.36531	0.000990761	1.38529	0.00133904	1.15957	0.0642464	0.879513	0.0940917	1.14317	0.0814291	0.954807	0.576464	1.08656	0.345759	0.841486	0.0664262	1.01463	0.88664
OLIGO_00510	CR454046	516644	NCAPG2	4	non-SMC condensin II complex, subunit G2	43	6.78906e-06	0.983068	0.795633	0.905325	0.122182	0.742558	2.52917e-05	0.722249	6.01796e-06	0.718835	1.58613e-05	0.830116	0.00897378	0.85666	0.0377721	0.951656	0.527549	0.920918	0.204465	0.820212	0.00243583	0.97265	0.654489	0.995273	0.944199	1.15481	0.0502841	1.03198	0.677553	1.11089	0.21229
OLIGO_00511	CR454130	282183	AP2B1	19	adaptor-related protein complex 2, beta 1 subunit	43	0.0286312	1.09411	0.0988584	1.1446	0.0119794	1.08204	0.132827	1.06397	0.23485	1.1047	0.0795825	1.25478	0.000188064	1.15419	0.018656	1.14008	0.0435668	1.04615	0.393346	0.94535	0.271604	0.983299	0.740198	1.03828	0.496265	1.13586	0.0352506	0.91983	0.181065	0.987776	0.857084
OLIGO_00512	CR451870	618295	BCL7C	25	B-cell CLL/lymphoma 7C	43	0.0002452	1.19077	0.0469845	1.37302	0.000379405	1.10843	0.217183	1.10557	0.228754	1.28182	0.00749958	1.62374	2.15214e-06	1.10924	0.276395	1.26699	0.0242763	1.15306	0.0946421	0.80729	0.0106864	0.997417	0.974422	1.15942	0.0988412	1.26675	0.0148244	0.683137	0.000344445	1.14222	0.225959
OLIGO_00513	CR451913	535297	DST	23	dystonin	43	0.000713564	0.985226	0.850225	0.797732	0.00528988	0.920273	0.278128	1.15565	0.0624875	0.987939	0.882364	0.988757	0.890577	1.2179	0.02695	1.08225	0.397411	0.809694	0.00984277	1.15361	0.0651097	1.25577	0.00372504	0.854879	0.0580354	1.00083	0.99237	1.23175	0.0254211	0.888616	0.243285
OLIGO_00514	CR451935	526597	LOC526597	19	hypothetical protein LOC526597	43	1.34254e-10	0.966886	0.719273	1.56131	1.10638e-05	1.38857	0.000676731	1.93613	3.70695e-09	2.07511	1.93478e-09	1.96975	1.20978e-08	1.05791	0.585819	1.2959	0.0236928	1.61478	4.06188e-06	0.889361	0.18668	1.39434	0.000444734	1.07178	0.472335	0.949225	0.610084	0.537077	6.61311e-07	1.22497	0.09259
OLIGO_00515	CR451954	-	-	0	0	43	2.92867e-07	0.845832	0.0324013	0.580959	2.96502e-09	0.84076	0.0219824	0.748144	0.000263679	0.61976	2.72525e-07	0.654673	2.89129e-06	0.808829	0.0146318	0.696933	0.000230243	0.68685	8.01252e-06	1.44719	5.57887e-06	0.889843	0.109138	0.828396	0.0197859	1.05633	0.511823	1.23547	0.0193923	0.861656	0.128952
OLIGO_00516	CR452179	317650	CAMP	22	cathelicidin antimicrobial peptide	27	0.0188203	0.738827	0.0268027	0.763379	0.0147773	1.05568	0.642054	1.04039	0.696802	1.1876	0.150666	0.948822	0.696545	1.04389	0.681726	1.06033	0.681165	1.03323	0.804499	1.3829	0.0102454	0.985522	0.901119	1.14149	0.272012	0.798944	0.126474	1.1002	0.481986	1.01575	0.912483
OLIGO_00517	CR452221	360197	PEMT	19	phosphatidylethanolamine N-methyltransferase	43	5.3839e-11	1.04894	0.430148	1.59181	4.01327e-10	1.33747	8.99489e-06	1.37129	2.15601e-06	1.49229	8.31033e-08	1.3817	5.36532e-06	0.878081	0.0556012	1.06584	0.375744	1.51754	8.39416e-09	0.84022	0.00348377	1.02528	0.659653	1.08824	0.17716	0.925894	0.245412	0.635508	5.06321e-08	1.21383	0.0144467
OLIGO_00518	CR455545	532986	BPTF	19	bromodomain PHD finger transcription factor	43	2.52998e-08	0.904	0.0811328	0.691844	2.85706e-08	0.83415	0.00179925	0.727736	6.39744e-07	0.681365	6.01794e-08	0.654437	6.26754e-09	0.893119	0.076281	0.800867	0.00186477	0.765314	1.73714e-05	1.20569	0.00106828	0.872429	0.0140575	0.93628	0.262714	0.96048	0.517994	1.36471	2.08189e-05	0.896708	0.136359
OLIGO_00519	CR455629	538461	KBTBD6	12	kelch repeat and BTB (POZ) domain containing 6	43	1.09625e-10	1.50441	2.86221e-08	1.61116	2.49205e-10	1.43653	1.71538e-07	1.67584	2.84517e-11	1.80358	5.19073e-12	1.96145	9.57833e-14	1.42028	4.12514e-06	1.63548	2.04296e-08	1.07096	0.251752	0.891612	0.0496917	1.16658	0.00956759	1.07623	0.242894	1.08753	0.210247	0.724098	3.1305e-05	1.15151	0.0725758
OLIGO_00520	CR452791	513959	PHF8	X	PHD finger protein 8	43	1.71428e-08	0.877365	0.0703642	0.812014	0.00374324	0.89195	0.0995279	0.885138	0.0794624	0.673672	2.70357e-06	0.617592	5.27634e-08	1.1094	0.188231	1.15722	0.0879908	0.925514	0.267848	1.09844	0.164537	0.992362	0.908607	0.761093	0.000495757	0.916755	0.265065	1.79634	5.72083e-09	1.0431	0.639885
OLIGO_00521	CR452814	514844	FNDC1	9	fibronectin type III domain containing 1	43	0.00340211	0.878315	0.215801	0.738277	0.00448876	0.889459	0.274978	1.07871	0.454658	0.962975	0.729118	1.19975	0.100454	1.09834	0.406687	0.895363	0.378903	0.840561	0.0999463	1.20478	0.0851752	1.21277	0.0730915	0.892709	0.29185	1.24587	0.0632611	0.915474	0.462894	0.815199	0.142571
OLIGO_00522	CR456059	514587	USP19	22	ubiquitin specific peptidase 19	43	0.000100636	0.858188	0.0176319	0.738135	7.94309e-06	0.989463	0.861333	0.89359	0.0668771	1.00552	0.934107	1.02085	0.750866	0.965125	0.605106	0.858245	0.0427613	0.860108	0.0172541	1.34049	1.18957e-05	0.903106	0.0922934	1.12526	0.0779684	1.01524	0.82948	0.945414	0.436946	0.889258	0.144262
OLIGO_00523	CR456064	534684	DSTYK	16	dual serine/threonine and tyrosine protein kinase	43	2.03192e-05	1.25908	0.00402302	1.03414	0.64772	0.861261	0.0467702	0.817752	0.00850736	0.843996	0.0363759	0.79364	0.00529201	0.87838	0.127713	0.895163	0.225195	0.821345	0.0108825	0.832828	0.0136778	0.949482	0.470175	1.03209	0.686982	0.940336	0.460557	1.10677	0.24954	1.01911	0.844723
OLIGO_00524	CR456066	512981	EPB49	8	erythrocyte membrane protein band 4.9 (dematin)	43	4.07579e-08	1.73225	7.76165e-07	2.06024	6.78517e-10	1.63547	4.03822e-06	1.57639	1.12317e-05	1.75171	1.88047e-06	2.17483	7.36875e-10	1.3241	0.010473	1.27233	0.0388294	1.18935	0.0686984	0.793826	0.0148172	0.963877	0.687789	1.11122	0.299744	1.24155	0.049433	0.608829	4.48946e-05	0.960906	0.742566
OLIGO_00525	CR456049	-	-	0	0	41	0.0370218	1.13079	0.291364	1.05949	0.612447	1.14054	0.319795	1.1681	0.15438	1.07606	0.548206	1.12029	0.320794	1.57039	0.00074639	1.45432	0.00967525	0.936946	0.578947	1.0765	0.572231	1.02416	0.850237	0.921205	0.495808	1.04111	0.746089	1.40176	0.0101909	0.926089	0.604231
OLIGO_00526	CR456050	538109	KIF19	19	kinesin family member 19	43	1.11645e-05	0.969311	0.550134	0.894094	0.0298094	1.05647	0.276286	1.21874	0.000267757	1.13963	0.0190053	1.06423	0.252877	1.13172	0.0355096	1.19785	0.00528411	0.922401	0.117233	1.18161	0.00133758	1.1536	0.0052877	0.935089	0.213922	0.933834	0.230849	1.06342	0.304756	1.05843	0.391702
OLIGO_00527	CR452865	616311	PMF1	3	polyamine-modulated factor 1	43	0.000376285	0.936764	0.266068	1.04084	0.476915	1.02269	0.689579	1.1392	0.0242047	1.21945	0.00191925	1.1762	0.0099135	0.908242	0.139056	1.05703	0.424915	1.1111	0.0691074	0.982559	0.747781	1.11393	0.0535946	1.07045	0.259321	0.964531	0.570329	0.772184	0.000342204	1.16382	0.0448502
OLIGO_00528	CR452868	493708	CDC2L1	16	cell division cycle 2-like 1 (PITSLRE proteins)	43	1.05826e-07	0.964425	0.498046	0.707453	2.75727e-08	0.810878	0.00017892	0.841317	0.00154758	0.764357	1.48711e-05	0.79968	0.00020678	0.976991	0.692037	1.03066	0.633213	0.733549	4.0269e-07	1.14619	0.00916241	1.03754	0.465082	0.908524	0.0850671	1.04621	0.440626	1.22173	0.00205073	1.05493	0.431705
OLIGO_00529	CR452846	532990	H2AFY	7	H2A histone family, member Y	43	9.92492e-05	1.19476	8.71184e-05	1.10403	0.0162535	1.17414	0.000205231	1.18121	0.000128024	1.16791	0.000718658	1.24979	4.83082e-06	1.23474	3.05635e-05	1.28759	5.51136e-06	0.924063	0.0555591	1.0635	0.118381	1.00602	0.877216	0.988736	0.789601	1.07011	0.138265	0.987956	0.798516	1.04281	0.425754
OLIGO_00530	CR452849	537480	PTPRS	7	protein tyrosine phosphatase, receptor type, S	43	2.30722e-05	0.727703	1.55742e-05	0.649656	2.1761e-08	0.751531	4.98003e-05	0.771667	0.000187959	0.736873	4.46655e-05	0.692368	2.19624e-06	0.779307	0.00112959	0.781407	0.00255108	0.892749	0.0857672	1.15681	0.0247939	1.02679	0.676913	0.954911	0.497387	0.939603	0.383126	1.12557	0.119715	1.00269	0.974051
OLIGO_00531	CR452826	509239	TMCC3	5	transmembrane and coiled-coil domain family 3	43	0.00119459	0.81018	0.0263482	0.778972	0.0060323	1.04747	0.615017	0.955661	0.59965	1.06379	0.516174	1.06369	0.506096	0.861214	0.132532	0.732995	0.00578204	0.961479	0.657037	1.34469	0.00160395	0.912348	0.298967	1.11315	0.245728	0.999899	0.999175	0.80965	0.0393698	0.851119	0.15649
OLIGO_00532	CR452800	509462	ZBTB43	11	zinc finger and BTB domain containing 43	43	7.13154e-05	1.1265	0.0444883	1.1935	0.00262363	1.078	0.182082	0.933985	0.224171	0.926871	0.221604	0.871212	0.025789	0.929186	0.252933	0.944574	0.40871	1.05948	0.308828	0.903222	0.0661363	0.866406	0.0110394	0.992383	0.900479	0.939949	0.340768	1.06654	0.334343	1.01656	0.822856
OLIGO_00533	BCAZ0017eb04	511861	SERINC3	13	serine incorporator 3	43	0.293326	1.05271	0.607151	1.16624	0.114779	0.926634	0.429486	1.05336	0.589126	1.04142	0.695104	1.11987	0.277844	0.955299	0.677613	0.9091	0.422567	1.10784	0.296745	0.794551	0.0178387	1.13676	0.176848	0.988666	0.91145	1.07532	0.505691	0.853047	0.169691	0.951639	0.695793
OLIGO_00534	CR452802	505605	LRRC8A	11	leucine rich repeat containing 8 family, member A	43	2.01498e-08	0.973067	0.692079	1.59016	1.15789e-08	1.49338	2.79941e-07	1.33755	6.82035e-05	1.45022	4.69515e-06	1.3826	4.31804e-05	1.17999	0.0336599	1.16813	0.0624598	1.63417	4.17586e-09	0.939138	0.335272	0.895657	0.0944465	1.08423	0.256553	0.953374	0.526825	0.853455	0.0502423	0.989956	0.908079
OLIGO_00535	CR452774	615371	NFIA	3	nuclear factor I/A	43	6.30726e-07	1.26306	0.008541	0.931166	0.39554	0.72942	0.000364106	0.791873	0.00646692	0.843467	0.0618391	1.08038	0.383978	0.938214	0.498209	1.3134	0.00967578	0.737228	0.000761838	0.78334	0.00429171	1.08562	0.306755	1.06516	0.477858	1.28088	0.0111265	0.868413	0.153311	1.3999	0.00308611
OLIGO_00536	CR452775	-	-	0	0	43	0.00138332	1.19995	0.0286147	1.11154	0.182686	0.989339	0.894965	0.851472	0.0438283	0.874314	0.114091	0.95646	0.596318	0.874416	0.137089	0.829789	0.0572863	0.926326	0.337596	0.89006	0.151887	0.860648	0.0651263	1.02683	0.750355	1.09395	0.310567	0.914221	0.335501	0.948964	0.609811
OLIGO_00537	CR452778	-	-	0	0	43	2.3829e-06	0.686549	0.000380868	1.05033	0.603585	0.695525	0.000366727	0.75028	0.00438445	0.763826	0.0125218	0.677451	0.000364514	0.681516	0.000857736	0.500248	3.55287e-07	1.52987	4.93322e-05	0.662198	4.41909e-05	1.07872	0.415987	1.01805	0.8637	0.886918	0.269898	1.006	0.95704	0.734023	0.015335
OLIGO_00538	CR452779	508196	DENND4B	3	DENN/MADD domain containing 4B	43	0.0177116	0.920635	0.236355	0.798871	0.00154768	0.841415	0.0127367	0.969962	0.64842	0.825068	0.0101942	0.804297	0.00402913	0.902355	0.182341	0.898533	0.196496	0.867739	0.0414102	1.05326	0.429374	1.15277	0.0343049	0.850619	0.027086	0.974825	0.737265	1.12192	0.154206	0.995764	0.961572
OLIGO_00539	CR452782	280805	GHR	20	growth hormone receptor	43	0.00176288	0.852563	0.207654	0.730946	0.0124733	0.67936	0.00246285	0.94057	0.612778	0.913918	0.490473	0.924101	0.545825	1.21408	0.164936	1.20934	0.205471	0.857352	0.213915	0.929426	0.536694	1.38449	0.00827536	0.971664	0.823433	1.01114	0.935646	1.3138	0.0637146	0.996095	0.980412
OLIGO_00540	CR455618	-	-	0	0	33	0.00117788	0.924074	0.684628	0.958334	0.716504	1.22599	0.0820157	1.15263	0.212073	0.967332	0.812714	0.894052	0.364429	1.16334	0.218504	0.488331	0.000331495	1.03708	0.846692	1.2793	0.0291378	0.940158	0.552502	0.839241	0.186038	0.924246	0.57233	1.3012	0.0335848	0.419767	1.93347e-05
OLIGO_00541	CR455620	-	-	0	0	43	3.16097e-06	0.89128	0.0126858	0.867013	0.00169436	0.856808	0.000755184	0.857921	0.000826305	0.771118	1.11283e-06	0.853069	0.00123653	0.726324	5.5885e-08	0.726519	2.76859e-07	0.972773	0.526246	0.98823	0.777224	1.0013	0.97523	0.898822	0.0235823	1.10628	0.0424297	0.851424	0.00284057	1.00027	0.996193
OLIGO_00542	CR455591	-	-	0	0	41	1.04657e-06	1.33083	0.0176332	0.766378	0.0228084	0.887124	0.326098	0.79725	0.0447178	0.627602	0.000522881	0.738925	0.0138785	0.864237	0.265761	0.456304	1.11304e-06	0.575863	1.85032e-05	1.15755	0.223575	0.898691	0.360103	0.787208	0.055298	1.17738	0.20997	1.16959	0.242949	0.527985	9.85052e-05
OLIGO_00543	CR455595	-	-	0	0	43	0.000445352	1.05912	0.254366	1.14712	0.00646138	1.17049	0.00204124	1.21259	0.00022988	1.176	0.00305007	1.28219	1.89485e-05	1.25761	0.000137821	1.25241	0.000426176	1.08308	0.108341	1.02037	0.669252	1.03597	0.455175	0.96982	0.551466	1.0903	0.119586	0.980833	0.73697	0.995868	0.948057
OLIGO_00544	CR455569	513685	-	0	0	43	0.00854276	0.897277	0.155596	1.14542	0.0666677	0.880086	0.0837699	1.00814	0.912632	0.982898	0.825223	0.972155	0.718353	0.822173	0.0223273	1.03325	0.715241	1.27655	0.00173724	0.768354	0.00052799	1.14551	0.06459	0.974958	0.747868	0.989071	0.893556	0.845722	0.0577045	1.25674	0.0204845
OLIGO_00545	CR455572	784483	LOC784483	1	FUN14 domain containing 1-like	40	4.32382e-05	1.32713	0.00010059	0.918282	0.169815	1.0906	0.15436	1.16933	0.00865314	1.25942	0.00115144	1.143	0.0326672	1.25767	0.00109464	1.05017	0.504712	0.691929	2.14253e-06	1.18765	0.00728902	1.0722	0.225411	1.07704	0.256202	0.907561	0.156281	1.10033	0.157483	0.83501	0.023496
OLIGO_00546	CR455580	-	-	0	0	34	5.45767e-05	1.4981	0.0175604	1.44548	0.0263959	1.18453	0.491129	1.83003	0.000233607	2.08559	6.89263e-05	2.48004	9.4402e-07	1.90498	0.00260489	1.05093	0.788052	0.964879	0.816983	0.819471	0.402591	1.54494	0.071133	1.13965	0.377497	1.18914	0.258785	0.768123	0.171554	0.551678	0.00881021
OLIGO_00547	CR455581	-	-	0	0	43	0.351059	1.03979	0.591923	0.970648	0.671478	0.892223	0.109415	0.998446	0.982315	0.950882	0.506393	1.03621	0.638785	0.888081	0.14265	0.93347	0.424644	0.933503	0.337496	0.919203	0.224998	1.11905	0.107546	0.952362	0.514109	1.08974	0.284734	0.857044	0.0708394	1.05111	0.590914
OLIGO_00548	CR455550	514215	CCHCR1	23	coiled-coil alpha-helical rod protein 1	43	4.16135e-06	1.38544	7.40972e-05	1.43483	8.79119e-06	1.00212	0.976576	0.985468	0.838949	0.963232	0.629287	1.03335	0.672974	1.10633	0.22417	1.17198	0.0793942	1.03565	0.631656	0.698421	6.36747e-06	0.983386	0.811497	0.977436	0.766606	1.07279	0.390902	1.07063	0.428146	1.05934	0.543994
OLIGO_00549	CR455551	783375	ACBD3	16	acyl-CoA binding domain containing 3	43	0.000959536	1.13873	0.106773	1.35576	0.000238354	1.06955	0.392927	0.946628	0.481635	0.945902	0.499871	0.977602	0.783254	0.996274	0.967025	0.954275	0.619699	1.19058	0.0286735	0.788898	0.00326142	0.885068	0.122324	0.999233	0.992625	1.03351	0.702338	1.0191	0.839501	0.957844	0.67671
OLIGO_00550	CR452266	-	-	0	0	43	0.00256734	0.965813	0.590218	1.1257	0.061623	1.08433	0.196395	1.19828	0.00537853	1.14508	0.0474611	0.998747	0.985054	1.16887	0.0325038	1.32026	0.000707198	1.16554	0.0184067	0.963252	0.536904	1.10509	0.1039	0.955605	0.494212	0.872204	0.0567844	1.17034	0.0380469	1.12952	0.141011
OLIGO_00551	CR452267	529183	MAPK4	24	mitogen-activated protein kinase 4	43	3.37807e-11	1.29738	5.08255e-05	1.38173	6.96548e-07	1.45833	2.71354e-08	1.76137	5.19996e-13	1.66348	9.597e-11	1.89173	1.34417e-13	1.3746	1.03246e-05	1.29252	0.000545031	1.06501	0.270545	1.05544	0.32599	1.2078	0.00117376	0.944423	0.341141	1.13721	0.0475939	0.726637	1.86973e-05	0.940288	0.405615
OLIGO_00552	CR455531	505427	MAP3K12	5	mitogen-activated protein kinase kinase kinase 12	43	0.697205	0.899535	0.189052	0.848532	0.0313607	0.923736	0.298611	0.934283	0.362217	0.938911	0.437107	0.946761	0.495199	0.944724	0.504231	0.951303	0.58616	0.9433	0.454653	1.08863	0.258219	1.01142	0.878964	1.00495	0.950886	1.00836	0.921948	0.997849	0.980568	1.00696	0.943377
OLIGO_00553	CR455532	-	-	0	0	42	1.46591e-10	0.900027	0.514674	1.19272	0.225959	2.65792	3.99089e-08	2.26916	3.86603e-07	2.78359	1.34922e-08	2.42616	3.09438e-07	1.30482	0.089579	0.945715	0.734399	1.3252	0.0803932	2.22845	1.42852e-06	0.853735	0.251632	1.22671	0.139108	0.871593	0.350326	0.537811	0.000204369	0.724787	0.0625597
OLIGO_00554	CR455534	537404	SMYD1	11	SET and MYND domain containing 1	43	2.84647e-05	1.23124	4.71594e-05	1.22168	4.78138e-05	1.12062	0.0136776	1.12317	0.0120289	1.1877	0.000801862	1.21745	0.000170272	0.966143	0.499979	1.23984	0.000510603	0.992242	0.863235	0.917277	0.0524006	1.00227	0.958446	1.05746	0.243169	1.02505	0.625087	0.793579	7.58934e-05	1.28329	0.000181127
OLIGO_00555	CR455536	-	-	0	0	43	9.25917e-09	1.33134	8.2367e-06	1.56066	2.72159e-10	1.32849	5.00778e-06	1.3998	2.04298e-07	1.5004	1.70063e-08	1.67077	4.43378e-11	1.22268	0.00237885	1.23156	0.0033448	1.17225	0.00627018	0.851239	0.00419003	1.05367	0.331697	1.07187	0.238372	1.11355	0.0891656	0.731809	1.93062e-05	1.00726	0.92023
OLIGO_00556	CR938794	538902	ZBTB41	16	zinc finger protein 45-like	43	0.000904054	1.04197	0.391695	0.990258	0.831622	0.893722	0.0181963	0.859272	0.00187145	0.890908	0.0237449	0.859337	0.00368641	0.95775	0.414039	0.870925	0.0183989	0.950372	0.27904	0.902514	0.0266929	0.961452	0.384044	1.03682	0.462886	0.964564	0.490364	1.11452	0.0531544	0.909345	0.122386
OLIGO_00557	CR452233	504625	SORBS1	26	sorbin and SH3 domain containing 1	43	1.37293e-05	1.0158	0.897986	1.96873	6.07171e-07	1.48069	0.00151249	1.56588	0.000362585	1.78933	2.98992e-05	1.49412	0.00247735	1.28477	0.0654099	1.36482	0.0438753	1.93811	1.5036e-06	0.752105	0.0155092	1.05753	0.623177	1.1427	0.286459	0.835019	0.176467	0.85988	0.280091	1.06231	0.705834
OLIGO_00558	CR452236	-	-	0	0	29	0.00457782	1.12332	0.324418	1.44092	0.00259777	1.42885	0.0109228	1.22149	0.059859	1.09282	0.397979	1.26541	0.0237159	1.10725	0.303458	0.582343	0.0143283	1.28274	0.0245989	0.991618	0.944003	0.854882	0.209753	0.89466	0.287738	1.15793	0.137936	0.875013	0.146542	0.525936	0.00316752
OLIGO_00559	CR452207	-	-	0	0	43	0.0016867	0.889352	0.0628657	0.805922	0.000702871	0.825977	0.00233909	0.795246	0.00035692	0.801873	0.00118874	0.754289	6.45226e-05	0.944919	0.406897	0.820167	0.00941901	0.90619	0.107235	1.02488	0.671764	0.962794	0.51397	1.00833	0.895949	0.940658	0.365333	1.25273	0.00256962	0.867976	0.0757037
OLIGO_00560	CR452212	-	-	0	0	43	0.000106854	1.08357	0.424923	1.11186	0.274893	0.84948	0.0960599	0.736297	0.00263355	0.673384	0.000407215	0.771107	0.0157116	0.89084	0.298089	0.938842	0.596529	1.0261	0.792002	0.764021	0.006164	0.866762	0.133241	0.914555	0.38767	1.14512	0.218387	1.15527	0.213095	1.05388	0.67951
OLIGO_00561	CR938839	-	-	0	0	43	0.0360145	0.95111	0.58537	1.15303	0.111959	0.954821	0.600994	0.961831	0.659629	0.869841	0.147019	0.814127	0.0352393	1.08803	0.405634	0.928908	0.508648	1.2123	0.0359575	0.828098	0.0328492	1.00734	0.932246	0.90436	0.28925	0.935948	0.508402	1.33643	0.0081235	0.853756	0.186242
OLIGO_00562	CR452183	510956	RRS1	14	RRS1 ribosome biogenesis regulator homolog (S. cerevisiae)	25	0.017933	1.20871	0.414037	0.810377	0.21544	1.69386	0.0047029	0.981723	0.906106	1.03221	0.874862	1.0932	0.583524	1.07498	0.73019	1.42927	0.240676	0.670449	0.0774533	2.09021	9.08529e-05	0.579577	0.00146784	1.05142	0.787244	1.05909	0.757269	0.98334	0.930574	1.32958	0.376216
OLIGO_00563	CR452185	789694	LOC789694	19	similar to nuclear fragile X mental retardation protein interacting protein 2	43	8.31274e-06	0.907972	0.203035	0.888168	0.0884703	1.04372	0.549153	0.890896	0.0968495	0.96422	0.631206	0.697604	1.11554e-05	1.00595	0.941067	1.31943	0.00334816	0.978189	0.765937	1.17514	0.0246338	0.853577	0.0289529	1.0823	0.301475	0.72349	0.000175325	1.44201	6.37625e-05	1.31162	0.00752324
OLIGO_00565	CR451958	286849	CD40	13	CD40 molecule, TNF receptor superfamily member 5	43	0.00985305	0.81525	0.00273634	0.890656	0.0689299	0.91293	0.149029	0.773444	0.000167667	0.811127	0.00293069	0.832153	0.00830819	0.882372	0.0834091	0.935886	0.388883	1.09249	0.167752	1.02501	0.688174	0.847211	0.0101682	1.04872	0.47821	1.02592	0.714707	1.06035	0.428167	1.06065	0.472418
OLIGO_00566	CR451960	516557	SAV1	10	salvador homolog 1 (Drosophila)	43	9.84129e-09	1.03773	0.539924	0.708365	4.15913e-07	0.890427	0.051109	0.790195	0.000196664	0.757457	5.819e-05	0.629557	3.21141e-09	0.830641	0.00738179	0.946639	0.44386	0.682613	6.89256e-08	1.25702	0.000218161	0.887434	0.0408931	0.958569	0.495339	0.831146	0.00737798	1.31941	0.000237064	1.13965	0.0937184
OLIGO_00567	CR452169	524361	PPP2CB	27	protein phosphatase 2, catalytic subunit, beta isozyme	43	2.6466e-09	0.998126	0.97532	1.22008	0.000895459	1.49241	5.73928e-09	1.38005	7.51025e-07	1.64784	1.3403e-10	1.34614	1.02518e-05	1.28011	0.000300776	1.29418	0.000516502	1.22237	0.00165275	1.22321	0.000649115	0.924717	0.160325	1.19404	0.00441991	0.816914	0.00246239	0.950945	0.451039	1.01099	0.883523
OLIGO_00568	CR452170	787278	MAP2K7	7	mitogen-activated protein kinase kinase 7	43	8.19394e-08	1.05765	0.455748	1.46607	3.32889e-06	1.22957	0.00612309	1.37924	5.34479e-05	1.68026	3.2157e-08	1.59272	3.34811e-07	1.10421	0.233569	1.08128	0.402952	1.38615	5.26938e-05	0.838689	0.0157704	1.12172	0.108025	1.21826	0.0134512	0.9479	0.511826	0.693284	9.47541e-05	0.979238	0.832085
OLIGO_00569	CR452172	614346	TBL1XR1	1	transducin (beta)-like 1 X-linked receptor 1	43	5.84895e-08	0.930063	0.311881	0.734242	4.32233e-05	0.833197	0.0101412	0.774489	0.000406319	0.617111	5.58231e-08	0.627143	6.82338e-08	1.02153	0.781594	0.88533	0.146586	0.789454	0.00153052	1.13477	0.0667684	0.929539	0.275122	0.796798	0.00335807	1.01626	0.834971	1.62887	2.14779e-07	0.866667	0.110281
OLIGO_00570	CR451943	504216	NPY	4	neuropeptide Y	43	5.1433e-09	0.75372	0.000247201	0.680861	1.20342e-06	0.542918	2.11676e-11	0.600384	2.52632e-09	0.574545	2.03142e-09	0.563821	9.1976e-10	0.699059	3.75068e-05	0.712468	0.000217036	0.903334	0.148524	0.797399	0.00145087	1.10585	0.137745	0.956963	0.548202	0.981336	0.808337	1.23986	0.0111617	1.01918	0.833348
OLIGO_00571	CR451945	533064	FBXO45	1	F-box protein 45	43	4.34448e-07	1.24506	0.00668572	1.49004	2.8687e-06	1.29625	0.0010904	1.30941	0.000730511	1.66085	1.10284e-07	1.5858	7.98284e-07	0.975173	0.767969	1.19916	0.0527962	1.19676	0.0214102	0.869942	0.0610641	1.01015	0.889743	1.2684	0.00437306	0.954811	0.585044	0.61494	1.87014e-06	1.22969	0.0401037
OLIGO_00572	CR451948	-	-	0	0	40	0.00312129	1.08029	0.360491	1.42764	7.82222e-05	1.08728	0.404625	1.04354	0.595075	1.13696	0.141503	1.15725	0.0956348	1.01179	0.901216	0.903036	0.401317	1.32153	0.00154837	0.761591	0.00783756	0.959774	0.672124	1.08952	0.315239	1.01784	0.843562	0.874304	0.172518	0.892515	0.37723
OLIGO_00573	CR451950	510352	SPATA7	10	spermatogenesis associated 7	43	3.74473e-07	1.07123	0.329589	0.923288	0.241356	0.744951	0.00012208	0.747446	9.8333e-05	0.681455	3.74359e-06	0.686533	5.42243e-06	0.873964	0.0868109	0.881451	0.135016	0.861892	0.034772	0.806846	0.0029529	1.00335	0.961395	0.911712	0.208247	1.00745	0.922627	1.27301	0.00417922	1.00857	0.923703
OLIGO_00574	CR451926	508473	SFXN4	26	sideroflexin 4	34	0.0017753	1.33037	0.0345207	1.00965	0.917387	0.86886	0.201705	0.875694	0.16449	0.865369	0.160136	0.725218	0.00178629	0.979541	0.845302	1.36942	0.0887171	0.758922	0.0381593	0.860556	0.159803	1.00787	0.942439	0.98821	0.904018	0.838045	0.0858968	1.35068	0.00674681	1.39802	0.0786061
OLIGO_00575	CR451929	614834	CDS2	13	CDP-diacylglycerol synthase (phosphatidate cytidylyltransferase) 2	43	0.0035803	0.948479	0.359719	0.816166	0.000628791	1.02635	0.63911	0.921548	0.145208	0.938356	0.289306	0.882149	0.0406507	1.05245	0.420988	0.918986	0.21917	0.8605	0.0101918	1.25753	0.000110681	0.897889	0.0517958	1.01824	0.759527	0.940101	0.328739	1.19306	0.0102393	0.873183	0.0685499
OLIGO_00576	CR451874	-	-	0	0	43	0.0447741	1.06173	0.330377	1.04483	0.458088	1.11119	0.0788382	1.01106	0.851884	1.19036	0.00834963	1.16573	0.0193469	1.00936	0.890152	0.966247	0.636991	0.984082	0.788175	1.06352	0.286923	0.909888	0.105522	1.17734	0.0123357	0.979308	0.753862	0.865858	0.0451225	0.957291	0.574254
OLIGO_00577	CR451876	-	-	0	0	15	0.0698522	0.774794	0.503334	1.1141	0.724011	0.936645	0.871223	1.10559	0.742648	1.0632	0.866422	1.48114	0.203979	1.28717	0.41609	0.500796	0.0917698	1.43792	0.276593	0.840722	0.621343	1.18037	0.642305	0.961661	0.864291	1.3931	0.182615	0.869039	0.371227	0.389068	0.00493119
OLIGO_00578	CR451881	-	-	0	0	43	0.000101897	1.20305	0.0133095	1.15538	0.0430355	1.21037	0.0112933	1.228	0.00492034	1.38868	8.15343e-05	1.60079	2.10791e-07	1.1147	0.175317	1.14255	0.148671	0.960374	0.56853	1.0476	0.515637	1.01457	0.839424	1.13085	0.105778	1.15274	0.0867259	0.696345	0.000103573	1.02498	0.80023
OLIGO_00580	CR451886	-	-	0	0	32	0.030518	0.662315	0.00304558	0.884051	0.292685	0.754622	0.126327	0.859222	0.242247	0.967122	0.805736	1.04819	0.702682	0.776786	0.0646569	0.888038	0.427007	1.33479	0.0221885	0.853596	0.337226	1.13861	0.448985	1.12558	0.386426	1.08382	0.555637	0.741074	0.0307672	1.14322	0.38908
OLIGO_00581	CR454178	532704	TBC1D7	23	TBC1 domain family, member 7	32	0.144103	0.735971	0.0984051	1.06097	0.69983	0.972481	0.8386	1.17168	0.247701	1.172	0.2938	1.10002	0.472266	0.870507	0.341207	0.773083	0.270926	1.44159	0.0563838	0.916594	0.56096	1.20483	0.16933	1.00028	0.998552	0.93858	0.671854	0.791356	0.107292	0.888084	0.612435
OLIGO_00582	CR451866	532399	NT5C	19	5', 3'-nucleotidase, cytosolic	43	5.3311e-05	1.29483	0.000302609	1.36591	1.27386e-05	1.14242	0.0411735	1.07451	0.262175	1.16277	0.0320677	1.34071	9.64818e-05	0.98116	0.794021	1.19965	0.0244386	1.0549	0.408943	0.836377	0.00589433	0.940559	0.32588	1.08213	0.248778	1.15304	0.0531512	0.73182	0.000157642	1.22269	0.0200722
OLIGO_00583	CR454154	282457	PLA2G1B	17	phospholipase A2, group IB (pancreas)	38	0.283188	1.04104	0.744925	1.04489	0.733692	0.90398	0.526165	0.93231	0.568133	0.921517	0.520274	1.25137	0.0814674	0.955801	0.727478	1.19545	0.202763	1.0037	0.977567	0.86514	0.382478	1.03134	0.847118	0.988423	0.927675	1.35795	0.0271485	0.763804	0.0538407	1.25073	0.133128
OLIGO_00584	CR454160	523752	IDE	26	insulin-degrading enzyme	41	0.0341485	1.20022	0.0712843	1.34888	0.00291041	1.07036	0.505764	0.957791	0.717765	1.07966	0.466005	1.14208	0.194471	1.10592	0.388844	1.38797	0.010304	1.12386	0.227773	0.793519	0.023826	0.894832	0.355699	1.12724	0.349181	1.05781	0.606268	0.968345	0.785269	1.25503	0.100091
OLIGO_00585	CR454162	616366	PODXL	4	podocalyxin-like	43	5.27848e-05	1.0027	0.963451	1.03798	0.512002	1.10836	0.074962	1.07913	0.183773	1.01016	0.868499	1.10651	0.103339	1.35305	2.75841e-05	1.4043	1.44277e-05	1.03518	0.548842	1.0678	0.240365	0.973634	0.63021	0.936086	0.27801	1.09538	0.161363	1.2228	0.00454373	1.03788	0.619424
OLIGO_00586	CR454168	506322	NRAS	3	neuroblastoma RAS viral (v-ras) oncogene homolog	43	0.0173417	0.920034	0.26842	0.802793	0.00397784	1.01839	0.800259	1.06383	0.392095	0.964087	0.637366	0.892499	0.147886	1.02245	0.787559	0.925603	0.385892	0.87257	0.0692057	1.26856	0.00156244	1.04462	0.535228	0.906242	0.20416	0.925745	0.346719	1.14561	0.118406	0.905276	0.296968
OLIGO_00587	CR454134	614151	MRPL30	11	mitochondrial ribosomal protein L30	43	5.85852e-06	0.825545	0.0118308	0.704361	1.19958e-05	0.83282	0.0130513	0.810447	0.00462025	0.727619	0.000132726	0.629149	2.50619e-07	0.879521	0.115835	1.03114	0.722882	0.853207	0.0333586	1.18238	0.0215025	0.973136	0.698134	0.8978	0.159447	0.864667	0.0717121	1.39795	0.000192294	1.17239	0.0944184
OLIGO_00588	CR454135	512631	SRPK1	23	SRSF protein kinase 1	43	1.52464e-09	1.06647	0.308181	0.660335	1.79685e-08	0.902195	0.094247	0.932564	0.252134	0.796748	0.00107179	0.743113	3.99706e-05	1.09088	0.219608	1.1582	0.053598	0.619178	7.73151e-10	1.36627	3.69414e-06	1.03366	0.576436	0.854363	0.0181643	0.932683	0.312966	1.46799	4.12606e-06	1.06171	0.459818
OLIGO_00589	CR454145	618055	B3GNT1	29	UDP-GlcNAc:betaGal beta-1,3-N-acetylglucosaminyltransferase 1	43	0.0117029	1.16012	0.00580403	0.964617	0.468369	1.04255	0.402066	1.04915	0.335282	1.08341	0.13792	0.994252	0.91405	0.952115	0.388684	1.12528	0.0585514	0.831479	0.000611981	1.08079	0.113017	1.00633	0.896085	1.03265	0.544112	0.917706	0.130905	0.957619	0.464411	1.18188	0.0134666
OLIGO_00590	CR454146	615967	PCGF3	6	polycomb group ring finger 3	40	0.0185671	1.02061	0.820454	0.797177	0.0118672	1.10657	0.234039	1.04175	0.621244	0.957898	0.604903	1.06487	0.449418	1.01028	0.906649	1.17234	0.0923849	0.781081	0.0117557	1.38812	0.000576586	0.941417	0.476926	0.91951	0.321763	1.11168	0.217312	0.94873	0.557162	1.16042	0.134983
OLIGO_00591	CR454116	539889	LOC539889	26	inositol polyphosphate-5-phosphatase F	43	0.00246748	1.03033	0.782856	0.643522	0.000120877	0.705385	0.00256909	0.809836	0.0493223	0.86354	0.198839	0.845209	0.143464	0.882054	0.29099	0.844032	0.18397	0.62458	6.33759e-05	1.09613	0.398971	1.14808	0.206819	1.06631	0.565685	0.978773	0.857925	1.04359	0.730973	0.956893	0.750099
OLIGO_00592	CR454093	-	-	0	0	13	0.0400878	1.94586	0.0899179	0.703087	0.120775	1.38989	0.143784	1.13728	0.510793	1.63278	0.22861	0.686542	0.0478319	0.752901	0.0874182			0.361324	0.0175503	1.97684	0.00936025	0.818253	0.360507	1.43569	0.392125	0.420474	0.0470933	1.09666	0.495036
OLIGO_00593	CR454099	616742	EFNA5	7	ephrin-A5	42	0.000122062	1.03062	0.780729	0.962289	0.708006	1.08458	0.475052	1.26843	0.0283111	1.27417	0.0307224	1.66983	2.59806e-05	1.53244	0.000883538	1.39272	0.0106748	0.933701	0.514546	1.12708	0.276617	1.16952	0.167478	1.00453	0.967213	1.31052	0.0202702	0.917724	0.484916	0.908825	0.479231
OLIGO_00594	CR454101	789374	LOC789374	18	KIAA2003 protein-like	43	3.46254e-10	0.757359	1.2639e-05	0.594591	3.14374e-12	0.686243	1.58885e-08	0.651858	6.92914e-10	0.637844	1.28542e-09	0.619479	2.5658e-10	0.830528	0.00459239	0.843138	0.0143908	0.785085	7.15963e-05	1.15414	0.00977631	0.949894	0.337678	0.978503	0.709192	0.971207	0.636686	1.34069	4.60867e-05	1.01518	0.834126
OLIGO_00595	CR454073	532872	MYOM3	2	myomesin family, member 3	43	1.16303e-08	1.25417	0.00206432	1.40488	7.15827e-06	1.47341	6.65708e-07	1.45171	1.40062e-06	1.86662	4.91378e-11	1.6332	2.28701e-08	1.4268	2.91402e-05	1.06909	0.418749	1.12016	0.100622	1.04878	0.468761	0.985272	0.820951	1.28581	0.0009614	0.874951	0.0845343	0.87362	0.0963025	0.749295	0.00202001
OLIGO_00596	CR454079	497015	TPM2	8	tropomyosin 2 (beta)	43	0.000956975	1.03148	0.654921	1.28169	0.000541135	1.06805	0.343926	0.932783	0.308957	0.932711	0.335404	0.924948	0.282283	1.00206	0.978429	0.961894	0.636305	1.24258	0.0024377	0.833315	0.00971405	0.873348	0.0546989	0.999923	0.999146	0.991678	0.912176	1.08337	0.316261	0.959913	0.642646
OLIGO_00597	CR454081	539312	ZIC4	1	Zic family member 4	24	0.00355009	0.881549	0.386315	1.05693	0.703758	0.719143	0.063688	0.654655	0.00553374	0.976453	0.84606	1.31719	0.0283844	0.873254	0.269921	0.800513	0.0879416	1.19895	0.23191	0.680408	0.0325972	0.910327	0.578588	1.49155	0.0116374	1.34896	0.0229359	0.662967	0.00184898	0.916701	0.48351
OLIGO_00598	CR454050	513324	LETM1	6	leucine zipper-EF-hand containing transmembrane protein 1	43	0.0246137	0.949027	0.487064	0.972846	0.697144	1.10287	0.163577	1.06739	0.354403	1.12318	0.121708	1.1812	0.0289714	0.90221	0.194546	1.01186	0.89129	1.0251	0.736305	1.13366	0.0692605	0.967824	0.626346	1.05227	0.484093	1.05166	0.506654	0.763806	0.00142422	1.12154	0.205693
OLIGO_00599	CR454053	532191	OLIG3	9	oligodendrocyte transcription factor 3	29	0.100139	0.651028	0.0589073	0.718072	0.0838031	0.887242	0.620674	1.14132	0.446935	0.864092	0.500355	1.20964	0.266776	0.80415	0.214223	1.0255	0.890859	1.10298	0.682544	1.23559	0.417063	1.28637	0.321749	0.757099	0.222878	1.3999	0.141934	0.664783	0.0344336	1.27526	0.221608
OLIGO_00600	CR454056	534497	PMP22	19	peripheral myelin protein 22	41	0	1.06896	0.606322	1.24093	0.043684	2.40671	6.26813e-11	3.25191	5.36789e-15	4.36203	1.9848e-17	3.38372	1.12324e-14	2.6698	3.8491e-11	2.53493	3.37551e-09	1.16089	0.250997	1.93943	8.56185e-08	1.35118	0.00342872	1.34137	0.00622209	0.775723	0.021468	0.789012	0.0398539	0.949483	0.689344
OLIGO_00601	CR454060	515903	FOXP1	22	forkhead box P1	42	0.0319507	0.869281	0.140428	0.779199	0.00197423	0.945462	0.486907	0.831177	0.0198148	0.859642	0.0607712	0.944174	0.469077	1.02112	0.802233	0.961383	0.660376	0.896372	0.245117	1.21338	0.0199385	0.879123	0.117471	1.03425	0.673866	1.09833	0.256834	1.08149	0.365068	0.941502	0.527029
OLIGO_00602	CR454014	617710	BCAS4	13	breast carcinoma amplified sequence 4	43	0.000226263	0.905428	0.110165	0.711338	6.99916e-07	0.837461	0.00420057	0.844062	0.00601874	0.834341	0.00639583	0.896814	0.092559	0.967667	0.626567	0.835439	0.01677	0.785637	0.000208735	1.1773	0.00673543	1.00788	0.891698	0.988482	0.854016	1.07488	0.283781	1.07901	0.282347	0.863354	0.0641259
OLIGO_00603	CR454021	282654	TNXB	23	tenascin XB	43	0.00276047	1.12599	0.0311021	1.0379	0.472572	1.00307	0.95273	0.931614	0.174753	0.954912	0.408486	0.968696	0.568496	1.13905	0.0317138	1.16503	0.0198037	0.921765	0.125263	0.966436	0.500084	0.928767	0.148279	1.02501	0.653598	1.01444	0.806882	1.17586	0.0114548	1.02281	0.740414
OLIGO_00604	CR453996	511085	C7H19orf60	7	chromosome 19 open reading frame 60 ortholog	43	3.24528e-05	0.941165	0.27303	0.852912	0.00419481	0.879173	0.0185353	0.755771	3.49874e-06	0.779216	6.91936e-05	0.895075	0.0572359	0.744212	1.35387e-05	0.943823	0.377248	0.90623	0.0719299	1.03079	0.558162	0.859638	0.00521517	1.03102	0.588735	1.14869	0.0249485	0.831452	0.00525454	1.26822	0.00135032
OLIGO_00605	CR453998	513340	GNB3	5	guanine nucleotide binding protein (G protein), beta polypeptide 3	43	0.228087	0.929257	0.418398	1.15727	0.0983947	1.07246	0.422902	1.10568	0.251707	1.11135	0.262415	0.994137	0.949952	0.986032	0.887497	0.940622	0.568415	1.24537	0.0152206	0.926717	0.367236	1.03097	0.716775	1.00513	0.955598	0.894529	0.256723	0.991847	0.93643	0.953946	0.677947
OLIGO_00606	CR453865	-	-	0	0	43	8.95349e-06	1.34198	0.000417198	1.50488	1.81942e-06	1.16182	0.0490434	1.22675	0.00846127	1.40141	0.000118728	1.69741	4.51032e-08	1.25682	0.00990151	1.26316	0.0140677	1.12139	0.13445	0.772038	0.000871117	1.05589	0.456027	1.14237	0.0991396	1.21122	0.0274746	0.740435	0.00144881	1.00504	0.959147
OLIGO_00607	CR453866	535067	SUFU	26	suppressor of fused homolog (Drosophila)	26	0.308562	1.11999	0.380045	0.831907	0.206585	0.968429	0.885888	0.988945	0.94749	0.781184	0.214801	0.937199	0.623549	0.773745	0.107027	0.793095	0.175553	0.74278	0.0479228	1.16411	0.493749	1.02119	0.931854	0.789916	0.305708	1.19972	0.375256	0.825594	0.248156	1.02501	0.895866
OLIGO_00608	CR453874	-	-	0	0	43	0.000109741	0.924845	0.416106	0.799304	0.0161089	0.836723	0.0525767	0.640601	1.07971e-05	0.599195	3.53061e-06	0.787319	0.0171716	0.781022	0.0201401	0.725702	0.00579541	0.864258	0.12319	1.04681	0.602318	0.765606	0.0037575	0.935364	0.487932	1.31396	0.00992759	0.992002	0.940252	0.92917	0.535797
OLIGO_00609	CR453877	539715	CNRIP1	11	cannabinoid receptor interacting protein 1	43	0.0651299	0.782336	0.020724	0.799498	0.02809	0.737765	0.00376577	0.841445	0.0866478	0.723092	0.00422693	0.795185	0.036577	0.903274	0.378858	0.949783	0.673187	1.02194	0.829019	0.922785	0.411914	1.14053	0.182224	0.859346	0.161184	1.0997	0.404755	1.13593	0.290666	1.05149	0.704189
OLIGO_00610	CR453878	515057	GAR1	6	GAR1 ribonucleoprotein homolog (yeast)	40	0.153803	1.01826	0.866968	1.15477	0.0925153	1.04697	0.584977	0.992451	0.927516	0.926316	0.425214	0.871065	0.12708	1.01559	0.869784	0.954559	0.721518	1.13406	0.228007	0.906649	0.222031	0.947926	0.497441	0.933362	0.45552	0.940354	0.525369	1.16591	0.10937	0.939908	0.641983
OLIGO_00611	CR453846	-	-	0	0	38	0.00156851	1.16799	0.287216	0.899017	0.40797	1.587	0.0275481	1.3688	0.0160125	1.15405	0.264444	1.33492	0.028458	1.14987	0.306364	0.783848	0.0938113	0.769712	0.0695799	1.76526	0.00609276	0.862506	0.454493	0.843108	0.158559	1.15673	0.2413	0.861377	0.258917	0.681682	0.0103403
OLIGO_00612	CR453851	504217	TNRC6C	19	trinucleotide repeat containing 6C	43	0	0.761942	0.000611196	1.07723	0.298819	1.58655	6.29688e-08	1.74722	6.82144e-10	1.9007	1.15052e-10	2.25048	1.28853e-13	1.27846	0.00408619	1.65897	7.19032e-07	1.4138	1.75232e-05	1.47281	1.32268e-06	1.10127	0.168974	1.08784	0.271168	1.18403	0.0407239	0.568084	3.35098e-08	1.29763	0.00765964
OLIGO_00613	CR453822	-	-	0	0	43	0.00751272	0.942346	0.344403	0.856738	0.0133793	1.00316	0.958249	0.908648	0.117264	0.794165	0.000893604	0.842524	0.0111582	0.963709	0.591657	0.985551	0.84411	0.909155	0.125212	1.17091	0.0102001	0.905785	0.0991543	0.874007	0.0406149	1.06089	0.389685	1.14384	0.0670521	1.02266	0.778144
OLIGO_00614	CR453826	100137803	PRDM16	16	PR domain containing 16	43	1.9713e-10	0.826246	0.000145802	0.705482	6.39459e-10	0.779441	1.18424e-06	0.702068	4.46559e-10	0.691473	1.0129e-09	0.60063	1.01981e-13	0.820805	0.000318261	0.750784	4.09828e-06	0.85384	0.00100185	1.10483	0.0255173	0.900732	0.0195108	0.984909	0.748022	0.868624	0.00733164	1.36657	4.55369e-07	0.914692	0.132306
OLIGO_00615	CR453832	533338	BCL2L12	18	BCL2-like 12 (proline rich)	43	0.0169527	0.983542	0.783939	0.904308	0.0896236	0.980206	0.731651	0.916495	0.13952	0.821702	0.00297341	0.859739	0.0198163	1.0306	0.651481	0.864237	0.0471681	0.919441	0.160039	1.08393	0.161334	0.935003	0.241191	0.896569	0.0843258	1.04629	0.494003	1.19874	0.011913	0.838576	0.0259299
OLIGO_00616	CR453833	-	-	0	0	36	0.0451542	0.884187	0.257847	0.823069	0.0429536	0.929525	0.426723	1.01994	0.837735	0.947754	0.676993	1.1576	0.160519	1.00347	0.972923	1.60352	0.0675834	0.930877	0.490019	1.12934	0.170648	1.09727	0.308652	0.929227	0.565746	1.22142	0.136597	0.86685	0.185523	1.59798	0.0715194
OLIGO_00617	CR453801	538459	C3H1orf43	3	chromosome 1 open reading frame 43 ortholog	43	0.00918394	1.15539	0.0112645	1.1986	0.00129918	1.11927	0.0412833	1.01053	0.843147	1.12786	0.0396454	1.03465	0.551808	1.01617	0.790523	0.996763	0.960169	1.0374	0.49607	0.933813	0.199107	0.902849	0.0581559	1.1161	0.0562667	0.917357	0.157056	0.982143	0.775907	0.9809	0.782478
OLIGO_00618	CR453802	507091	MPHOSPH8	12	M-phase phosphoprotein 8	43	6.64677e-06	1.22737	0.00120615	1.25098	0.000302366	1.18008	0.00574758	1.19374	0.00332325	1.47856	1.03957e-07	1.47528	1.21889e-07	1.11749	0.0950027	1.22328	0.00622858	1.01923	0.743391	0.943325	0.300752	1.01158	0.837253	1.23859	0.00101465	0.997782	0.972773	0.757478	0.00018823	1.09467	0.2349
OLIGO_00619	CR453804	520630	SLC45A4	14	solute carrier family 45, member 4	43	6.09278e-07	0.98088	0.718194	0.827669	0.000618583	0.837785	0.0012426	0.747285	1.03159e-06	0.752291	5.90263e-06	0.735241	1.52607e-06	0.968417	0.586422	0.799794	0.000969448	0.843803	0.0021214	1.01222	0.809205	0.891976	0.0272416	1.0067	0.903216	0.977337	0.694734	1.31714	4.93778e-05	0.825878	0.00693481
OLIGO_00620	CR453807	-	-	0	0	43	4.38542e-05	1.1178	0.148172	1.1917	0.0203398	0.87067	0.0638197	0.800454	0.00382941	0.858748	0.0584681	0.994236	0.941618	0.847444	0.0533287	0.897894	0.236992	1.06611	0.390294	0.73061	6.54786e-05	0.919354	0.24268	1.07283	0.370575	1.15777	0.0825498	0.852357	0.0724479	1.05953	0.549393
OLIGO_00621	CR453813	540283	CPOX	1	coproporphyrinogen oxidase	43	3.38682e-08	1.03514	0.622929	0.797046	0.00157711	0.728903	2.65491e-05	0.673448	5.45076e-07	0.6077	1.93926e-08	0.670433	1.88745e-06	0.752236	0.000584558	0.83611	0.0356047	0.769987	0.000417414	0.914505	0.1818	0.923921	0.236076	0.90237	0.159211	1.10323	0.204421	1.12202	0.156316	1.1115	0.239835
OLIGO_00622	CR453814	-	-	0	0	43	0.251561	0.940923	0.490935	0.898944	0.175372	1.09067	0.284782	1.05469	0.502657	0.944003	0.509445	1.04591	0.602129	1.09081	0.33111	1.022	0.868956	0.955386	0.593968	1.21328	0.0169047	0.967009	0.674124	0.895051	0.207639	1.10795	0.271026	1.04292	0.652362	0.936923	0.631949
OLIGO_00624	CR453785	281598	ACVR2A	2	activin A receptor, type IIA	42	1.36477e-05	1.07416	0.452287	0.737209	0.000742482	0.913246	0.28181	0.979889	0.803654	0.728588	0.000659699	0.727337	0.000496202	0.881237	0.162764	0.622518	1.21292e-05	0.686313	0.000295021	1.23879	0.0168768	1.07297	0.403755	0.743542	0.00139489	0.998284	0.984766	1.21159	0.0423341	0.706414	0.00134122
OLIGO_00625	CR456215	514524	LRRC45	19	leucine rich repeat containing 45	43	2.07579e-05	0.970746	0.627981	0.878195	0.0320716	0.840034	0.00481348	0.747422	1.13222e-05	0.781627	0.000329902	0.805894	0.00140931	0.982085	0.788615	1.05545	0.458534	0.90466	0.0994493	0.956546	0.442455	0.889752	0.0476978	1.04576	0.477668	1.03105	0.648056	1.21863	0.00711699	1.07471	0.356316
OLIGO_00626	CR456217	511575	GPX8	20	glutathione peroxidase 8 (putative)	43	0.0112135	1.27991	0.00106969	1.0808	0.258595	1.19124	0.0149349	1.17552	0.0216769	1.25067	0.00421791	1.1918	0.0210145	1.25083	0.00600424	1.36863	0.000495785	0.844434	0.0183321	1.10218	0.157995	0.986804	0.845397	1.06393	0.401467	0.952927	0.540252	1.04953	0.554176	1.09417	0.320242
OLIGO_00627	CR456219	-	-	0	0	40	0.000255384	1.2188	0.0820122	1.42354	0.000827961	1.38801	0.00138949	1.35922	0.00257186	1.57278	4.77619e-05	1.6361	1.45883e-05	1.1302	0.239318	1.24021	0.0532258	1.16799	0.111356	0.975045	0.740639	0.979256	0.774482	1.15712	0.0687308	1.04026	0.632454	0.690786	0.000107576	1.09734	0.333547
OLIGO_00628	CR456223	281788	GNA11	7	guanine nucleotide binding protein (G protein), alpha 11 (Gq class)	43	0.000194842	1.18057	0.00346024	1.21873	0.000421758	1.18361	0.00220159	1.12864	0.0241027	1.37535	9.51039e-07	1.31865	1.20197e-05	1.23414	0.000889515	1.24685	0.00114694	1.03232	0.548856	0.971181	0.567709	0.953558	0.354262	1.21859	0.000857773	0.958772	0.477804	0.935914	0.286892	1.01029	0.881514
OLIGO_00629	CR456197	767618	ZNF574	18	zinc finger protein 574	43	0.0388674	1.15467	0.050253	1.18504	0.0175828	1.03931	0.577812	1.23307	0.00393866	1.18666	0.0256171	1.1984	0.0188518	1.22796	0.0123717	1.26978	0.00726541	1.0263	0.711495	0.877028	0.057094	1.18643	0.0145246	0.962361	0.603532	1.0099	0.9	1.02466	0.767718	1.03405	0.71338
OLIGO_00630	CR456173	782177	LOC782177	X|Un	vacuolar protein sorting 35	43	0.00196797	0.856462	0.0189209	0.992638	0.904351	1.17164	0.0130113	1.00347	0.955091	1.02502	0.709004	0.891108	0.0873556	0.986922	0.85165	0.932427	0.35887	1.159	0.0216974	1.18033	0.00799136	0.856468	0.0127305	1.02148	0.746275	0.869356	0.0492687	1.10752	0.167955	0.944783	0.484082
OLIGO_00631	CR456180	510075	TARS	20	threonyl-tRNA synthetase	43	1.47555e-09	1.43841	0.00145773	2.91931	2.4548e-13	1.96658	5.29973e-08	1.58773	6.71021e-05	1.79187	4.14768e-06	1.50752	0.000603454	1.27875	0.0499799	1.44222	0.00610109	2.02953	2.55594e-08	0.673646	0.000293109	0.807356	0.0419775	1.12858	0.284929	0.841309	0.144882	0.848245	0.200222	1.12784	0.392231
OLIGO_00632	CR456151	513461	PSMD11	19	proteasome (prosome, macropain) 26S subunit, non-ATPase, 11	42	0.121184	0.946746	0.625561	1.32991	0.0052787	1.07742	0.450802	1.11004	0.283421	1.03042	0.773369	1.04519	0.671981	1.0328	0.777953	1.04796	0.732127	1.40471	0.00322951	0.810144	0.0345383	1.03028	0.756502	0.928278	0.472013	1.01433	0.896644	0.988144	0.919975	1.01469	0.920733
OLIGO_00633	CR456152	528735	S100A1	3	S100 calcium binding protein A1	43	0.209902	0.976413	0.733983	1.02992	0.662908	0.871073	0.0459934	0.956843	0.514827	0.868148	0.0569877	0.955451	0.532485	0.972266	0.716251	1.01235	0.882959	1.0548	0.437487	0.845766	0.0141628	1.09847	0.158901	0.907305	0.181869	1.10056	0.214475	1.0176	0.828462	1.04123	0.650112
OLIGO_00634	CR456154	507693	INCENP	29	inner centromere protein antigens 135/155kDa	43	2.0722e-07	0.796414	0.00759348	0.645651	1.44549e-06	0.747121	0.000566049	0.680506	1.32789e-05	0.579002	7.24706e-08	0.541462	5.32077e-09	0.878567	0.155276	0.821667	0.0477825	0.810698	0.0114469	1.15716	0.0630274	0.910838	0.228737	0.850841	0.0594914	0.935164	0.454481	1.62258	5.54689e-06	0.935235	0.519743
OLIGO_00635	CR456160	518540	MEOX2	4	mesenchyme homeobox 2	39	0.000982021	1.30349	0.155247	0.782501	0.0946858	1.33594	0.0502884	1.49015	0.00500054	1.27103	0.107837	1.38093	0.0305341	1.50473	0.00927114	0.931814	0.660206	0.60031	0.00948702	1.70727	0.000985611	1.11543	0.445382	0.852952	0.273576	1.08647	0.591429	1.08965	0.587548	0.619259	0.00775543
OLIGO_00636	CR456164	510173	SH2D3A	7	SH2 domain containing 3A	43	1.28054e-06	0.798814	0.0094176	1.06157	0.457374	1.16567	0.0609645	1.43019	5.25028e-05	1.25569	0.0110764	0.953878	0.584655	0.932496	0.446921	0.904858	0.313356	1.32893	0.00104322	1.09806	0.236317	1.22693	0.0119299	0.877986	0.132533	0.759644	0.00389585	0.977584	0.812611	0.970361	0.775788
OLIGO_00638	CR456143	-	-	0	0	43	0.00127276	1.05978	0.281784	1.07409	0.177492	0.914782	0.0947622	1.00481	0.927102	0.94053	0.280275	1.06161	0.290949	1.11855	0.0614716	1.22713	0.002421	1.01351	0.799912	0.851679	0.00321657	1.09841	0.0749843	0.936029	0.23577	1.12873	0.0482789	1.05364	0.407976	1.09708	0.190311
OLIGO_00639	CR453452	536011	CDON	29	Cdon homolog (mouse)	43	1.53901e-07	0.857994	0.0171032	1.04168	0.499062	0.961687	0.514213	1.1913	0.00536738	1.36092	1.7982e-05	1.27359	0.000479188	1.27388	0.00107926	1.27188	0.00205338	1.21409	0.00253832	0.923204	0.178053	1.23876	0.000669827	1.14239	0.0425284	0.935831	0.328907	1.00023	0.99749	0.998426	0.984215
OLIGO_00640	CR453466	521961	VAV3	3	vav 3 guanine nucleotide exchange factor	43	0.000776972	0.880091	0.100051	0.711885	2.80122e-05	0.781101	0.00143429	0.990748	0.898586	0.925433	0.326475	0.915747	0.266637	0.914797	0.288488	0.839818	0.056923	0.808876	0.00663318	1.09723	0.197424	1.2684	0.0016685	0.934076	0.382236	0.989533	0.898865	0.998963	0.990491	0.918037	0.375795
OLIGO_00641	CR453436	-	-	0	0	43	9.70168e-05	1.01361	0.82573	0.881852	0.0380993	0.859579	0.0135486	0.735933	4.94422e-06	0.909411	0.140563	0.78628	0.000458214	0.840746	0.0133837	0.933944	0.361211	0.870007	0.02412	0.974744	0.657665	0.856155	0.00964552	1.23573	0.00157036	0.864604	0.0343571	1.06927	0.344249	1.11085	0.189496
OLIGO_00642	CR453443	-	-	0	0	43	6.96333e-06	1.61135	2.8159e-06	1.74834	5.74323e-08	1.44115	0.000100615	1.26672	0.00817923	1.45553	0.000185672	1.34538	0.0023966	1.07748	0.448367	1.33492	0.00871815	1.08501	0.350561	0.824295	0.0250397	0.878966	0.128406	1.14905	0.133894	0.924325	0.419911	0.800874	0.0344267	1.23893	0.0631095
OLIGO_00643	CR453444	281023	AP3D1	7	adaptor-related protein complex 3, delta 1 subunit	43	4.15944e-07	1.25415	0.0034644	1.35121	0.000104184	1.02033	0.776395	0.876171	0.0672414	0.804408	0.00628369	0.875639	0.0872297	1.01113	0.891427	0.983241	0.846767	1.07739	0.301599	0.75512	0.000182366	0.858715	0.0316626	0.918094	0.26205	1.08855	0.292537	1.15474	0.0933292	0.972417	0.764146
OLIGO_00644	CR453445	-	-	0	0	43	2.1253e-09	1.06586	0.473474	0.902298	0.232306	0.677473	4.93992e-05	0.575832	6.7506e-08	0.537474	2.51965e-08	0.568525	2.00699e-07	0.689991	0.00042667	0.685124	0.000798182	0.846542	0.0594328	0.75083	0.00144973	0.849971	0.0601428	0.933388	0.451467	1.05777	0.560036	1.21365	0.0610848	0.992947	0.949805
OLIGO_00645	CR453414	-	-	0	0	43	1.3563e-11	1.89431	2.43336e-09	2.20907	2.38629e-12	1.3245	0.00135163	1.09085	0.294748	1.07012	0.446568	1.38738	0.000593739	0.99905	0.991962	1.00265	0.979252	1.16616	0.0712427	0.599575	9.70457e-08	0.823595	0.0195077	0.980997	0.827465	1.29647	0.00757659	0.720098	0.00163021	1.0036	0.97358
OLIGO_00647	CR456330	505707	LOC505707	3	similar to Protein FAM78B	43	0.000227144	0.89905	0.0509637	0.791053	3.80481e-05	0.808453	0.000146726	0.803187	9.82416e-05	0.820322	0.000807642	0.736017	1.5488e-06	0.866657	0.0183698	0.851412	0.0141587	0.879876	0.0174685	1.022	0.664606	0.993487	0.896289	1.02133	0.700067	0.897229	0.0677499	1.1775	0.0102862	0.98241	0.793094
OLIGO_00648	CR456332	615596	TSPAN7	X	tetraspanin 7	43	0.057138	0.918514	0.549452	0.730975	0.0228562	0.667294	0.00394065	0.859357	0.259898	0.754362	0.0550698	0.972393	0.845927	0.982307	0.906941	0.804285	0.189989	0.795823	0.104556	0.912882	0.485957	1.28782	0.0576595	0.877821	0.362424	1.28903	0.0989947	1.0102	0.949201	0.818772	0.259388
OLIGO_00649	CR456309	539616	SYT5	18	synaptotagmin V	43	6.79963e-10	0.858284	0.00606365	0.700532	1.39714e-08	0.757835	2.41438e-06	0.666042	5.31839e-10	0.648386	6.93513e-10	0.600831	8.56665e-12	0.811502	0.000860065	0.814444	0.00211952	0.8162	0.000314058	1.0818	0.122593	0.878875	0.0131717	0.973491	0.623756	0.926656	0.195234	1.35063	1.2256e-05	1.00363	0.957361
OLIGO_00650	CR456311	505284	CENPH	20	centromere protein H	43	0.000432263	0.853732	0.0509723	0.78462	0.00229389	0.742186	0.000256211	0.698306	1.94227e-05	0.678184	2.21392e-05	0.696821	5.7486e-05	0.784194	0.00585193	0.704522	0.000317026	0.919048	0.284416	0.945917	0.456147	0.940877	0.414342	0.971185	0.718405	1.02748	0.754445	1.12539	0.187114	0.898403	0.283378
OLIGO_00651	CR456313	-	-	0	0	35	7.43475e-07	1.14865	0.225468	0.816811	0.0763929	0.957307	0.692056	0.64964	0.000441277	0.695591	0.00760362	0.529141	1.18405e-06	0.854285	0.174583	1.26078	0.117471	0.711103	0.00409574	1.17201	0.157278	0.678612	0.0011815	1.07073	0.607455	0.760707	0.0358635	1.61447	0.000134027	1.47583	0.0110392
OLIGO_00652	CR456317	100125836	WDR5	11	WD repeat domain 5	39	0.63548	0.848977	0.281158	0.981516	0.878915	0.868145	0.32127	0.922396	0.503046	0.848336	0.208672	0.802049	0.0951799	0.804633	0.133317	0.995581	0.980821	1.15612	0.330389	0.884494	0.384524	1.06249	0.661748	0.919709	0.515785	0.945438	0.68106	1.00322	0.982652	1.23731	0.278704
OLIGO_00653	CR456291	-	-	0	0	43	1.08072e-05	0.69769	5.34515e-05	0.626063	2.94789e-07	0.671408	6.00817e-06	0.688169	1.70929e-05	0.713609	0.000203068	0.713464	0.000205949	0.585513	3.03789e-07	0.568683	4.74206e-07	0.897336	0.173261	1.07243	0.358014	1.02496	0.744788	1.03697	0.661885	0.999797	0.998154	0.820662	0.0373465	0.971256	0.775514
OLIGO_00654	CR456298	781048	LOC781048	7	adenosylmethionine decarboxylase 1-like	11	0.0102335	1.4719	0.116553	2.57348	0.000773347	1.29744	0.242268	1.03724	0.842326	0.936673	0.846188	1.50659	0.115149			0.993655	0.976474	1.74841	0.0167753	0.504159	0.00378591	0.79945	0.244901	0.903043	0.764078	1.60845	0.18826
OLIGO_00655	CR456299	522372	SYF2	2	SYF2 homolog, RNA splicing factor (S. cerevisiae)	43	2.11199e-06	1.46622	0.000258198	1.88464	2.09267e-08	1.15457	0.127394	1.10373	0.291726	1.05071	0.621552	1.23203	0.0422511	1.21179	0.0764821	1.41837	0.00377162	1.28537	0.0103913	0.612621	2.39336e-06	0.955966	0.619852	0.951968	0.620517	1.17256	0.13554	0.983575	0.881177	1.17047	0.202764
OLIGO_00656	CR456265	511273	KIF5A	5	kinesin family member 5A	43	0.279085	1.1967	0.0627181	1.07508	0.429131	0.961296	0.665571	1.00271	0.976344	0.955386	0.642884	1.08935	0.38726	0.959098	0.687708	1.12722	0.286244	0.898367	0.251674	0.894164	0.21545	1.04308	0.637876	0.952805	0.619309	1.14022	0.210248	0.880428	0.24395	1.17529	0.184151
OLIGO_00657	CR456269	-	-	0	0	35	7.89289e-05	1.26551	0.0921603	1.28674	0.0269322	1.53263	0.0183548	1.45435	0.000913133	1.27945	0.0329201	1.40193	0.00394674	1.5694	0.00138669	0.667887	0.00585079	1.01678	0.902915	1.19109	0.317328	0.948921	0.758007	0.87974	0.243231	1.09573	0.428	1.11945	0.399257	0.42557	3.23978e-06
OLIGO_00658	CR456249	-	-	0	0	21	0.00309448	1.13961	0.658665	1.1241	0.424732	1.94596	0.00187926	1.14654	0.3019	1.04532	0.814543	0.981082	0.889778	1.87547	0.00211171	0.517581	0.00827619	0.986389	0.966282	1.73112	0.00666178	0.589193	0.00914601	0.911716	0.641297	0.938545	0.766223	1.91164	0.00296666	0.275974	0.000108491
OLIGO_00659	CR456250	533724	ZUFSP	9	zinc finger with UFM1-specific peptidase domain	43	0.00612911	0.949402	0.546725	1.16705	0.067337	1.1059	0.22799	1.3491	0.000731132	1.02596	0.773763	1.23768	0.0206492	1.08674	0.381891	1.03963	0.703577	1.22925	0.0174236	0.947607	0.506507	1.21991	0.0173707	0.760477	0.00323448	1.20636	0.0505222	0.878049	0.192091	0.956646	0.684684
OLIGO_00660	CR456254	534707	CNOT6	7	CCR4-NOT transcription complex, subunit 6	43	0.000881699	1.22823	0.000896726	1.11197	0.0624125	1.24615	0.000271449	1.21886	0.000948847	1.06375	0.306501	1.01103	0.855447	1.26209	0.000663898	1.15172	0.044742	0.905339	0.084271	1.12067	0.0413506	0.978102	0.687428	0.872736	0.0269652	0.950437	0.423339	1.24833	0.00165962	0.912545	0.21724
OLIGO_00661	CR454762	-	-	0	0	43	0.0376939	0.986913	0.798713	1.04265	0.402971	1.06636	0.200688	1.06129	0.235541	1.17843	0.00355716	1.15088	0.0116259	1.12946	0.0369987	1.08822	0.172458	1.05647	0.279406	1.02274	0.643675	0.995241	0.921749	1.11037	0.053487	0.976621	0.674969	0.981396	0.751625	0.963483	0.570899
OLIGO_00662	CR454733	-	-	0	0	43	2.18513e-08	0.789311	0.00217072	0.724887	3.71573e-05	0.661602	5.02206e-07	0.588789	1.93019e-09	0.558578	1.15039e-09	0.718451	7.39879e-05	0.91919	0.297361	0.813242	0.0205451	0.918379	0.237414	0.912697	0.189237	0.889944	0.0958572	0.94869	0.48329	1.28621	0.00280836	1.27941	0.0051058	0.884737	0.191344
OLIGO_00663	CR454740	281813	FUNDC2	X	FUN14 domain containing 2	41	0.000227805	0.834733	0.0224035	0.969776	0.62635	1.15657	0.0278978	1.13	0.0533997	1.1036	0.159071	1.09289	0.186722	1.23233	0.00548993	0.888907	0.144586	1.16178	0.0494259	1.19262	0.00716347	0.977022	0.705695	0.976643	0.725933	0.990295	0.891307	1.12758	0.107291	0.721323	0.000349023
OLIGO_00664	CR454743	282031	RAP1A	3	RAP1A, member of RAS oncogene family	29	0.000403202	0.847908	0.136169	0.810682	0.0344695	0.7025	0.00507854	0.668863	0.000158439	0.591683	0.000146879	0.584432	4.34326e-06	0.773689	0.0126528	0.788456	0.129872	0.956096	0.67134	0.866554	0.212957	0.952119	0.672753	0.88461	0.334568	0.987746	0.922843	1.32383	0.00992776	1.01909	0.900584
OLIGO_00665	CR454715	613424	ARMC7	19	armadillo repeat containing 7	41	0.211562	0.867136	0.105662	0.995702	0.958064	1.02279	0.813591	0.898367	0.182213	0.902572	0.253728	1.02645	0.760757	0.823928	0.0383199	0.937735	0.513863	1.14827	0.114446	1.0272	0.775672	0.878354	0.167212	1.00468	0.957911	1.13725	0.174087	0.802695	0.0246426	1.13813	0.220445
OLIGO_00666	CR454727	-	-	0	0	42	0.00161684	1.04332	0.537304	1.10015	0.153209	0.902492	0.15511	0.879062	0.0561272	0.857669	0.0353256	0.803375	0.00348812	0.984531	0.836742	0.981607	0.819964	1.05447	0.429452	0.820332	0.00626164	0.974039	0.70417	0.975663	0.726895	0.936696	0.383021	1.22549	0.0127063	0.997029	0.972687
OLIGO_00667	CR454387	783569	CSTF2T	26	cleavage stimulation factor, 3' pre-RNA, subunit 2, 64kDa, tau variant	43	0.0203215	1.25867	0.00566258	1.32371	0.00063355	1.18733	0.031999	1.15625	0.0630362	1.30319	0.00235915	1.35791	0.000560301	1.21595	0.0297624	1.16079	0.118905	1.05167	0.517627	0.896971	0.15826	0.973824	0.72783	1.12708	0.147856	1.04199	0.635629	0.895458	0.229091	0.95464	0.645781
OLIGO_00668	CR454695	617849	MSRB3	5	methionine sulfoxide reductase B3	43	0.311261	1.077	0.368161	0.946327	0.487203	0.943791	0.466397	0.884309	0.125655	0.922762	0.348613	0.924649	0.362735	1.06686	0.470789	0.988569	0.904545	0.878671	0.114402	0.99732	0.972551	0.936976	0.405775	1.04348	0.616243	1.00204	0.981723	1.1538	0.125396	0.926619	0.467632
OLIGO_00669	CR454696	-	-	0	0	43	0.0118337	1.20098	0.00728915	1.14552	0.0354511	1.17484	0.0135296	1.24079	0.00127343	1.24882	0.00194958	1.2355	0.00309915	1.348	0.000144571	1.27586	0.00291932	0.953825	0.460002	1.0256	0.680771	1.05614	0.375698	1.00647	0.923524	0.989331	0.88034	1.09105	0.248491	0.946486	0.507929
OLIGO_00670	CR454351	539501	HELZ	19	helicase with zinc finger	43	0.316118	0.873936	0.209724	0.831813	0.0744541	1.04793	0.647221	0.929118	0.461645	0.967026	0.764127	0.859434	0.163122	0.985635	0.900035	0.828209	0.126732	0.951801	0.642047	1.25981	0.0278684	0.886626	0.234196	1.0408	0.71711	0.888739	0.318789	1.14684	0.260262	0.840279	0.194783
OLIGO_00671	CR454371	528832	DHRS1	10	dehydrogenase/reductase (SDR family) member 1	43	1.42617e-06	0.901649	0.236021	1.13104	0.146032	1.03986	0.64076	1.16716	0.0699542	1.60181	4.33808e-06	1.15454	0.116683	0.882104	0.19259	0.773294	0.0153687	1.25441	0.0103727	0.919386	0.308505	1.12242	0.163964	1.3724	0.000869656	0.720775	0.00124052	0.764028	0.00966097	0.876647	0.236686
OLIGO_00672	CR454382	535125	EFR3A	14	EFR3 homolog A (S. cerevisiae)	43	1.14233e-06	0.964754	0.568932	0.789942	0.00028407	0.863415	0.0190341	0.790801	0.000300348	0.764781	0.000143689	0.664286	1.06827e-07	0.878858	0.0650859	1.05722	0.452676	0.818802	0.00217105	1.09301	0.138762	0.915899	0.143532	0.967096	0.602354	0.868596	0.0416536	1.32301	0.000270168	1.20295	0.023755
OLIGO_00673	CR454350	526028	SEMA4C	11	sema domain, immunoglobulin domain (Ig), transmembrane domain (TM) and short cytoplasmic domain, (semaphorin) 4C	43	3.51672e-12	0.67219	6.22197e-06	0.511661	1.78817e-11	0.510596	1.63677e-11	0.547211	3.24186e-10	0.398698	1.04484e-14	0.416624	5.36579e-14	0.649959	8.06989e-06	0.627526	7.61717e-06	0.761185	0.000762064	0.997918	0.977188	1.07171	0.344575	0.728599	0.000248611	1.04496	0.603775	1.56006	9.39239e-06	0.965485	0.721281
OLIGO_00674	CR454353	508878	UNC93B1	29	unc-93 homolog B1 (C. elegans)	43	0.674489	0.909129	0.163834	0.915828	0.182256	0.979334	0.749022	0.950906	0.441883	0.912455	0.196554	0.993379	0.924763	0.904705	0.183407	0.898028	0.184317	1.00737	0.911758	1.06934	0.296567	0.970972	0.644799	0.959563	0.553123	1.08869	0.25495	0.910735	0.233956	0.99262	0.931358
OLIGO_00675	CR454357	535820	EIF2AK3	11	eukaryotic translation initiation factor 2-alpha kinase 3	43	0.0178653	0.952948	0.427239	0.901357	0.0800679	0.840572	0.00450497	0.821737	0.00151195	0.901851	0.104956	0.928688	0.242713	0.796488	0.00132373	0.926044	0.287534	0.945862	0.349017	0.932562	0.224107	0.977593	0.69088	1.09749	0.13927	1.02976	0.657432	0.857648	0.0315703	1.16266	0.054816
OLIGO_00678	CR454324	616089	RNASE4	10	ribonuclease, RNase A family, 4	43	5.10842e-13	0.814011	0.00791354	1.13635	0.079199	1.53704	3.12761e-07	1.60275	4.34785e-08	2.07502	3.50812e-12	1.68659	2.33061e-08	1.29218	0.00296931	1.29675	0.00496171	1.39599	3.35231e-05	1.35261	8.02087e-05	1.04276	0.548968	1.29466	0.00145273	0.81281	0.0134761	0.766145	0.00300011	1.00354	0.970036
OLIGO_00679	CR454329	-	-	0	0	43	4.26618e-07	1.34632	0.000269659	1.56862	1.66069e-07	1.30945	0.000549045	1.3044	0.000644011	1.53278	1.99469e-06	1.72773	1.2169e-08	1.0561	0.510929	1.29779	0.00732307	1.16512	0.0432898	0.834774	0.0142805	0.996149	0.956735	1.17508	0.0423752	1.12719	0.149709	0.611265	7.99497e-07	1.22884	0.0436831
OLIGO_00680	CR454332	-	-	0	0	43	8.28281e-10	1.3428	0.00815254	0.618999	3.42839e-05	0.739861	0.0060338	0.701646	0.00139795	0.500613	2.71286e-07	0.516826	4.2208e-07	0.879178	0.276082	1.04694	0.721214	0.460976	4.03484e-09	1.19525	0.0924377	0.94835	0.611452	0.713483	0.00452783	1.03239	0.791769	1.70111	9.32073e-05	1.19081	0.212451
OLIGO_00681	CR454333	616423	MGC134282	29	hypothetical protein LOC616423	24	0.103833	1.16606	0.469915	0.777663	0.179488	1.27325	0.325204	1.18262	0.383095	1.47558	0.199107	1.4336	0.0346128	0.949394	0.749855	1.15448	0.550286	0.666917	0.064039	1.63728	0.0631122	0.928819	0.778381	1.24772	0.495507	0.971548	0.925032	0.662246	0.0189233	1.21602	0.408521
OLIGO_00682	CR454338	519826	DIDO1	13	death inducer-obliterator 1	35	0.257624	0.90012	0.304932	0.764315	0.00696616	0.949177	0.563306	0.92041	0.295938	0.914493	0.29974	0.874766	0.108985	0.980067	0.816007	0.864814	0.192129	0.849126	0.138553	1.24187	0.0383705	0.969692	0.732192	0.993572	0.942781	0.956558	0.62705	1.12038	0.21488	0.882403	0.284105
OLIGO_00683	CR454339	536969	SYT9	15	synaptotagmin IX	43	2.89154e-07	0.778578	0.0354305	0.744766	0.0112408	0.556917	4.27207e-06	0.926577	0.496672	1.04505	0.714818	0.978459	0.856246	0.824813	0.142534	1.68874	0.000404549	0.956573	0.696584	0.747774	0.0107891	1.66376	2.97563e-05	1.12786	0.315514	0.93628	0.602061	0.842971	0.209706	2.04742	1.76417e-05
OLIGO_00684	CR454302	-	-	0	0	43	0.00050064	0.747698	0.0274519	0.799294	0.0749689	0.857066	0.215746	0.787426	0.058116	0.715484	0.0149695	0.926331	0.565263	1.53211	0.00401048	0.89351	0.460082	1.06901	0.59459	1.07228	0.563461	0.918746	0.483368	0.908637	0.467831	1.29469	0.0695041	1.65396	0.00132478	0.583188	0.00175467
OLIGO_00685	CR454305	-	-	0	0	39	0.0242391	0.947082	0.522589	0.792663	0.00908429	0.836212	0.14391	1.12705	0.154408	0.984084	0.853675	1.08681	0.327996	0.947742	0.547394	0.983603	0.863401	0.836953	0.0495141	1.05494	0.660664	1.3478	0.0184966	0.873153	0.14345	1.10439	0.283717	0.872038	0.146696	1.03784	0.716182
OLIGO_00686	CR454306	-	-	0	0	36	0.0633659	0.932007	0.538528	0.756216	0.00730857	0.97303	0.820865	0.81489	0.0521387	0.974097	0.818967	0.947473	0.598839	0.886296	0.258723	1.11861	0.3813	0.811385	0.0648359	1.28671	0.0374354	0.837476	0.148528	1.19537	0.128839	0.972668	0.811446	0.935431	0.536763	1.26212	0.0783304
OLIGO_00687	CR454311	539347	C5H12orf23	5	chromosome 12 open reading frame 23 ortholog	43	0.0186581	0.865585	0.0704088	1.15356	0.0605351	1.12231	0.133941	1.0855	0.274435	0.970366	0.707912	0.985453	0.855425	1.00109	0.989808	1.1462	0.143084	1.33269	0.000471815	0.972908	0.711144	0.967207	0.65315	0.893932	0.163601	1.01555	0.855071	1.01587	0.859303	1.14495	0.172471
OLIGO_00689	CR454289	537183	TNPO3	4	transportin 3	43	0.0268693	1.20131	0.00443589	1.09351	0.136478	1.13833	0.0399062	1.09072	0.154678	1.25418	0.000992032	1.10864	0.111301	1.00921	0.892027	1.05894	0.45068	0.910262	0.115839	1.04099	0.497206	0.95818	0.478092	1.14986	0.0328172	0.883959	0.0697611	0.910307	0.179513	1.04928	0.547659
OLIGO_00690	CR454293	-	-	0	0	43	0.0021159	0.952793	0.438355	0.880088	0.0375688	0.874401	0.0376247	0.766055	6.17957e-05	0.792979	0.000772103	0.791694	0.000730496	0.832558	0.0101485	0.866811	0.0581463	0.923692	0.195668	0.993538	0.915862	0.876091	0.0371026	1.03515	0.592428	0.998379	0.9809	1.05162	0.481101	1.04114	0.60988
OLIGO_00691	CR454264	512526	PYCRL	14	pyrroline-5-carboxylate reductase-like	43	7.15103e-06	1.24247	0.00445919	1.3877	2.61842e-05	1.08882	0.228098	0.921535	0.246791	0.891399	0.13203	1.08278	0.295023	0.951591	0.53667	1.02119	0.808307	1.11688	0.12416	0.784623	0.000876269	0.846362	0.018	0.967298	0.656772	1.2147	0.017576	0.878841	0.126558	1.07314	0.44506
OLIGO_00692	CR454270	540052	MUSK	8	muscle, skeletal, receptor tyrosine kinase	43	7.55838e-05	1.06706	0.46861	1.05652	0.523146	0.845296	0.0555634	0.801619	0.0130834	0.716646	0.000758971	0.799436	0.0192905	1.06803	0.504436	1.14925	0.193955	0.990128	0.90924	0.800073	0.0104016	0.948329	0.52726	0.893998	0.225816	1.11552	0.264287	1.33598	0.00673261	1.07604	0.517871
OLIGO_00693	CR454271	-	-	0	0	43	0.00445596	1.02937	0.65341	1.03634	0.56522	1.03369	0.59329	1.13552	0.0451296	1.28526	0.000468604	1.21007	0.0063126	1.00378	0.957578	1.18963	0.0305546	1.00678	0.914324	0.997448	0.96624	1.0985	0.124898	1.13187	0.0663112	0.941499	0.392015	0.829518	0.0145049	1.18516	0.0458436
OLIGO_00694	CR454275	-	-	0	0	29	0.117376	1.92789	0.0378254	1.03693	0.882371	1.61338	0.105402	1.56638	0.0318535	1.23116	0.371675	1.78189	0.015048	1.43521	0.101144	1.04789	0.816313	0.53786	0.0762353	1.55592	0.193122	0.97087	0.917367	0.785989	0.295907	1.44733	0.161902	0.805442	0.366223	0.730131	0.174098
OLIGO_00696	CR454241	508384	GATAD2A	7	GATA zinc finger domain containing 2A	43	0.00103595	0.999853	0.998524	1.18781	0.0293635	1.25566	0.00471261	1.10064	0.216012	1.47665	2.38971e-05	1.25095	0.00946049	1.14279	0.13002	1.08832	0.365647	1.18799	0.0319575	1.05712	0.463816	0.876543	0.0866496	1.34163	0.000752667	0.847153	0.0640598	0.913539	0.327289	0.952335	0.629913
OLIGO_00697	CR454243	512341	MLYCD	18	malonyl-CoA decarboxylase	43	4.27645e-06	1.04	0.554676	1.22841	0.00229702	1.1314	0.0582731	0.929469	0.255448	1.14505	0.0571981	1.07331	0.307028	0.742395	0.000177172	0.987726	0.87518	1.18117	0.0131683	0.921028	0.191505	0.82152	0.00279756	1.23194	0.00395819	0.937348	0.380447	0.691688	1.56672e-05	1.33046	0.00140267
OLIGO_00698	CR454247	508071	KCNE1L	X	KCNE1-like	43	9.77379e-06	1.3232	0.00068046	1.29748	0.000845176	1.22074	0.0124301	1.32143	0.000789311	1.57365	2.12132e-06	1.70316	6.52795e-07	1.11175	0.205239	1.61268	4.09384e-05	0.980568	0.793799	0.940849	0.418151	1.08249	0.32059	1.19087	0.0450754	1.0823	0.431143	0.652757	9.2298e-05	1.45058	0.00157021
OLIGO_00699	CR454256	512750	UBE3B	17	ubiquitin protein ligase E3B	43	3.87432e-05	1.20343	7.05819e-05	1.19012	9.94079e-05	1.14261	0.0020294	1.10511	0.0178442	1.23109	2.23118e-05	1.28317	1.00678e-06	1.05972	0.217686	1.22741	0.000177578	0.988946	0.788652	0.960074	0.310375	0.967183	0.405179	1.114	0.0164904	1.04231	0.372677	0.825858	0.000277131	1.15824	0.00878457
OLIGO_00700	CR454217	504346	ALG9	15	asparagine-linked glycosylation 9, alpha-1,2-mannosyltransferase homolog (S. cerevisiae)	43	3.46151e-06	1.06501	0.276956	1.12857	0.0334427	1.17523	0.00536119	1.37399	7.8465e-07	1.4428	1.94159e-07	1.29454	8.20321e-05	1.18544	0.0098789	1.1178	0.108436	1.05968	0.304477	1.04134	0.454387	1.16913	0.00567463	1.05008	0.410178	0.897241	0.088873	0.915723	0.186424	0.94294	0.421913
OLIGO_00701	CR454220	540563	ASH1L	3	ash1 (absent, small, or homeotic)-like (Drosophila)	43	0.0433107	1.13351	0.0664379	0.919035	0.194308	1.03265	0.618393	1.00311	0.961565	1.13349	0.0759865	1.01437	0.837271	0.963161	0.611215	0.913686	0.282132	0.810787	0.00235711	1.12363	0.0687096	0.971391	0.644308	1.12997	0.0809212	0.894909	0.132775	0.949519	0.500603	0.948633	0.551705
OLIGO_00702	CR454222	614906	MRPL3	1	mitochondrial ribosomal protein L3	43	1.21e-05	1.51573	8.1237e-06	1.1248	0.143717	1.03391	0.680531	0.909325	0.243764	0.919044	0.32598	0.915239	0.303956	1.15554	0.129964	1.15491	0.146994	0.742084	0.000556587	0.919198	0.288449	0.879497	0.114953	1.01069	0.90197	0.99586	0.96318	1.26256	0.0208317	0.999457	0.995969
OLIGO_00703	CR454229	-	-	0	0	43	0.0372653	1.15975	0.146769	1.18102	0.0848736	1.0817	0.409702	1.08834	0.374484	1.26527	0.0253562	1.44403	0.000787997	1.00487	0.964327	1.12018	0.335326	1.01834	0.853468	0.915902	0.344827	1.00614	0.947242	1.16257	0.14225	1.14128	0.22205	0.695881	0.00238327	1.11475	0.386575
OLIGO_00704	CR454209	785119	LOC785119	1	programmed cell death 10-like	43	0.0795278	1.06926	0.489908	0.960178	0.650226	1.13009	0.16885	1.12941	0.170917	0.9646	0.703599	0.933155	0.467026	1.13135	0.230923	0.826185	0.0981798	0.897987	0.264497	1.17696	0.0677364	0.999396	0.994389	0.854074	0.0977654	0.967401	0.739731	1.21239	0.0755369	0.730265	0.0132152
OLIGO_00705	CR454190	-	-	0	0	43	0.0017638	1.0067	0.915804	1.26712	0.0002815	1.01009	0.86761	1.16362	0.0160403	1.20205	0.00659409	1.16327	0.0238757	1.05236	0.460441	1.17174	0.037552	1.25868	0.000521265	0.797155	0.000352236	1.152	0.020678	1.03302	0.61649	0.967737	0.630988	0.904658	0.167068	1.11344	0.180004
OLIGO_00706	CR453962	-	-	0	0	43	7.34318e-06	0.996587	0.950035	0.796421	8.10578e-05	0.869756	0.0106742	0.897361	0.0443165	0.804281	0.000365597	0.778747	6.30229e-05	1.02326	0.702144	1.04421	0.504755	0.799148	0.000121787	1.09208	0.0919915	1.03174	0.544189	0.896274	0.0557646	0.968252	0.589537	1.31398	7.52401e-05	1.02048	0.770048
OLIGO_00707	CR453964	510256	SVOP	17	SV2 related protein homolog (rat)	43	3.9727e-11	0.830501	0.000955088	0.659678	2.09484e-10	0.738018	3.35667e-07	0.688296	3.30712e-09	0.610917	1.49319e-11	0.546914	3.18431e-14	0.763037	2.80223e-05	0.740021	1.69585e-05	0.794314	5.12492e-05	1.11875	0.0277861	0.932629	0.164092	0.887578	0.0321048	0.895234	0.0582011	1.39517	1.5803e-06	0.969837	0.647351
OLIGO_00710	CR453931	514918	GCFC1	1	GC-rich sequence DNA-binding factor 1	43	0.0011423	1.1358	0.0437514	0.98173	0.752421	1.02591	0.670218	0.990598	0.871551	1.009	0.886554	0.849027	0.0121632	1.18733	0.0130771	1.12041	0.118661	0.864351	0.0185825	1.045	0.449973	0.965583	0.547263	1.01858	0.765589	0.841454	0.0112594	1.39846	1.45897e-05	0.943635	0.447973
OLIGO_00711	CR453933	528041	C16H1ORF14	16	chromosome 1 open reading frame 14 ortholog	43	5.49488e-07	1.17785	0.0704097	1.52052	1.25897e-05	1.29267	0.00421735	1.5531	6.58768e-06	1.88072	1.74263e-08	1.44418	0.00023561	1.03192	0.748021	1.16351	0.164264	1.29093	0.00491411	0.85015	0.0566367	1.20147	0.03353	1.21095	0.0420142	0.767885	0.00881205	0.714542	0.00184757	1.12752	0.298266
OLIGO_00712	CR453934	523375	NANOS3	7	nanos homolog 3 (Drosophila)	43	0.602782	1.02159	0.643068	1.00062	0.988859	0.956794	0.331519	0.988872	0.801407	1.03666	0.453805	1.05127	0.300289	0.961466	0.439314	0.994069	0.916925	0.979475	0.646813	0.9562	0.315913	1.03353	0.459049	1.04833	0.320664	1.01409	0.782446	0.914577	0.098556	1.03391	0.585784
OLIGO_00713	CR453935	515461	TMEM66	27	transmembrane protein 66	43	2.27551e-05	1.02637	0.657105	1.00278	0.960675	1.35287	2.79996e-06	1.18235	0.00463674	1.27983	0.000186971	1.12165	0.0642957	1.13113	0.0613478	1.0748	0.302351	0.977023	0.684716	1.34912	2.14181e-06	0.873955	0.0179359	1.08244	0.192171	0.876402	0.0438994	1.00846	0.900394	0.950201	0.492881
OLIGO_00714	CR453938	540871	40611	5	membrane-associated RING-CH protein IX-like	17	0.00724895	0.833637	0.107988	0.885482	0.291841	1.22769	0.118517	0.890144	0.26585	0.578938	0.00718205	1.20818	0.0889605	1.01124	0.923008	0.83469	0.235558	1.06219	0.580873	1.38647	0.0147054	0.725055	0.0203132	0.650387	0.0419857	2.08689	0.00113915	0.836997	0.144513	0.825411	0.237023
OLIGO_00715	CR453939	529829	LOC529829	Un	phosphatidylserine synthase 2	43	2.08329e-06	1.0091	0.917056	1.04204	0.623178	1.02132	0.801115	0.97271	0.741126	1.00421	0.96278	1.34347	0.00199762	1.72828	8.62539e-07	1.51973	0.000194665	1.03265	0.705016	0.980108	0.80551	0.952408	0.55083	1.03239	0.72157	1.33783	0.00349209	1.28644	0.0147111	0.879328	0.246792
OLIGO_00716	CR453947	510399	C3H1orf192	3	hypothetical LOC510399	21	0.00795677	0.992216	0.964461	1.15071	0.464542	4.29088	0.000443584	1.09902	0.652455	1.46051	0.0545859	1.86643	0.00472108	1.17259	0.406761	1.28527	0.406785	1.15973	0.404964	3.72891	0.00151769	0.256128	0.0013457	1.32893	0.2077	1.27793	0.256356	0.628255	0.034541	1.09609	0.76786
OLIGO_00717	CR453911	-	-	0	0	43	9.94856e-06	1.29592	0.00076581	1.47487	1.40827e-06	1.29542	0.000509136	1.3436	0.000126528	1.58391	3.41127e-07	1.55483	4.3683e-07	1.16752	0.0598441	1.27529	0.00920382	1.13809	0.0722284	0.878324	0.0618967	1.03719	0.595824	1.17886	0.0378994	0.981644	0.818223	0.750898	0.00129183	1.09231	0.361214
OLIGO_00718	CR453912	-	-	0	0	32	2.29605e-06	2.87546	5.86632e-06	0.751988	0.11651	0.79577	0.212841	0.75349	0.151006	0.68012	0.105678	0.604113	0.016139	0.550641	0.00375644	0.574646	0.122733	0.261519	6.60246e-08	1.05822	0.757947	0.94687	0.783284	0.902626	0.68368	0.888244	0.639962	0.911488	0.665861	1.04359	0.903643
OLIGO_00719	CR453913	-	-	0	0	43	0.0159049	0.816104	0.152242	1.05008	0.716936	0.857453	0.257048	1.06492	0.640849	0.674048	0.00892839	0.763533	0.0676805	0.693232	0.0193007	0.885431	0.452516	1.28669	0.0712231	0.816564	0.128616	1.24196	0.104849	0.632954	0.00221372	1.13276	0.415322	0.907927	0.545965	1.27725	0.167906
OLIGO_00720	CR453923	512470	DHX29	20	DEAH (Asp-Glu-Ala-His) box polypeptide 29	43	0.000436245	1.02841	0.698425	0.973366	0.688948	0.982625	0.799808	1.15004	0.039698	1.13594	0.0891034	0.993017	0.921442	0.861763	0.0533931	0.763075	0.00239688	0.946477	0.423839	1.00951	0.885305	1.17037	0.0182593	0.987739	0.860055	0.874183	0.0740724	0.867823	0.0636982	0.885481	0.163976
OLIGO_00722	CR453897	517544	UBE4A	15	ubiquitination factor E4A (UFD2 homolog, yeast)	43	0.000207688	0.866162	0.0397696	0.697351	1.82393e-06	0.799089	0.00156576	0.866428	0.0336033	0.81487	0.00566572	0.764066	0.00041578	0.891002	0.129373	0.984282	0.844619	0.805104	0.00210773	1.14589	0.0418608	1.08427	0.219464	0.940494	0.382744	0.937654	0.388899	1.16613	0.0552094	1.10469	0.253456
OLIGO_00723	CR453899	537811	PHF14	4	PHD finger protein 14	43	2.34384e-06	1.06339	0.279363	0.793671	0.000102463	0.861427	0.00839605	0.914755	0.106156	0.808931	0.000706144	0.773625	6.80829e-05	1.0399	0.529966	1.00508	0.939715	0.746361	3.21749e-06	1.08537	0.126947	1.06191	0.260114	0.884315	0.0386402	0.956355	0.469218	1.34419	3.71579e-05	0.966515	0.634203
OLIGO_00724	CR453905	-	-	0	0	43	1.58775e-05	0.789902	0.00550725	1.23834	0.00864684	1.26911	0.00372605	1.19253	0.0285135	1.28495	0.004497	1.10535	0.238249	1.14993	0.123341	1.01421	0.88355	1.56771	9.6839e-07	1.02485	0.747656	0.939659	0.416163	1.0775	0.372755	0.86023	0.0942791	1.04033	0.671626	0.881981	0.226297
OLIGO_00725	CR453767	536092	PTPRM	24	protein tyrosine phosphatase, receptor type, M	33	0.00153238	1.01697	0.874925	1.0952	0.37457	1.06888	0.601317	1.19387	0.066909	1.34466	0.00472381	1.63738	6.37568e-06	1.1399	0.193555	1.13924	0.222143	1.07692	0.517038	0.97597	0.850807	1.11694	0.38457	1.1263	0.265719	1.21769	0.0616391	0.69617	0.00132038	0.999426	0.995957
OLIGO_00726	CR453776	540910	SMARCE1	19	SWI/SNF related, matrix associated, actin dependent regulator of chromatin, subfamily e, member 1	38	0.0109245	1.43118	0.00116083	1.13465	0.251378	1.22986	0.0680956	0.976805	0.81957	0.96701	0.759615	1.0555	0.605543	1.16637	0.168699	1.35493	0.0253087	0.792807	0.039277	1.08391	0.484784	0.794242	0.0426728	0.989973	0.929904	1.09151	0.448663	1.10504	0.392477	1.16167	0.283372
OLIGO_00727	CR453778	536838	SLC35A1	9	solute carrier family 35 (CMP-sialic acid transporter), member A1	43	2.10909e-07	1.11008	0.192719	0.638228	6.96741e-07	0.846254	0.0364321	0.731474	0.000169778	0.651759	4.60476e-06	0.73873	0.000609551	0.874017	0.128636	0.81805	0.0378286	0.574937	9.24285e-09	1.32594	0.000651425	0.864366	0.0597299	0.891022	0.161866	1.13344	0.152134	1.18313	0.0696426	0.935966	0.511436
OLIGO_00728	CR453780	768306	ABHD8	7	abhydrolase domain containing 8	43	7.0403e-07	1.22316	0.0317314	1.8475	1.18174e-08	1.44133	0.000138568	1.61925	1.83916e-06	1.76434	3.25338e-07	1.67183	2.25447e-06	1.28211	0.0168393	1.28591	0.0308462	1.51043	3.16592e-05	0.780151	0.0057463	1.12344	0.179972	1.0896	0.362821	0.947565	0.588331	0.766894	0.0141226	1.00296	0.980446
OLIGO_00729	CR453749	511233	ORAI2	25	ORAI calcium release-activated calcium modulator 2	43	0.00868322	0.967787	0.662442	1.24779	0.00351677	1.026	0.722005	1.13939	0.0756376	1.1995	0.0229609	1.09806	0.232676	0.941552	0.466894	1.05921	0.538498	1.28933	0.00109821	0.822252	0.00759782	1.11051	0.140826	1.05277	0.505199	0.91543	0.282137	0.857466	0.0786558	1.12497	0.237983
OLIGO_00730	CR453750	-	-	0	0	23	0.00458858	0.916659	0.716688	1.08557	0.579205	1.25015	0.206971	1.35915	0.0381964	1.37681	0.0679876	1.43365	0.0123698	1.76204	0.00071885	0.713203	0.103833	1.18427	0.477343	1.1516	0.414746	1.08719	0.611963	1.01299	0.937634	1.04129	0.79405	1.22905	0.119627	0.404761	0.000105386
OLIGO_00731	CR453754	516993	NYNRIN	10	NYN domain and retroviral integrase containing	36	0.00244125	1.49989	0.0126791	0.855469	0.107408	1.11374	0.299296	1.15276	0.124037	1.13412	0.232793	1.19797	0.0552929	1.24991	0.0254594	0.871519	0.287133	0.570355	0.000796359	1.3019	0.013832	1.03503	0.733705	0.983836	0.874444	1.0563	0.595296	1.04336	0.649482	0.697264	0.00714666
OLIGO_00732	CR453758	-	-	0	0	37	0.0167261	1.47802	0.00994417	0.986352	0.923207	1.41207	0.0614469	1.23852	0.0937511	1.0196	0.890296	1.12717	0.36852	1.15221	0.33412	0.80848	0.16258	0.667348	0.00851922	1.43161	0.0553539	0.877094	0.444755	0.823236	0.131345	1.1055	0.457673	1.02221	0.876365	0.70168	0.0305587
OLIGO_00733	CR453759	-	-	0	0	30	0.0126972	0.720218	0.0780461	0.666123	0.00557263	0.95941	0.821247	0.987448	0.922518	1.03498	0.839935	1.15712	0.302052	0.947086	0.695687	0.694496	0.013198	0.92489	0.663986	1.44029	0.0508706	1.02922	0.875125	1.04814	0.78582	1.11801	0.53065	0.818488	0.1893	0.733298	0.0397744
OLIGO_00734	CR453727	-	-	0	0	43	8.77637e-11	0.883327	0.00240542	0.762187	4.29294e-09	0.82846	7.79499e-06	0.719916	2.8797e-11	0.697066	1.64101e-11	0.690517	8.22417e-12	0.875486	0.00306384	0.785111	3.76839e-06	0.862859	0.000307992	1.08695	0.0260733	0.868981	0.00035156	0.96826	0.4187	0.990606	0.823289	1.26787	2.97658e-06	0.896772	0.0308488
OLIGO_00735	CR453730	-	-	0	0	42	0.107191	0.827478	0.0531736	0.935926	0.378217	1.06687	0.401456	1.04528	0.547519	0.932988	0.386799	0.924619	0.324158	1.07998	0.361381	1.03149	0.731507	1.13106	0.186575	1.13991	0.0835435	0.979769	0.779585	0.892569	0.145341	0.99103	0.91209	1.16803	0.0727067	0.955101	0.624573
OLIGO_00736	CR453731	-	-	0	0	43	0.00798091	0.968021	0.483992	0.898135	0.0197651	0.895942	0.0172901	0.875057	0.00438477	0.83551	0.000507469	0.852147	0.00172947	0.96232	0.452817	0.883745	0.028664	0.927806	0.103538	0.997558	0.955328	0.97669	0.5896	0.954806	0.333443	1.01991	0.697492	1.12929	0.0265779	0.918349	0.152636
OLIGO_00737	CR453736	533735	MIB1	24	mindbomb homolog 1 (Drosophila)	43	2.00257e-09	0.807797	0.00183099	0.586155	6.23893e-11	0.839249	0.00703849	0.725361	5.49285e-06	0.82045	0.00487307	0.805471	0.00231061	1.11238	0.139646	0.974815	0.739499	0.725622	7.16827e-06	1.43179	4.58363e-07	0.864298	0.0202791	1.13109	0.068715	0.981742	0.794352	1.38104	7.74757e-05	0.876329	0.112952
OLIGO_00738	CR453741	-	-	0	0	43	2.90155e-10	1.31337	9.58957e-05	1.58013	2.53882e-09	1.53046	1.44069e-08	1.56977	3.62533e-09	1.83367	9.66329e-12	1.81944	1.46259e-11	1.32372	0.000231927	1.16842	0.0443562	1.20311	0.00470402	0.968565	0.595626	1.02568	0.673297	1.16811	0.0214052	0.992242	0.911105	0.727544	7.94107e-05	0.88268	0.128511
OLIGO_00739	CR453743	-	-	0	0	43	3.78892e-05	0.669556	0.0139606	0.872749	0.362697	0.423974	8.12616e-07	0.60707	0.00157953	0.699542	0.0300469	0.760401	0.0940346	0.448959	2.18612e-05	0.666514	0.0299578	1.30347	0.0893926	0.485791	1.1339e-05	1.43186	0.0176077	1.15233	0.373538	1.087	0.6152	0.590424	0.00385116	1.48458	0.04818
OLIGO_00740	CR453705	-	-	0	0	42	0.000383484	1.24841	0.0140228	1.11864	0.185517	0.871642	0.127407	0.841613	0.0446123	0.820172	0.0325354	0.864254	0.111497	0.972945	0.774991	0.976504	0.818159	0.896052	0.201243	0.779199	0.00603358	0.965549	0.68648	0.974524	0.773449	1.05375	0.579733	1.12576	0.23632	1.00366	0.97363
OLIGO_00741	CR453708	534594	TGDS	12	TDP-glucose 4,6-dehydratase	43	1.02008e-06	0.871987	0.00878027	0.826461	0.000273018	0.866209	0.00462965	0.837023	0.000606934	0.720513	1.20157e-07	0.70563	3.24413e-08	0.96599	0.532205	0.874521	0.0285623	0.947791	0.277854	1.04809	0.323023	0.966307	0.469668	0.860805	0.00547155	0.979344	0.703941	1.36897	2.10511e-06	0.905311	0.123725
OLIGO_00742	CR453715	510522	FGB	17	fibrinogen beta chain	43	0.00516951	1.33046	0.163774	1.07728	0.704069	0.699853	0.0736839	1.51547	0.0384506	1.51376	0.0542012	1.43205	0.0935985	0.914095	0.687407	0.970778	0.901476	0.809703	0.287715	0.649651	0.0275807	2.16541	0.00018833	0.998877	0.995656	0.946019	0.800857	0.638312	0.0577638	1.06201	0.814202
OLIGO_00744	CR454439	-	-	0	0	43	0.00241767	0.816951	0.000896636	1.01459	0.792229	0.936216	0.23426	0.871411	0.0155537	0.859593	0.013606	0.835173	0.00372429	0.977984	0.723215	0.945124	0.405657	1.24192	0.000302228	0.922756	0.137224	0.93078	0.183652	0.986438	0.814471	0.971591	0.6383	1.171	0.0182176	0.966401	0.635335
OLIGO_00745	CR454446	533643	ZNF326	3	zinc finger protein 326	43	4.06924e-08	0.924709	0.262048	0.709857	5.63997e-06	0.834388	0.0103451	0.829121	0.00701413	0.678987	6.274e-06	0.570176	4.5016e-10	0.948451	0.486802	0.862162	0.0705484	0.767654	0.000323885	1.17543	0.0194897	0.993687	0.924675	0.818923	0.0110644	0.839745	0.0308929	1.66344	6.22217e-08	0.909022	0.273334
OLIGO_00746	CR454451	537718	ARHGEF9	X	Cdc42 guanine nucleotide exchange factor (GEF) 9	43	2.43671e-08	0.644403	1.32546e-06	0.482992	2.5372e-12	0.631129	3.67347e-07	0.637982	4.20852e-07	0.573598	2.18455e-08	0.69563	5.81628e-05	0.73109	0.000739238	0.646718	2.71328e-05	0.749518	0.000501704	1.30671	0.000909778	1.01086	0.886263	0.899082	0.192603	1.21275	0.0295133	1.05098	0.583587	0.884594	0.224249
OLIGO_00747	CR454452	505225	ADD3	26	adducin 3 (gamma)	43	6.62533e-10	1.2128	0.0140417	1.04511	0.546233	1.52096	7.60842e-07	1.3824	5.72507e-05	1.65178	8.71864e-08	1.373	0.000208373	1.93444	5.57903e-10	2.01494	8.20453e-10	0.861733	0.0492504	1.45531	3.74782e-06	0.908904	0.184206	1.19486	0.0263359	0.831222	0.0296636	1.40892	0.000272949	1.04161	0.671652
OLIGO_00748	CR454460	523151	TCF20	5	transcription factor 20 (AR1)	43	0.359786	0.956812	0.660679	0.935307	0.490559	0.84734	0.0921897	0.861903	0.129631	0.7893	0.0273141	0.806104	0.0437261	0.901174	0.349495	0.874408	0.263833	0.977525	0.816902	0.905948	0.298901	1.01719	0.856897	0.915765	0.395951	1.02129	0.847576	1.11794	0.335692	0.970299	0.813096
OLIGO_00749	CR454464	783645	VCL	28	vinculin	43	0.000234729	1.094	0.215429	1.14882	0.0498816	1.25767	0.00176744	1.04439	0.530918	1.07704	0.321395	1.14258	0.0791703	1.43784	3.54245e-05	0.887898	0.17736	1.05011	0.486466	1.09475	0.183832	0.830418	0.0081838	1.03126	0.677009	1.06085	0.451949	1.25841	0.00749504	0.617521	4.80018e-06
OLIGO_00750	CR454467	523186	PHIP	9	pleckstrin homology domain interacting protein	36	0.000128544	1.06682	0.572256	0.99008	0.931229	0.944837	0.66199	0.797695	0.0592102	0.633335	0.000435157	0.566942	5.11139e-05	0.954468	0.708067	0.993007	0.95665	0.928069	0.522441	0.954304	0.718061	0.844267	0.194855	0.793956	0.073698	0.89517	0.398911	1.68354	0.000386616	1.04038	0.775763
OLIGO_00751	CR454484	-	-	0	0	33	0.000167042	1.21255	0.1038	1.1678	0.21727	1.18857	0.318818	1.09	0.360832	0.895186	0.271499	1.05113	0.593561	1.33671	0.00798836	0.70651	0.00199606	0.96309	0.783641	1.01779	0.924061	0.917063	0.608621	0.821274	0.0430317	1.17421	0.0936649	1.27169	0.0178889	0.528544	7.03022e-07
OLIGO_00752	CR454488	-	-	0	0	30	0.0347095	1.03825	0.841924	1.14759	0.307379	1.72641	0.00606237	1.41098	0.0187943	1.08089	0.614591	1.5687	0.00519548	0.913212	0.758544	1.08091	0.616909	1.10532	0.588017	1.50437	0.0318429	0.817291	0.293586	0.766058	0.0994868	1.45131	0.0389141	0.582145	0.0845993	1.18363	0.57484
OLIGO_00753	CR454489	-	-	0	0	43	0.0303885	1.02173	0.746955	1.10278	0.132045	1.21499	0.00384635	1.1465	0.0376107	1.16538	0.0309259	1.09667	0.186164	1.19343	0.0196138	0.971608	0.715932	1.07932	0.24402	1.10175	0.126486	0.943629	0.355985	1.01647	0.811498	0.94104	0.403234	1.08823	0.270252	0.814131	0.018452
OLIGO_00754	CR454495	-	-	0	0	43	4.02937e-05	0.714612	1.39448e-05	0.796123	0.00124532	0.793238	0.00106121	0.749144	7.52276e-05	0.688336	4.29733e-06	0.635081	1.0129e-07	0.734893	0.00019181	0.740663	0.000630382	1.11406	0.113524	0.996376	0.95526	0.944414	0.378977	0.91883	0.235984	0.922632	0.286721	1.15716	0.0698791	1.00785	0.928677
OLIGO_00755	CR454498	-	-	0	0	31	0.00171749	1.20613	0.317708	1.05922	0.663934	2.35205	9.35259e-05	1.23691	0.0574568	1.16689	0.257723	1.407	0.00564462	1.19928	0.175274	0.84753	0.200086	0.8782	0.525958	2.22054	0.000466719	0.525883	0.00212531	0.943395	0.676751	1.20577	0.20757	0.852368	0.268588	0.706699	0.0275464
OLIGO_00756	CR454502	617294	RPH3AL	19	rabphilin 3A-like (without C2 domains)	43	0.00608676	0.940028	0.226386	1.09346	0.0722276	0.950827	0.3041	0.898953	0.0334314	0.980895	0.71332	0.889618	0.0304433	1.03197	0.573679	0.960129	0.500258	1.16322	0.00360505	0.869558	0.00499563	0.945443	0.241401	1.09115	0.0992237	0.906945	0.081998	1.16001	0.0136709	0.930386	0.264253
OLIGO_00757	CR454509	507899	CBARA1	28	calcium binding atopy-related autoantigen 1	43	0.000143553	0.827322	0.00236659	0.735075	2.29053e-06	0.855801	0.00851649	0.827732	0.00170021	0.76332	6.08672e-05	0.84122	0.00682166	0.950808	0.439374	0.952131	0.48515	0.888499	0.0448782	1.16424	0.00842423	0.967201	0.547936	0.922183	0.185885	1.10205	0.135348	1.13027	0.0757434	1.00139	0.985157
OLIGO_00758	CR454511	512841	CRK	19	v-crk sarcoma virus CT10 oncogene homolog (avian)	43	4.01214e-05	0.893059	0.256159	0.832413	0.0597633	0.847796	0.0889132	1.09003	0.368571	0.814992	0.0515401	1.16103	0.151195	1.0769	0.49731	1.57096	0.000351267	0.932092	0.469484	1.01848	0.844697	1.28572	0.0097563	0.74768	0.00614685	1.42459	0.00201495	0.927538	0.510461	1.45879	0.00424617
OLIGO_00759	CR454520	-	-	0	0	43	0.00630676	0.890607	0.14806	0.911403	0.227367	0.796698	0.00447428	0.839492	0.0257754	0.844044	0.0436677	0.695594	6.14052e-05	0.80801	0.0178611	0.739232	0.00230065	1.02335	0.765608	0.874144	0.0764065	1.05371	0.483849	1.00542	0.947026	0.824121	0.028976	1.16161	0.102407	0.914879	0.378123
OLIGO_00760	CR454524	520750	CILP2	7	cartilage intermediate layer protein 2	43	5.53807e-06	0.950641	0.276582	0.883097	0.00737816	0.853217	0.000839436	0.77147	5.65291e-07	0.82574	0.000226337	0.749278	2.99827e-07	0.91007	0.0693955	0.882287	0.0266335	0.92895	0.107106	0.966165	0.428751	0.904189	0.024134	1.07035	0.156929	0.907402	0.0585125	1.2146	0.000620883	0.969472	0.596863
OLIGO_00761	CR454527	360195	FUT10	27	fucosyltransferase 10 (alpha (1,3) fucosyltransferase)	43	5.1478e-09	1.5434	6.77821e-07	1.87437	4.31376e-11	1.37027	7.39395e-05	1.46492	3.60771e-06	1.77181	3.46189e-09	1.7274	1.07314e-08	1.2504	0.00941877	1.17059	0.0824743	1.21445	0.0107535	0.731053	5.67518e-05	1.06908	0.346189	1.20949	0.0170659	0.974934	0.756739	0.723864	0.0004907	0.936167	0.489572
OLIGO_00763	CR454533	506384	PARP16	10	poly (ADP-ribose) polymerase family, member 16	43	2.0189e-05	1.53313	4.4447e-06	1.63905	1.30467e-07	1.29377	0.00217824	1.22576	0.0127748	1.36633	0.000604959	1.54998	5.4371e-06	1.24112	0.0203429	1.36722	0.00233551	1.06909	0.404922	0.789344	0.00370603	0.947427	0.487219	1.11468	0.201198	1.13442	0.161896	0.800734	0.0216165	1.1016	0.353553
OLIGO_00764	CR454534	100126171	DPYSL5	11	dihydropyrimidinase-like 5	41	0.000856661	1.32931	0.00691684	1.62956	5.44597e-06	1.22165	0.0628809	1.20085	0.0614834	1.32682	0.00811667	1.51364	0.00020832	1.10924	0.382672	1.31227	0.0324743	1.22587	0.0400394	0.749682	0.00716761	0.982968	0.868234	1.10491	0.327865	1.1408	0.220682	0.73283	0.0132799	1.18304	0.230316
OLIGO_00765	CR454535	505499	CLK3	21	CDC-like kinase 3	43	1.05391e-06	0.930037	0.414837	1.25783	0.00972082	1.56972	3.53466e-06	1.27021	0.00720192	1.74734	2.46356e-07	1.32154	0.00389526	1.29163	0.0115886	1.2895	0.0193376	1.35245	0.00105191	1.24796	0.0103971	0.809198	0.0140184	1.37563	0.00102681	0.756319	0.00563678	0.977365	0.821433	0.998353	0.988282
OLIGO_00766	CR454541	613972	APOD	1	apolipoprotein D	43	1.16902e-10	0.999486	0.994462	1.29778	0.000586554	1.398	2.4194e-05	1.57091	8.58819e-08	1.99357	1.28656e-11	1.59891	1.88167e-07	1.90041	7.3004e-10	1.37855	0.000591807	1.29844	0.000752571	1.07722	0.28813	1.12369	0.0990096	1.26905	0.0027318	0.802031	0.00813109	1.18857	0.0478465	0.725398	0.00135732
OLIGO_00767	CR454546	504400	RBCK1	13	RanBP-type and C3HC4-type zinc finger containing 1	43	1.93833e-10	0.828324	8.52612e-05	0.716386	5.08773e-10	0.764956	9.28003e-08	0.666632	2.1569e-12	0.717135	3.54304e-09	0.648102	2.76729e-12	0.845698	0.00108178	0.786262	2.99217e-05	0.864863	0.00136445	1.0678	0.115267	0.871465	0.00159022	1.07576	0.108766	0.903737	0.038433	1.30488	3.31328e-06	0.929719	0.192707
OLIGO_00768	CR454552	510004	NUP93	18	nucleoporin 93kDa	43	4.09176e-09	1.24343	0.000576026	1.46657	2.6301e-08	1.42658	1.35649e-07	1.3726	1.33533e-06	1.7305	1.75132e-11	1.48197	7.73564e-08	1.08455	0.215342	1.30693	0.000665837	1.17946	0.00611076	0.972733	0.618346	0.962163	0.487611	1.26074	0.000387387	0.856383	0.0196571	0.731831	3.2616e-05	1.20504	0.0204973
OLIGO_00769	CR454554	539563	MARK1	16	MAP/microtubule affinity-regulating kinase 1	38	4.32341e-05	1.12518	0.243306	0.710599	0.000406994	0.920296	0.444436	0.831752	0.0316292	0.901106	0.248439	0.804977	0.016914	1.051	0.604538	0.617281	3.57433e-05	0.63154	3.02364e-05	1.2951	0.0183077	0.903788	0.324039	1.08338	0.347429	0.893322	0.207111	1.30563	0.00690285	0.587325	1.48472e-05
OLIGO_00770	CR454555	-	-	0	0	43	5.00578e-05	0.991589	0.880402	1.00224	0.967055	1.06234	0.269933	1.2206	0.000587346	1.31408	1.68823e-05	1.18272	0.00482281	1.08629	0.172661	1.00478	0.941035	1.01074	0.849118	1.05997	0.286713	1.14897	0.0136146	1.07658	0.19724	0.900038	0.0816841	0.918467	0.177951	0.924969	0.261148
OLIGO_00771	CR454556	507414	PIK3R4	1	phosphoinositide-3-kinase, regulatory subunit 4	43	0.000232249	0.956249	0.385258	0.791278	2.14382e-05	0.830873	0.000485921	0.829905	0.000452412	0.865909	0.00923795	0.797277	0.000102164	0.921371	0.152171	0.807382	0.000996586	0.827481	0.000439817	1.05004	0.313217	0.998836	0.980689	1.04338	0.422049	0.920741	0.144552	1.15565	0.01739	0.876283	0.0470929
OLIGO_00772	CR454557	512655	CCDC75	11	coiled-coil domain containing 75	39	0.0257959	0.981643	0.88121	0.97058	0.798492	0.981179	0.862614	1.23149	0.0701562	0.996498	0.97817	1.29616	0.0297254	1.36274	0.0184716			0.98873	0.927589	1.01092	0.922872	1.25512	0.040262	0.809178	0.0947473	1.30072	0.0488672	1.05136	0.69697
OLIGO_00773	CR938776	534697	KLHL7	4	kelch-like 7 (Drosophila)	17	0.711503	0.861923	0.486817	0.858314	0.413989	0.897738	0.611258	0.77348	0.207762	1.0824	0.713977	1.19264	0.332026	1.09365	0.735492	1.0791	0.696957	0.995813	0.984094	1.04593	0.826481	0.861588	0.482883	1.39939	0.187784	1.10185	0.646432	0.917004	0.751403	0.986693	0.962987
OLIGO_00774	CR454569	-	-	0	0	37	0.015826	1.28705	0.0117126	1.27357	0.0229696	1.38248	0.0159928	1.19781	0.0661884	1.015	0.882194	1.36928	0.00233824	1.19677	0.0928965	0.958443	0.721322	0.989524	0.918812	1.08551	0.534599	0.866423	0.265573	0.847379	0.11718	1.34905	0.00572174	0.874015	0.210243	0.800859	0.0820138
OLIGO_00775	CR454571	-	-	0	0	43	1.7597e-06	1.00931	0.914409	0.850241	0.0555562	0.718925	0.000243034	0.613793	4.77292e-07	0.616543	2.28012e-06	0.73655	0.00130436	0.727579	0.00159688	0.794056	0.0285254	0.842401	0.0461517	0.845555	0.042779	0.853765	0.0555966	1.00448	0.959739	1.19465	0.063328	0.98782	0.901249	1.09137	0.424828
OLIGO_00776	CR454574	282146	ATP2B4	16	ATPase, Ca++ transporting, plasma membrane 4	43	1.15672e-13	0.848653	0.143688	2.00692	5.49974e-08	1.56664	0.000119582	2.47892	1.21235e-10	3.13433	2.10754e-12	2.85283	1.11632e-11	1.7893	1.97983e-05	2.63135	9.83468e-09	2.36484	3.66696e-10	0.78062	0.0200135	1.58231	7.12547e-05	1.26439	0.0517507	0.910189	0.446951	0.627201	0.000567562	1.4706	0.010421
OLIGO_00777	CR454582	512477	ZNF48	25	zinc finger protein 48	43	0.000320963	0.801624	0.0089498	0.847975	0.0396269	1.04135	0.60472	1.0442	0.58068	1.15776	0.0869902	1.09385	0.290258	1.0234	0.796096	0.779789	0.0129234	1.05782	0.479342	1.22805	0.00961968	1.00273	0.971423	1.10875	0.220298	0.944798	0.521544	0.935591	0.475094	0.761962	0.0110342
OLIGO_00778	CR453684	505421	NPHP1	11	nephronophthisis 1 (juvenile)	41	0.317877	0.888819	0.307904	0.87702	0.24164	0.975016	0.835853	0.905685	0.363212	1.04659	0.703601	0.96071	0.732204	0.788228	0.0417206	1.06968	0.612631	0.986725	0.907422	1.11174	0.396571	0.928893	0.549757	1.15558	0.219538	0.917943	0.496752	0.820464	0.104992	1.35707	0.0277039
OLIGO_00779	CR453686	515770	PPOX	3	protoporphyrinogen oxidase	40	0.497403	0.960212	0.639579	0.947473	0.418408	1.04184	0.548133	0.938807	0.337398	0.992779	0.915772	1.03204	0.645	0.890794	0.11219	1.01229	0.88602	0.986734	0.876073	1.0996	0.171773	0.901101	0.131063	1.05749	0.41986	1.03955	0.58867	0.863139	0.0529409	1.13639	0.156664
OLIGO_00780	CR454911	504889	GMPPA	2	GDP-mannose pyrophosphorylase A	43	3.39588e-09	1.39218	3.21413e-06	1.66441	7.90951e-11	1.44515	1.9873e-07	1.46331	9.84339e-08	1.63327	1.48139e-09	1.74205	5.96254e-11	1.74788	2.52349e-10	1.62212	5.13327e-08	1.19554	0.00501844	0.868267	0.0193127	1.01256	0.830902	1.11615	0.0909421	1.0666	0.34469	1.00334	0.962725	0.928054	0.346459
OLIGO_00781	CR454917	510844	LOC510844	18	LIM homeobox transcription factor 1, beta-like	43	0.0131203	0.854187	0.00400501	0.898365	0.037343	0.905636	0.0533226	0.90592	0.0540474	0.950517	0.349806	1.04517	0.416032	0.883099	0.0349546	0.851727	0.0124687	1.05172	0.324149	1.00809	0.869162	1.00031	0.994897	1.04923	0.371701	1.09958	0.100219	0.844935	0.00696605	0.964476	0.584674
OLIGO_00782	CR454918	-	-	0	0	38	0.0501296	0.922669	0.296244	0.786438	0.00279627	1.01923	0.870107	0.946731	0.473444	0.936868	0.413937	0.999235	0.992098	0.94607	0.500498	1.08018	0.384102	0.852351	0.0441116	1.29601	0.0296012	0.928867	0.524749	0.989582	0.897622	1.06657	0.434595	0.946794	0.518821	1.14175	0.160026
OLIGO_00783	CR454897	-	-	0	0	43	0	0.808982	0.0416316	4.05446	1.48752e-18	2.59111	6.14084e-13	2.62701	3.95436e-13	2.84551	3.2301e-13	2.53418	1.1314e-11	1.57145	0.00013136	1.89851	1.74615e-06	5.0118	3.486e-20	0.639076	1.34158e-05	1.01385	0.880673	1.08317	0.427034	0.890589	0.278153	0.620103	9.36547e-05	1.20813	0.131503
OLIGO_00784	CR454884	518653	POLE2	10	polymerase (DNA directed), epsilon 2 (p59 subunit)	43	1.34492e-05	0.858854	0.0279832	0.827673	0.00541741	1.05329	0.425732	1.03765	0.569988	1.25904	0.00188846	1.17497	0.025529	0.972205	0.703603	1.02553	0.751607	0.963695	0.576071	1.2726	0.000439048	0.985152	0.81428	1.21335	0.0073232	0.93323	0.35234	0.827429	0.0181275	1.05485	0.534021
OLIGO_00785	CR454849	536682	TMEM179	21	transmembrane protein 179	43	0.00355569	1.07413	0.191137	1.14593	0.01188	1.07228	0.18536	1.03443	0.517252	1.24133	0.000360627	1.17658	0.00572884	0.973998	0.659099	1.12943	0.0635448	1.06685	0.225059	0.935725	0.196223	0.964707	0.481527	1.20001	0.00196372	0.947836	0.367077	0.82782	0.00384127	1.15958	0.0357249
OLIGO_00786	CR454850	-	-	0	0	43	0.0002436	1.17338	0.00567203	1.22838	0.000339938	1.05276	0.335982	0.911764	0.0875535	1.06673	0.262186	1.06455	0.278271	1.06398	0.310925	1.08793	0.203087	1.04687	0.396925	0.857029	0.00453169	0.866074	0.00778952	1.16996	0.00797064	0.997961	0.97293	0.999457	0.993151	1.02251	0.750412
OLIGO_00787	CR454851	509859	TRANK1	22	tetratricopeptide repeat and ankyrin repeat containing 1	43	0.000213302	1.01449	0.7841	0.861382	0.00483807	0.811386	0.000148388	0.835561	0.000874247	0.886154	0.0306139	0.827506	0.00110025	0.991445	0.881867	0.912829	0.15637	0.849081	0.00250903	0.941958	0.229426	1.02979	0.552571	1.06055	0.279418	0.933818	0.233317	1.19811	0.00407258	0.920705	0.227103
OLIGO_00788	CR454835	-	-	0	0	43	3.02165e-05	1.11391	0.0859877	0.971273	0.624365	0.844919	0.006659	0.81604	0.00130507	0.772924	0.000211054	0.858203	0.0207843	0.940333	0.367896	0.97237	0.702436	0.871947	0.0273164	0.869908	0.0200931	0.965821	0.550033	0.947165	0.394725	1.11033	0.124076	1.0957	0.199218	1.03407	0.669275
OLIGO_00789	CR454841	-	-	0	0	43	5.14445e-05	0.938182	0.319898	0.806443	0.00104523	0.876183	0.0363358	0.917769	0.167892	0.762735	0.000174546	0.766766	0.000228257	1.03621	0.612926	1.07182	0.360788	0.859581	0.0191448	1.08648	0.173396	1.04746	0.443192	0.831075	0.00682918	1.00528	0.939958	1.3514	0.000168026	1.03436	0.677458
OLIGO_00790	CR454844	-	-	0	0	9	0.00922996	0.864645	0.37815	1.00507	0.968905	1.71468	0.00639172	1.60195	0.00955875			1.77987	0.0147361	1.03891	0.818557			1.16241	0.310477	1.70604	0.00407733	0.934258	0.698971					0.583701	0.0149663
OLIGO_00792	CR454846	-	-	0	0	43	1.97123e-07	0.886551	0.0306281	0.667934	1.03236e-09	0.820454	0.000442042	0.748967	1.5912e-06	0.761574	1.57631e-05	0.715864	4.09164e-07	0.710849	8.30885e-07	0.84462	0.0112658	0.753408	3.08559e-06	1.22835	0.00021798	0.912868	0.0805148	1.01683	0.764226	0.939981	0.300242	0.992994	0.910419	1.18818	0.0157058
OLIGO_00793	CR454807	508778	DCAKD	19	dephospho-CoA kinase domain containing	16	0.00811807	0.974634	0.853587	1.126	0.44363	0.901802	0.519054	1.47335	0.00171594	1.59079	0.00409403	1.45054	0.00421618	1.08911	0.424773	1.27704	0.238593	1.15531	0.434035	0.800889	0.276785	1.63378	0.00556041	1.07971	0.592741	0.91184	0.524697	0.750826	0.0171025	1.17256	0.394852
OLIGO_00794	CR454809	789389	WHSC2	6	Wolf-Hirschhorn syndrome candidate 2	43	5.25123e-07	1.00248	0.963563	0.962333	0.462765	0.822514	0.000492301	0.742637	8.66617e-07	0.777929	5.05811e-05	0.835116	0.00240764	0.726049	2.71938e-06	0.81759	0.00296377	0.959956	0.440693	0.854708	0.00334604	0.902887	0.0494737	1.04752	0.405765	1.07351	0.23336	0.869399	0.0285324	1.12608	0.0889136
OLIGO_00795	CR454810	514295	COMMD7	13	COMM domain containing 7	43	0.00735481	1.127	0.0274681	1.06772	0.204248	1.03019	0.558169	0.94156	0.242572	1.00181	0.973819	0.990298	0.858433	0.949335	0.372471	1.18245	0.0100319	0.947401	0.298667	0.964852	0.474025	0.913969	0.0763348	1.06399	0.264938	0.988505	0.842123	0.958636	0.485466	1.24556	0.00189475
OLIGO_00796	CR454816	521962	MLLT3	8	myeloid/lymphoid or mixed-lineage leukemia (trithorax homolog, Drosophila); translocated to, 3	43	0.140784	0.893213	0.508048	0.73378	0.0615487	0.757832	0.117665	1.01596	0.921599	1.18096	0.339628	0.838479	0.31273	0.797154	0.236357	0.762048	0.172811	0.821506	0.245389	1.03278	0.85158	1.34061	0.0919713	1.16241	0.380989	0.709995	0.0665693	0.950714	0.79921	0.95596	0.836251
OLIGO_00797	CR455722	508853	IMMT	11	inner membrane protein, mitochondrial	43	0.0102848	0.98798	0.865332	0.77775	0.000671156	0.93921	0.368673	0.886422	0.0857189	0.955175	0.538057	1.03485	0.645883	1.02062	0.794134	0.917376	0.306634	0.787212	0.0013428	1.2076	0.00812753	0.943796	0.399422	1.07756	0.310597	1.08342	0.311805	0.986247	0.866334	0.89884	0.24457
OLIGO_00798	CR455730	540312	LOC540312	X	similar to Protein DDX26B	43	5.65414e-05	1.07594	0.342755	1.45044	8.2369e-06	1.19083	0.0219292	0.997749	0.975663	1.12792	0.135116	1.06409	0.437004	1.0181	0.837708	0.871902	0.137603	1.34806	0.000236221	0.821017	0.00861853	0.837858	0.0175811	1.13046	0.125003	0.943409	0.487319	0.956777	0.627476	0.856404	0.126392
OLIGO_00799	CR455703	-	-	0	0	0	.	#VALUE!	N/A	#VALUE!	N/A													57.754	N/A
OLIGO_00800	CR455708	538649	FAM60A	5	family with sequence similarity 60, member A	43	0.000329201	0.925909	0.238336	0.793719	0.000574697	0.937509	0.304722	1.07009	0.281557	1.15324	0.0436325	0.936483	0.333465	1.02133	0.766793	0.974272	0.733323	0.857232	0.0190071	1.18116	0.00911513	1.14142	0.0355942	1.07771	0.276502	0.812043	0.00604935	1.0906	0.24615	0.953925	0.568113
OLIGO_00801	CR455675	-	-	0	0	43	1.30368e-05	0.717118	0.000331215	0.971317	0.724492	0.698907	8.75173e-05	0.919111	0.314232	0.949235	0.558243	0.896374	0.222529	1.11363	0.258303	1.22181	0.0543342	1.35447	0.000707359	0.719545	0.000192039	1.31507	0.00161258	1.03278	0.716673	0.944312	0.539669	1.24237	0.0315474	1.09715	0.395475
OLIGO_00802	CR455678	613522	KCMF1	11	potassium channel modulatory factor 1	43	0.000134727	1.03768	0.432477	0.95179	0.278734	0.949239	0.25381	0.92407	0.0866831	0.845306	0.00122029	0.827331	0.000333883	1.05653	0.290374	1.03065	0.587555	0.917226	0.0658485	0.997319	0.951777	0.973485	0.545759	0.914764	0.0699533	0.978736	0.676976	1.27703	4.37197e-05	0.975509	0.678476
OLIGO_00803	CR455685	-	-	0	0	42	0.00115054	0.856686	0.106285	0.639487	9.39122e-06	0.903583	0.283821	0.932855	0.425925	0.829619	0.0574539	0.844743	0.0776165	0.99003	0.919415	0.784328	0.0266607	0.746465	0.00336736	1.41298	0.000654772	1.0324	0.730209	0.889334	0.220912	1.01823	0.858757	1.17199	0.132472	0.792226	0.0473191
OLIGO_00804	CR455654	-	-	0	0	43	0.000263729	0.837942	0.011771	0.73272	1.08723e-05	0.989164	0.862069	0.971478	0.639904	0.982726	0.793507	0.903637	0.133227	0.883022	0.081349	0.827892	0.0151762	0.874428	0.0519504	1.34999	1.90045e-05	0.98212	0.770205	1.01158	0.860533	0.91952	0.237747	0.977187	0.755184	0.937566	0.429927
OLIGO_00805	CR455655	534560	TMEM150C	6	transmembrane protein 150C	42	1.41474e-06	1.42116	0.00144777	0.707303	0.00130914	0.802018	0.0387652	0.779004	0.0204762	0.951937	0.6891	0.654091	0.00035479	0.799876	0.0540638	1.04265	0.786144	0.497693	3.23488e-08	1.13391	0.232784	0.971305	0.784846	1.22199	0.115886	0.687116	0.00612182	1.22288	0.105198	1.30352	0.109562
OLIGO_00807	CR455633	-	-	0	0	43	0.0903599	0.810467	0.0314203	1.02061	0.823558	0.932494	0.446398	1.12036	0.225972	1.0023	0.98141	1.01147	0.908003	0.939485	0.551769	1.10469	0.379682	1.25929	0.0163005	0.913661	0.314601	1.20146	0.0482653	0.894622	0.265107	1.00915	0.929977	0.928834	0.499351	1.17585	0.183373
OLIGO_00808	CR455635	507280	TM4SF18	1	transmembrane 4 L six family member 18	43	4.10439e-06	0.962013	0.662328	1.22851	0.0195612	1.37483	0.000521163	1.26656	0.00792963	1.41974	0.000404971	1.27522	0.0110566	0.869128	0.155378	0.841859	0.10667	1.27702	0.00688404	1.1191	0.181984	0.921251	0.328261	1.12094	0.213808	0.898207	0.270841	0.681553	0.000461705	0.968624	0.777017
OLIGO_00809	CR455642	512818	TIMM10	15	translocase of inner mitochondrial membrane 10 homolog (yeast)	43	6.29768e-14	0.782433	0.000506194	0.578779	4.79459e-11	0.617932	1.40936e-09	0.537037	1.1618e-12	0.445528	2.84488e-15	0.419946	2.73818e-16	0.67504	2.15806e-06	0.715377	8.94873e-05	0.739717	2.38793e-05	1.06765	0.291171	0.869088	0.0269411	0.829603	0.00789458	0.942582	0.40932	1.60744	1.11501e-07	1.05976	0.486551
OLIGO_00810	CR453664	-	-	0	0	43	0.000353621	0.968745	0.598286	0.995107	0.932481	0.847975	0.0064276	0.779916	9.08573e-05	0.823839	0.00314586	0.82293	0.00304508	0.815825	0.00351004	0.840101	0.0183256	1.02721	0.647449	0.852145	0.00663786	0.919739	0.143066	1.05632	0.377594	0.998897	0.986556	0.991366	0.899938	1.02976	0.700566
OLIGO_00811	CR453676	527591	SLC35E2B	16	solute carrier family 35, member E2B	43	0.000396182	0.992955	0.90564	0.770663	4.19234e-05	0.889071	0.0455918	0.895058	0.0587801	0.847063	0.00989285	0.931035	0.252448	1.02278	0.731866	1.03077	0.668788	0.776131	7.63087e-05	1.15364	0.0139936	1.00673	0.904813	0.946378	0.37062	1.09913	0.151521	1.09854	0.174309	1.00782	0.918083
OLIGO_00812	CR938830	538337	CDKL5	X	cyclin-dependent kinase-like 5	43	0.0146365	0.997903	0.972733	0.963964	0.539175	0.927661	0.208412	0.850769	0.00871021	0.81401	0.00224323	0.835225	0.00688011	0.927438	0.268579	0.946164	0.448828	0.96599	0.567368	0.96234	0.511371	0.917112	0.13956	0.956792	0.485652	1.02606	0.700558	1.11041	0.140397	1.02019	0.797756
OLIGO_00813	CR453642	-	-	0	0	43	0.185254	0.946839	0.390411	0.910878	0.130729	0.906475	0.112409	0.981754	0.762646	0.87777	0.0518878	0.844124	0.0129167	0.971938	0.683529	0.988354	0.876233	0.96202	0.531534	0.995166	0.934996	1.08305	0.18386	0.894084	0.0906154	0.961669	0.571762	1.15142	0.0573002	1.01689	0.834652
OLIGO_00814	CR938832	536348	NFIX	7	nuclear factor I/X (CCAAT-binding transcription factor)	43	0.154549	0.931479	0.320318	0.874568	0.0551563	1.03686	0.597241	1.01125	0.870121	1.02918	0.696298	1.01373	0.853365	0.904308	0.202758	0.90021	0.216389	0.938902	0.365727	1.18556	0.0139245	0.9753	0.708231	1.01774	0.809596	0.984986	0.845344	0.89206	0.165974	0.995469	0.959801
OLIGO_00815	CR453653	280855	MET	4	met proto-oncogene (hepatocyte growth factor receptor)	42	3.62884e-08	1.0511	0.590904	0.726493	0.000395324	1.07201	0.407046	1.09844	0.255771	0.957114	0.62841	0.964851	0.685543	1.78058	2.08523e-07	1.16218	0.160614	0.691176	0.000173556	1.47559	1.94768e-05	1.02466	0.760381	0.871336	0.123549	1.00808	0.931193	1.84545	9.21744e-08	0.652694	0.000350961
OLIGO_00816	CR453654	532104	LOC532104	1	similar to PH domain and leucine rich repeat protein phosphatase	43	1.12273e-06	0.955674	0.403465	0.856699	0.00425756	1.10346	0.0593431	1.09709	0.0752694	1.00128	0.981473	0.920795	0.140037	1.16327	0.0122737	0.777817	0.000214505	0.896435	0.0459131	1.28804	9.09788e-06	0.994223	0.908088	0.912669	0.0982138	0.919618	0.155079	1.26333	0.000380797	0.66865	3.63812e-07
OLIGO_00817	CR453634	-	-	0	0	31	3.55206e-05	0.937834	0.652542	0.847127	0.262976	1.60196	0.063485	1.28419	0.0537215	1.39515	0.0161546	1.6496	0.000267347	1.32141	0.104193	0.756429	0.0530497	0.903281	0.481097	1.89105	0.012009	0.801634	0.354983	1.0864	0.515354	1.18239	0.185735	0.801049	0.179424	0.57244	0.00324363
OLIGO_00818	CR453600	767868	ZNF271	24	zinc finger protein 271	43	1.56106e-07	0.857425	0.0262558	0.608065	1.47478e-09	0.73737	4.29736e-05	0.690551	8.62583e-07	0.662438	4.61948e-07	0.685759	2.50942e-06	0.88611	0.107537	0.761515	0.00129565	0.709176	5.05467e-06	1.21265	0.00559437	0.936506	0.322704	0.959289	0.547847	1.0352	0.639382	1.29216	0.00179672	0.85939	0.0817421
OLIGO_00819	CR453602	512402	SHKBP1	18	SH3KBP1 binding protein 1	43	2.00822e-06	1.02103	0.690824	1.06058	0.246429	0.892568	0.0282299	0.864932	0.00587132	0.867483	0.0115411	1.05049	0.366478	0.793918	0.000223174	1.15831	0.0217259	1.03873	0.45802	0.841586	0.00100145	0.969039	0.523043	1.00295	0.956279	1.21097	0.00157459	0.755757	2.75498e-05	1.45899	8.99725e-07
OLIGO_00820	CR453585	-	-	0	0	43	0.00152696	1.04149	0.709307	1.66962	1.33016e-05	1.14474	0.201709	1.29915	0.0159114	1.25279	0.0580881	1.23255	0.0697219	1.12697	0.322357	1.09167	0.49922	1.60312	5.67195e-05	0.685628	0.000585762	1.13489	0.219996	0.964315	0.75229	0.98384	0.894042	0.914344	0.475108	0.968673	0.817719
OLIGO_00821	CR453587	504761	LOC504761	24	similar to LisH domain and HEAT repeat-containing protein KIAA1468	42	1.04506e-10	1.23952	0.00237824	0.931752	0.285084	0.870373	0.0369392	0.724637	7.69545e-06	0.700477	5.43808e-06	0.600469	2.36261e-09	0.744644	0.000236571	0.677781	1.07599e-05	0.751704	9.07728e-05	0.934125	0.295323	0.832559	0.00547614	0.966658	0.620338	0.85723	0.0363746	1.2401	0.00674961	0.910208	0.267386
OLIGO_00822	CR453591	-	-	0	0	8	0.00602132	3.7306	0.00325335	3.57936	0.0038356	6.25454	0.0114263	3.08218	0.00407729	1.17695	0.746152	6.76921	0.000216053	3.34511	0.0505952	1.61453	0.225637	0.95946	0.86727	1.74739	0.320969	0.492791	0.194402	0.381855	0.0876111	5.7515	0.00812482	0.494165	0.17998	0.482655	0.147186
OLIGO_00823	CR455507	535834	SRD5A3	6	steroid 5 alpha-reductase 3	43	0.0361899	1.05981	0.495046	1.09763	0.26192	1.03978	0.69128	0.86424	0.0849714	1.01227	0.889731	1.03056	0.732805	0.949915	0.583573	0.783901	0.0194831	1.03568	0.674913	0.947302	0.572865	0.831173	0.0601783	1.17128	0.0801884	1.01807	0.846601	0.921748	0.404923	0.825232	0.0796641
OLIGO_00824	CR455490	507639	PRPF18	13	PRP18 pre-mRNA processing factor 18 homolog (S. cerevisiae)	43	0.116779	0.885895	0.253628	1.12551	0.247711	0.85984	0.141786	1.05101	0.62444	0.887315	0.283821	0.991324	0.936591	0.968223	0.780747	0.820959	0.11937	1.27048	0.0241793	0.763956	0.00917274	1.22234	0.048079	0.844247	0.127519	1.11722	0.344522	0.976697	0.845388	0.847902	0.221598
OLIGO_00825	CR455445	-	-	0	0	43	0.0459759	0.953767	0.444483	1.07525	0.225807	1.09007	0.151377	0.940388	0.303679	1.04661	0.477412	0.915037	0.170193	1.08429	0.237568	1.06994	0.358447	1.12737	0.0516245	1.01378	0.813431	0.862688	0.0139687	1.11295	0.096869	0.874288	0.0504284	1.18497	0.0198954	0.986762	0.864788
OLIGO_00826	CR455456	-	-	0	0	43	0.000229811	0.909484	0.265545	0.669719	1.14383e-05	0.680007	1.82785e-05	0.832814	0.026093	0.788556	0.00964578	0.744735	0.00131209	0.876486	0.153029	0.886703	0.224229	0.736372	0.000693759	1.01536	0.849413	1.22471	0.0132179	0.946858	0.532467	0.944428	0.537894	1.17691	0.0926541	1.01166	0.912385
OLIGO_00827	CR455457	508336	CCDC71	22	coiled-coil domain containing 71	43	1.3605e-10	1.18003	0.00410838	1.44074	1.52577e-08	1.28626	2.00416e-05	1.46453	5.40938e-09	1.75891	9.00728e-13	1.65066	3.10671e-11	1.22761	0.00142517	1.23321	0.00235638	1.22094	0.00052516	0.892774	0.0321881	1.1386	0.0150192	1.201	0.00214961	0.938458	0.291586	0.743709	2.43937e-05	1.00456	0.947878
OLIGO_00828	CR455156	614025	RRP9	22	ribosomal RNA processing 9, small subunit (SSU) processome component, homolog (yeast)	43	5.07439e-09	0.824378	0.00104005	0.662545	9.32774e-10	0.774411	1.70849e-05	0.690127	1.20001e-08	0.66844	9.60221e-09	0.634019	4.53362e-10	0.887465	0.0548616	0.772801	0.000283976	0.803691	0.000189421	1.16884	0.00412781	0.891164	0.0304622	0.968576	0.574334	0.948504	0.379992	1.39975	3.19931e-06	0.870796	0.0530091
OLIGO_00829	CR455162	535844	OCRL	X	oculocerebrorenal syndrome of Lowe	43	0.00351568	1.03868	0.524868	1.06459	0.273521	1.16735	0.00886353	1.11131	0.0682729	1.28656	0.000155582	1.08059	0.209766	0.997578	0.970208	0.981353	0.787966	1.02495	0.672187	1.09652	0.101705	0.951992	0.376859	1.1577	0.0192097	0.839907	0.00922519	0.923177	0.241436	0.983736	0.826462
OLIGO_00830	CR455431	286806	ADAMTS4	3	ADAM metallopeptidase with thrombospondin type 1 motif, 4	43	1.83637e-05	0.867853	0.00470774	0.756241	2.63002e-07	0.850606	0.000999669	0.848709	0.000866511	0.875238	0.00983548	0.764823	2.47003e-06	0.946999	0.30413	0.930039	0.205189	0.871393	0.00497349	1.12478	0.0119141	0.99777	0.960459	1.03126	0.531633	0.873845	0.0129076	1.23819	0.000326395	0.98209	0.766113
OLIGO_00831	CR455436	514667	MST1	22	macrophage stimulating 1 (hepatocyte growth factor-like)	43	0.00466999	0.81016	0.0031652	0.861635	0.0268798	0.811932	0.0025395	0.803275	0.00159186	0.761919	0.000349951	0.730168	5.55307e-05	0.793868	0.00300423	0.902244	0.197516	1.06354	0.357998	0.942315	0.358746	0.989337	0.867858	0.948516	0.452249	0.958328	0.562616	1.08724	0.272451	1.13652	0.143526
OLIGO_00832	CR455437	-	-	0	0	43	0.000663662	0.924488	0.183097	0.905135	0.0818573	0.864242	0.0124674	0.833242	0.00217531	0.925391	0.205087	0.89982	0.087582	0.827393	0.00489801	0.683824	1.76412e-06	0.979066	0.711515	0.95482	0.403149	0.964131	0.508253	1.11059	0.0855867	0.972367	0.661447	0.91951	0.214862	0.82648	0.0132738
OLIGO_00833	CR455141	-	-	0	0	43	1.01657e-06	1.00287	0.976211	0.790063	0.0139338	0.906833	0.293264	1.31152	0.00511825	1.45092	0.000504609	1.18079	0.10078	0.763237	0.0137776	1.06807	0.564474	0.787803	0.0140714	1.1478	0.13151	1.44626	0.000171566	1.10629	0.309051	0.813819	0.0539982	0.64638	0.000254054	1.3994	0.00811193
OLIGO_00834	CR455143	-	-	0	0	26	0.000792485	0.913066	0.677348	0.60584	0.0181202	1.09956	0.70228	1.07531	0.692258	1.67434	0.00689885	1.70641	0.00227339	1.82598	0.0067674	1.29078	0.156132	0.663523	0.0746566	1.81494	0.021794	0.977945	0.929427	1.55707	0.0298226	1.01915	0.907451	1.07007	0.727979	0.706899	0.100275
OLIGO_00835	CR455148	518004	SFRP4	4	secreted frizzled-related protein 4	41	1.64924e-05	1.31865	0.0507049	1.09851	0.508647	1.35914	0.03767	1.29973	0.0561767	1.15283	0.34534	2.02309	1.13108e-05	2.26858	2.43945e-06	2.10574	3.87142e-05	0.833056	0.201337	1.23726	0.145735	0.956294	0.749318	0.886976	0.422559	1.75489	0.000699799	1.12134	0.457873	0.928221	0.661646
OLIGO_00836	CR455115	515177	TAZ	X	tafazzin	43	0.000207237	1.25999	0.00794034	1.34318	0.000618684	1.11607	0.176256	1.03577	0.662101	1.16129	0.0890117	1.51119	1.9651e-05	0.998501	0.986986	1.27592	0.017482	1.06602	0.433812	0.830918	0.0218562	0.928051	0.342853	1.12119	0.186862	1.3013	0.00561486	0.660739	7.99846e-05	1.27784	0.0244483
OLIGO_00837	CR455118	513942	ZFP1	18	zinc finger protein 1 homolog (mouse)	43	7.91254e-09	1.11284	0.192484	0.686792	1.75475e-05	0.872332	0.0861503	0.860187	0.0593793	0.699363	0.000105744	0.592324	1.58889e-07	1.13366	0.165725	1.03134	0.749056	0.617152	2.50254e-07	1.27016	0.00299916	0.986077	0.854514	0.813036	0.0165898	0.846948	0.0654165	1.91392	1.18742e-08	0.909748	0.361454
OLIGO_00839	CR455094	506598	CARS2	12	cysteinyl-tRNA synthetase 2, mitochondrial (putative)	43	7.34564e-09	1.1173	0.0491517	1.29116	1.68595e-05	1.3445	1.34113e-06	1.44493	1.39133e-08	1.5654	6.77007e-10	1.47603	2.16941e-08	1.18987	0.00616483	1.08633	0.209753	1.15561	0.00979331	1.04132	0.436105	1.0747	0.169043	1.08337	0.161908	0.942909	0.331065	0.806129	0.00135821	0.912977	0.197107
OLIGO_00840	CR455095	-	-	0	0	43	2.61194e-13	0.874304	0.0262313	1.20734	0.00172289	1.69362	6.39479e-12	1.4619	3.0846e-08	1.72198	2.19064e-11	1.37988	3.71683e-06	1.15916	0.026365	1.21824	0.00648038	1.38091	1.22365e-06	1.40277	2.37361e-07	0.863179	0.0108142	1.17791	0.00903764	0.801331	0.00123907	0.840044	0.0132129	1.05097	0.50676
OLIGO_00841	CR455104	504652	TK1	19	thymidine kinase 1, soluble	43	8.31393e-06	0.894817	0.257286	0.615101	5.10285e-06	0.572709	3.99375e-07	0.687147	0.000229566	0.700912	0.000986117	0.818887	0.0535833	0.66475	0.000410822	0.582537	2.61787e-05	0.687405	0.000279786	0.931082	0.438176	1.19982	0.0522493	1.02003	0.842802	1.16832	0.149366	0.811773	0.0678733	0.876326	0.28913
OLIGO_00842	CR455106	-	-	0	0	43	0.221266	1.01708	0.746817	1.05698	0.276582	0.993606	0.899099	1.02735	0.594364	1.08782	0.127482	1.08422	0.143407	0.933125	0.234407	0.978924	0.731796	1.03923	0.455375	0.940041	0.215921	1.03396	0.50121	1.05887	0.291152	0.996687	0.95399	0.860641	0.0163767	1.04908	0.473807
OLIGO_00843	CR455077	-	-	0	0	43	1.04381e-06	0.879506	0.00814135	0.774921	9.147e-07	0.877954	0.00551287	0.754254	1.19867e-07	0.746148	2.53231e-07	0.739709	1.43413e-07	0.857439	0.00427127	0.823734	0.00100814	0.881087	0.0075287	1.13296	0.00627164	0.859103	0.00110745	0.989253	0.821284	0.991371	0.864295	1.15916	0.00793071	0.960691	0.49771
OLIGO_00844	CR453359	-	-	0	0	43	0.0441065	0.937613	0.423448	1.18908	0.0241138	1.18322	0.0281949	1.20454	0.0176503	1.0678	0.428982	1.10107	0.234563	1.10728	0.236538	1.05529	0.559597	1.2682	0.00382137	0.995075	0.945813	1.01801	0.809302	0.886478	0.151993	1.03116	0.723406	1.00564	0.949474	0.953048	0.624425
OLIGO_00845	CR453360	-	-	0	0	43	0	0.867399	0.182879	1.70038	4.63756e-06	2.52434	1.5625e-11	2.47354	2.93109e-11	2.94807	1.13929e-12	2.93225	1.33728e-12	1.71199	3.20211e-05	1.24237	0.0884722	1.96032	5.92683e-08	1.48457	0.000283159	0.979874	0.840993	1.19185	0.113588	0.994632	0.962852	0.583849	6.11033e-05	0.725686	0.0207475
OLIGO_00847	CR453334	511408	RNGTT	9	RNA guanylyltransferase and 5'-phosphatase	18	0.00372622	1.30032	0.158573	1.43311	0.0335092	0.597232	0.0733492	0.909789	0.607237	0.583487	0.0119835	0.979464	0.885573	0.665666	0.0554348	1.8865	0.0590175	1.10212	0.593797	0.416737	0.00423992	1.52334	0.134436	0.641343	0.067858	1.67864	0.01567	0.679622	0.0668961	2.834	0.00797534
OLIGO_00848	CR453336	-	-	0	0	43	0.0899291	0.895921	0.311677	0.910533	0.370182	1.10016	0.383808	1.05368	0.615983	0.920914	0.463726	0.757195	0.0166211	0.926697	0.529658	0.842472	0.185218	1.01631	0.87832	1.20826	0.0818448	0.957747	0.686311	0.874	0.228439	0.822221	0.102896	1.22386	0.11452	0.909112	0.494083
OLIGO_00849	CR453307	540195	RNF19A	14	ring finger protein 19A	43	0.0138906	1.05846	0.496111	1.06313	0.437446	1.24035	0.0110587	1.14645	0.0872581	1.03754	0.663526	0.927239	0.374959	1.30781	0.00440954	1.17577	0.124041	1.00441	0.956939	1.1667	0.0583668	0.924295	0.326271	0.905001	0.237564	0.893694	0.210562	1.41044	0.000596958	0.899034	0.337311
OLIGO_00850	CR453312	100124519	NKRF	X	NFKB repressing factor	40	0.0198178	0.981946	0.829818	0.974737	0.752373	1.1968	0.0627721	1.03821	0.65202	1.14242	0.13257	1.06742	0.45693	1.17625	0.0960322	0.799981	0.0297035	0.992659	0.929394	1.22782	0.0318418	0.867493	0.14149	1.10037	0.280786	0.934351	0.462179	1.10196	0.334083	0.68011	0.00105713
OLIGO_00851	CR453285	511983	SCRN3	2	secernin 3	43	0.00682706	1.07268	0.465831	1.3033	0.00613844	1.17698	0.087033	1.30207	0.00692206	1.35883	0.00340756	1.43815	0.000663629	1.36013	0.0053955	1.04886	0.674986	1.21499	0.042806	0.903074	0.271567	1.10629	0.282498	1.04359	0.668721	1.05837	0.588322	0.945751	0.612874	0.771146	0.0375973
OLIGO_00852	CR453287	786781	LOC786781	Un	cystathionine gamma-lyase-like	43	6.35527e-05	0.939474	0.254832	0.779068	1.97793e-05	0.801017	0.000108892	0.785887	3.66862e-05	0.785289	9.19445e-05	0.753674	8.84761e-06	0.848972	0.00872284	0.786314	0.000534135	0.82926	0.000951041	1.02817	0.587017	0.981111	0.711452	0.999239	0.989186	0.959741	0.489109	1.12644	0.0615339	0.926195	0.269483
OLIGO_00853	CR453288	-	-	0	0	43	0.273656	1.05956	0.488477	0.899902	0.19996	1.03719	0.657046	0.993983	0.940509	0.961142	0.649577	1.01705	0.846236	0.981038	0.833439	0.825081	0.0523774	0.849318	0.0542165	1.15256	0.0874898	0.958344	0.60021	0.966961	0.694913	1.05817	0.542311	0.964587	0.709426	0.841029	0.108449
OLIGO_00854	CR453289	532719	GDPD5	15	glycerophosphodiester phosphodiesterase domain containing 5	43	0.013845	0.957596	0.255157	0.940497	0.097328	0.890213	0.00249075	0.870642	0.000415127	0.917222	0.0319022	0.988405	0.76642	0.925566	0.0684411	0.919389	0.066152	0.982144	0.626058	0.946535	0.127378	0.978015	0.532725	1.0535	0.183762	1.07761	0.0754029	0.936423	0.135623	0.993327	0.888968
OLIGO_00855	CR453292	614128	SEC61A2	13	Sec61 alpha 2 subunit (S. cerevisiae)	43	0.0208869	0.983708	0.831036	0.807659	0.00596544	0.902377	0.171311	0.935687	0.372974	0.863224	0.0713567	0.846211	0.0420781	1.04341	0.616358	1.06958	0.461583	0.821036	0.0118703	1.11727	0.132687	1.03691	0.618931	0.922557	0.310673	0.980291	0.813854	1.23303	0.022005	1.02508	0.800423
OLIGO_00856	CR453294	-	-	0	0	43	0.0649263	0.998368	0.974297	0.944351	0.245182	0.873966	0.00819883	0.90223	0.0400701	0.874049	0.0136617	0.914235	0.0945563	0.951291	0.37321	0.880054	0.0381548	0.945895	0.266012	0.925468	0.110661	1.03234	0.50688	0.968765	0.543158	1.04598	0.420068	1.04053	0.496659	0.925116	0.231128
OLIGO_00857	CR453295	509354	NME6	22	non-metastatic cells 6, protein expressed in (nucleoside-diphosphate kinase)	43	0.0618874	1.24291	0.00637807	1.25424	0.00283529	1.13116	0.100655	1.04501	0.541485	1.12713	0.142652	1.10091	0.218873	1.04784	0.570178	1.0603	0.577129	1.00911	0.902351	0.901868	0.154044	0.923846	0.272003	1.07858	0.342431	0.976741	0.779455	0.951797	0.562244	1.01189	0.913998
OLIGO_00859	CR453298	527883	KIF1A	3	kinesin family member 1A	43	0.0766049	1.03355	0.590136	1.10616	0.0920792	0.979182	0.721165	0.966981	0.569369	1.05136	0.431394	1.05292	0.418613	0.882535	0.068613	0.959132	0.565446	1.07025	0.260119	0.885208	0.0391013	0.987539	0.8278	1.08726	0.188536	1.00148	0.982182	0.83818	0.0143277	1.08679	0.287283
OLIGO_00860	CR455929	-	-	0	0	43	4.2353e-05	1.26729	0.0014201	1.41957	4.70381e-06	1.20237	0.00862199	1.22435	0.00420412	1.52052	6.90459e-07	1.4669	3.77692e-06	1.24311	0.00664436	1.18643	0.0432188	1.12017	0.102732	0.846997	0.015107	1.01828	0.783763	1.2419	0.00410555	0.964733	0.638443	0.847437	0.0427705	0.954405	0.59998
OLIGO_00861	CR455934	-	-	0	0	43	0.00238012	0.903954	0.0943083	0.863345	0.0131352	0.869685	0.0180529	0.862099	0.0123225	0.843998	0.00812546	0.763848	7.00894e-05	1.02995	0.652134	0.86615	0.046492	0.955077	0.428714	1.00734	0.895454	0.991277	0.874966	0.979004	0.728067	0.905036	0.12778	1.34837	6.60598e-05	0.84096	0.0253112
OLIGO_00862	CR455899	505571	TSEN34	18	tRNA splicing endonuclease 34 homolog (S. cerevisiae)	43	0.000581845	0.929099	0.305743	0.746644	0.000105531	0.876378	0.0603486	0.80701	0.00309952	0.833211	0.017278	0.821523	0.0108355	0.794212	0.00513416	0.654668	8.93644e-06	0.803622	0.00299237	1.17376	0.0211188	0.920847	0.22464	1.03247	0.66316	0.985972	0.856628	0.966755	0.680931	0.824298	0.0378659
OLIGO_00863	CR455901	-	-	0	0	43	0.0121227	0.883567	0.0938789	0.972411	0.689487	0.810122	0.00415413	0.779807	0.00087781	0.813707	0.00858346	0.812079	0.00811161	0.900008	0.19262	0.848915	0.0629389	1.10055	0.181095	0.833106	0.0100715	0.962579	0.576799	1.04347	0.569394	0.997998	0.979819	1.10828	0.22152	0.94323	0.526648
OLIGO_00864	CR455912	536073	KDM3A	11	lysine (K)-specific demethylase 3A	43	0.0504481	1.03699	0.651212	0.800004	0.00448011	0.939085	0.411043	1.02427	0.746754	0.944632	0.477676	0.893007	0.16261	0.988219	0.888373	0.912259	0.313935	0.771465	0.00204648	1.17385	0.0382287	1.09071	0.249524	0.922247	0.307807	0.94535	0.507505	1.10662	0.25657	0.923135	0.415831
OLIGO_00865	CR455878	-	-	0	0	43	0.000155118	0.980259	0.705489	1.04463	0.391817	1.03172	0.559201	0.862057	0.00492348	0.844195	0.00305043	0.815904	0.000501152	0.916521	0.134221	0.978196	0.721442	1.06567	0.225731	0.987648	0.813652	0.835549	0.00125142	0.979279	0.696272	0.966489	0.552815	1.12332	0.0582977	1.06729	0.329555
OLIGO_00867	CR455888	523911	TXNDC15	7	thioredoxin domain containing 15	43	1.91564e-07	1.32195	9.15725e-05	1.35899	1.2858e-05	1.32119	5.55449e-05	1.44421	5.04795e-07	1.65171	2.56181e-09	1.62729	5.41359e-09	1.14606	0.0624078	1.3352	0.00050174	1.02802	0.664105	0.97218	0.645135	1.09311	0.150602	1.14368	0.0498175	0.98522	0.833034	0.704271	2.31693e-05	1.16504	0.0696301
OLIGO_00868	CR455864	-	-	0	0	43	5.3811e-08	1.06776	0.420367	1.44506	2.31022e-05	1.22196	0.013228	1.53021	2.04208e-06	1.70528	9.75585e-08	1.75266	3.35149e-08	1.09265	0.323836	1.43001	0.000544076	1.35336	0.000388444	0.845612	0.0319749	1.25225	0.00480923	1.11441	0.197707	1.02778	0.756224	0.623427	6.90409e-06	1.30875	0.011664
OLIGO_00869	CR455865	-	-	0	0	43	2.36719e-08	1.24811	0.00189114	1.54291	3.29208e-08	1.40525	4.1505e-06	1.46069	5.64442e-07	1.64098	8.56358e-09	1.73472	6.45606e-10	1.20295	0.0159479	1.16827	0.0561679	1.23619	0.00236174	0.910781	0.146681	1.03945	0.543816	1.12343	0.0980079	1.05713	0.45232	0.693455	2.14129e-05	0.971172	0.7329
OLIGO_00870	CR455869	615211	MTF2	3	metal response element binding transcription factor 2	43	0.000156701	1.33712	0.000739549	1.35756	0.000265419	1.04001	0.61263	0.99828	0.982244	0.926813	0.363588	1.01343	0.872957	1.02952	0.742681	1.18021	0.0880668	1.01529	0.846486	0.766088	0.000935511	0.959872	0.587667	0.92841	0.370731	1.09346	0.310515	1.01588	0.86429	1.14637	0.184284
OLIGO_00871	CR938790	787451	ZIC5	12	zinc finger protein of the cerebellum 5-like	0	.	3.45783	N/A	0.520053	N/A	7.06784	N/A											0.150398	N/A	13.5906	N/A
OLIGO_00872	CR455841	-	-	0	0	43	3.42195e-05	1.076	0.432668	0.938779	0.482174	0.901448	0.250709	0.936292	0.464088	0.679131	0.000221904	0.712984	0.00103799	1.13071	0.23433	1.18719	0.125055	0.872475	0.138782	0.960234	0.643672	1.03865	0.665444	0.725341	0.00154642	1.04985	0.632989	1.58589	8.5356e-05	1.04995	0.680221
OLIGO_00875	CR452466	539058	ZNF672	7	zinc finger protein 672	43	5.71888e-09	1.26479	0.000141137	1.37526	5.3053e-07	1.31733	7.45043e-06	1.40888	1.18945e-07	1.64175	8.97716e-11	1.61122	2.67222e-10	1.15451	0.025156	1.17141	0.0223621	1.08734	0.134003	0.957875	0.419106	1.0695	0.209644	1.16529	0.0112537	0.9814	0.760741	0.716544	5.79651e-06	1.01464	0.839319
OLIGO_00877	CR938831	539249	G3BP2	6	GTPase activating protein (SH3 domain) binding protein 2	42	7.97759e-05	1.07503	0.303739	0.704157	5.04471e-06	1.04369	0.519915	0.940747	0.343326	0.88895	0.0998287	0.920911	0.220829	0.999991	0.999905	0.92828	0.34121	0.655012	7.0561e-07	1.48219	1.35557e-06	0.901363	0.127738	0.94494	0.43316	1.03595	0.633161	1.08587	0.274519	0.928288	0.378302
OLIGO_00878	CR452439	511799	LEPREL1	1	leprecan-like 1	41	1.75156e-06	0.860033	0.00676841	0.73023	1.27626e-07	0.833284	0.00362796	0.720185	4.55816e-08	0.891313	0.0341289	0.753036	2.44818e-06	0.867799	0.0123677	0.899075	0.0719567	0.849073	0.00384357	1.14112	0.0338198	0.864273	0.0186059	1.23762	0.00021292	0.844861	0.00410665	1.1524	0.017683	1.03604	0.578801
OLIGO_00879	CR452440	541141	BMF	10	Bcl2 modifying factor	43	1.31996e-06	0.749846	2.69097e-05	0.694496	2.03696e-07	0.781119	0.000138652	0.835603	0.00399685	0.662189	7.23589e-08	0.72835	1.08976e-05	0.927092	0.26808	0.871297	0.0646354	0.926184	0.207548	1.12473	0.0478994	1.06975	0.249187	0.792468	0.000611965	1.09991	0.162554	1.27287	0.00136976	0.939818	0.429462
OLIGO_00880	CR452390	-	-	0	0	43	1.1299e-06	0.895594	0.0280594	0.834937	0.000412617	0.775915	2.44925e-06	0.746639	1.5651e-07	0.746289	6.75177e-07	0.721158	7.1559e-08	0.793682	8.90978e-05	0.883964	0.0378406	0.932272	0.14954	0.92931	0.118592	0.962268	0.404157	0.999531	0.992536	0.966325	0.521207	1.10057	0.0924387	1.11375	0.0873372
OLIGO_00882	CR452654	511790	APEX2	X	APEX nuclease (apurinic/apyrimidinic endonuclease) 2	43	6.22759e-07	1.32995	4.21822e-05	1.40661	1.10901e-06	1.09669	0.132512	1.02823	0.646027	1.16013	0.0268004	1.4295	1.90181e-06	1.03943	0.577396	1.30485	0.000858221	1.05764	0.363361	0.779672	0.000116332	0.937577	0.278287	1.12828	0.0670221	1.23219	0.0037731	0.727128	6.15193e-05	1.25535	0.00634535
OLIGO_00883	CR452655	-	-	0	0	43	1.30084e-05	1.0805	0.403328	0.8601	0.0949954	0.706039	0.000458001	0.722341	0.00077534	0.625611	1.24204e-05	0.766985	0.00787162	0.925468	0.447677	0.976857	0.830943	0.796018	0.0143863	0.82088	0.0326852	1.02309	0.803109	0.866088	0.141165	1.22598	0.0475103	1.20663	0.0810121	1.05553	0.644232
OLIGO_00884	CR452659	506978	HEATR1	Un	HEAT repeat containing 1	43	7.77632e-05	1.07177	0.260263	0.832477	0.00307446	0.862939	0.01936	0.766633	4.39048e-05	0.795993	0.000753611	0.899357	0.0993474	0.897629	0.11389	0.892871	0.123716	0.776733	0.000107794	1.03659	0.546696	0.888398	0.0517955	1.0383	0.55047	1.12986	0.0711183	0.998079	0.97804	0.994699	0.945268
OLIGO_00885	CR938813	540837	AFTPH	11	aftiphilin	43	3.78892e-05	0.7874	0.00232235	0.973553	0.707681	1.02712	0.708122	1.17756	0.0262494	0.817467	0.0115452	0.905991	0.203763	0.925813	0.348428	1.19224	0.0512708	1.23641	0.00510101	1.05502	0.442848	1.14647	0.0545293	0.694201	1.86808e-05	1.10829	0.206843	1.02188	0.799083	1.28777	0.00969163
OLIGO_00886	CR452636	767978	NCAPH2	5	non-SMC condensin II complex, subunit H2	43	1.15672e-13	0.890523	0.125077	1.21241	0.00987816	1.46276	3.39999e-06	1.6648	7.94692e-09	2.50989	2.69451e-15	1.24127	0.00744165	1.10885	0.212471	1.24324	0.0173912	1.36146	0.000106954	1.20649	0.00994091	1.13812	0.0698534	1.50762	2.79105e-06	0.49455	4.69521e-11	0.893322	0.191156	1.12119	0.230002
OLIGO_00887	CR452639	353108	ANK1	27	ankyrin 1, erythrocytic	43	0.0190717	0.907265	0.0275764	0.854084	0.000401387	0.85718	0.000523354	0.860042	0.00066676	0.884274	0.0080258	0.865458	0.00217892	0.898137	0.0272595	0.897776	0.0390012	0.941382	0.154435	1.00363	0.928533	1.00334	0.934164	1.02817	0.529414	0.978721	0.646638	1.03776	0.453594	0.999599	0.994115
OLIGO_00888	CR452642	-	-	0	0	43	0.0180257	0.982422	0.683649	0.904767	0.0206041	1.01097	0.79447	0.93326	0.104371	0.973375	0.550366	0.895805	0.018401	0.915524	0.0706274	1.05523	0.300459	0.920956	0.0579093	1.11739	0.00919417	0.92313	0.0558023	1.04298	0.348874	0.920308	0.0850445	1.02201	0.662174	1.15259	0.0131339
OLIGO_00889	CR452620	506405	DHX16	23	DEAH (Asp-Glu-Ala-His) box polypeptide 16	43	6.49454e-08	0.961256	0.559077	1.05815	0.382387	1.01042	0.873149	1.16785	0.0196933	1.34908	0.000180823	1.37192	4.01854e-05	1.34936	0.000182242	1.94149	2.6122e-08	1.1008	0.151164	0.954893	0.469149	1.1558	0.026919	1.15519	0.0525821	1.01692	0.827871	0.983561	0.82938	1.43882	0.000939733
OLIGO_00890	CR452597	-	-	0	0	43	7.07646e-08	0.940399	0.191897	0.804938	1.60043e-05	0.788641	3.55355e-06	0.741925	3.68012e-08	0.693536	1.68339e-09	0.760162	1.00996e-06	0.782141	1.86376e-05	0.834263	0.0019777	0.855954	0.00132686	0.979754	0.641396	0.940764	0.168591	0.934778	0.16366	1.09607	0.0769965	1.02891	0.595398	1.06664	0.278833
OLIGO_00891	CR452064	-	-	0	0	43	1.74065e-06	1.02301	0.807545	0.678145	8.31321e-05	0.927142	0.401899	0.896038	0.225941	0.749789	0.00454668	0.596678	3.08765e-06	1.06707	0.528932	1.05166	0.650017	0.662889	4.49811e-05	1.36717	0.000846171	0.966452	0.697329	0.836782	0.0685239	0.795795	0.0290666	1.78835	2.20843e-06	0.985561	0.902195
OLIGO_00892	CR452044	540108	SPTAN1	11	spectrin, alpha, non-erythrocytic 1 (alpha-fodrin)	43	0.016274	0.952599	0.449391	0.939842	0.317216	1.01047	0.865873	1.0103	0.868055	0.877699	0.0546219	0.987705	0.852511	1.21239	0.00870083	0.987522	0.86857	0.986608	0.829525	1.07515	0.233373	0.999829	0.997736	0.868751	0.0368964	1.12533	0.0970768	1.22748	0.00759526	0.814525	0.0148359
OLIGO_00893	CR452052	540939	THSD4	10	thrombospondin, type I, domain containing 4	43	5.35117e-06	1.31427	0.000474405	1.22995	0.00479108	1.28686	0.000759475	1.37098	4.56135e-05	1.50778	2.05996e-06	1.71231	7.322e-09	1.38183	0.000201322	1.17568	0.0658695	0.935842	0.352768	1.04627	0.509173	1.06537	0.356588	1.09978	0.20694	1.13565	0.113706	0.806996	0.0131033	0.850815	0.0851437
OLIGO_00894	CR452053	526027	SPTBN1	11	spectrin, beta, non-erythrocytic 1	43	8.08849e-06	1.27854	0.0185202	1.28376	0.0137993	1.15076	0.153403	0.932017	0.470158	0.973921	0.800633	1.58489	5.76184e-05	1.25496	0.0467321	1.79554	1.41747e-05	1.00408	0.96722	0.896394	0.256549	0.809917	0.0309014	1.04496	0.672807	1.62733	4.39521e-05	0.791825	0.0469924	1.43076	0.00744169
OLIGO_00895	CR452031	-	-	0	0	41	0.154549	1.73916	0.027272	1.46244	0.106961	2.32217	0.00310541	1.45279	0.123688	1.23808	0.391021	1.70659	0.0362179	1.24221	0.411805	1.45563	0.190213	0.840887	0.472237	1.58788	0.0866426	0.625615	0.0874482	0.852214	0.531006	1.37841	0.222174	0.727889	0.249069	1.17181	0.601978
OLIGO_00896	CR452032	507640	DDX31	11	DEAD (Asp-Glu-Ala-Asp) box polypeptide 31	43	0.240653	1.01634	0.878675	1.21146	0.0660483	1.16283	0.145307	1.2888	0.0165331	1.05064	0.654251	1.21403	0.0842364	1.17663	0.168969	1.13111	0.330688	1.19198	0.0960839	0.959854	0.682219	1.10833	0.306537	0.815205	0.0662629	1.15552	0.217185	0.969193	0.797663	0.961314	0.769916
OLIGO_00898	CR451987	-	-	0	0	43	6.64048e-10	1.21024	0.00132017	1.11908	0.0415156	1.25183	0.000133915	1.4905	2.84781e-09	1.53738	2.8084e-09	1.69059	1.43751e-11	1.44703	3.17326e-07	1.39198	9.35381e-06	0.924673	0.156961	1.11863	0.0380473	1.19065	0.00178117	1.03146	0.58981	1.09965	0.125646	0.855931	0.0191718	0.961959	0.585531
OLIGO_00899	CR452361	-	-	0	0	43	2.26872e-05	0.964716	0.550835	0.736322	3.872e-06	0.872343	0.0228194	0.81017	0.000728025	0.77203	0.000152661	0.743169	2.19711e-05	0.917397	0.195819	0.778119	0.000891222	0.763252	3.7751e-05	1.18473	0.0047075	0.928729	0.200368	0.952924	0.435985	0.962617	0.566651	1.23444	0.00400645	0.848181	0.0362612
OLIGO_00900	CR451966	510366	NIN	10	ninein (GSK3B interacting protein)	31	0.00418461	1.28959	0.120475	0.7652	0.0280338	0.990427	0.934383	0.86904	0.250506	0.76501	0.122176	0.597616	0.000477464	0.858436	0.216983	0.984421	0.942243	0.593366	0.00277061	1.29434	0.0370604	0.87744	0.289574	0.880293	0.458495	0.781188	0.169318	1.43643	0.0123004	1.14676	0.534971
OLIGO_00901	CR452342	507819	SPG11	10	spastic paraplegia 11 (autosomal recessive)	43	0.0042561	0.963977	0.517815	0.994287	0.916321	1.04274	0.447504	0.98178	0.73622	0.983612	0.775036	0.85168	0.00783684	0.916917	0.158913	0.790348	0.000949854	1.03144	0.58514	1.04874	0.389428	0.941536	0.277351	1.00187	0.974282	0.86587	0.0225816	1.0766	0.253117	0.861962	0.0441035
OLIGO_00902	BCAZ0024ec02	515225	GHDC	19	GH3 domain containing	43	2.32076e-06	0.959325	0.273501	0.762314	2.24378e-09	0.924434	0.0348575	0.884979	0.00151356	0.907043	0.0158189	0.879537	0.00195133	0.872986	0.00197749	0.878395	0.00555955	0.794636	1.43e-07	1.21267	2.13659e-06	0.95732	0.222573	1.02493	0.525504	0.969676	0.455167	0.992552	0.862511	1.0062	0.897229
OLIGO_00903	CR452352	533336	HERC4	28	hect domain and RLD 4	42	0.0127584	0.882154	0.29715	0.744959	0.00542738	0.96689	0.736751	0.976214	0.810043	0.691854	0.00189352	0.758335	0.012038	0.861995	0.190797	0.836887	0.15472	0.844478	0.158417	1.29791	0.0118194	1.00964	0.922611	0.708711	0.00330979	1.09609	0.432402	1.13669	0.2736	0.970872	0.821358
OLIGO_00904	CR452319	327697	NDUFS2	3	NADH dehydrogenase (ubiquinone) Fe-S protein 2, 49kDa (NADH-coenzyme Q reductase)	43	2.29798e-07	1.23689	3.37358e-05	1.19458	0.00023824	1.13481	0.00665774	1.19207	0.000275608	1.423	3.58353e-09	1.38139	2.91394e-08	1.05546	0.291427	1.19939	0.00169796	0.965797	0.444236	0.94996	0.244188	1.05046	0.263764	1.19372	0.000513404	0.97076	0.559662	0.764054	7.92438e-06	1.13637	0.0342828
OLIGO_00905	CR452323	-	-	0	0	43	0.000242851	1.18719	0.00588064	1.19642	0.0030338	1.07954	0.186945	1.06434	0.280678	1.23238	0.00146944	1.21891	0.00248227	0.933392	0.296182	0.94876	0.457537	1.00777	0.894334	0.902312	0.0725588	0.985917	0.800721	1.15788	0.020245	0.98907	0.866194	0.765762	0.000313712	1.01646	0.82923
OLIGO_00906	CR452328	493726	CARTPT	20	CART prepropeptide	43	2.709e-06	0.851126	0.13053	0.692349	0.000696387	0.544899	3.25323e-07	0.624858	2.92246e-05	0.480921	2.83341e-08	0.647216	0.000235207	0.715039	0.00567423	0.699972	0.0063114	0.813451	0.0489527	0.78703	0.0187304	1.14674	0.169597	0.76965	0.0190231	1.34578	0.0123741	1.10479	0.410017	0.978928	0.872947
OLIGO_00907	CR453005	-	-	0	0	43	0.00585273	1.01959	0.770862	0.863662	0.0288949	0.844385	0.0161334	0.826725	0.00462803	0.784786	0.000990262	0.922649	0.247274	0.945588	0.447073	0.85318	0.0496699	0.84707	0.0149301	0.97768	0.737393	0.979085	0.750059	0.949271	0.448152	1.17567	0.0297101	1.02486	0.747373	0.902274	0.227047
OLIGO_00908	CR453011	507051	CSTF1	13	cleavage stimulation factor, 3' pre-RNA, subunit 1, 50kDa	36	0.00753082	1.08142	0.557055	0.678001	0.00447675	1.00461	0.978345	0.718156	0.0117425	0.656285	0.00410808	0.752855	0.0314062	0.795426	0.106327	0.877736	0.411583	0.626953	0.00156123	1.48173	0.0265024	0.714858	0.0528558	0.913848	0.536978	1.14715	0.348023	1.05655	0.706699	1.10348	0.565975
OLIGO_00909	CR453015	505542	MSI2	19	musashi homolog 2 (Drosophila)	33	3.09177e-06	0.773951	0.132109	1.32239	0.0313502	1.80579	3.22599e-05	1.60225	0.00028264	1.81615	8.91714e-05	1.78	4.88661e-05	1.27099	0.0694053	0.899599	0.493637	1.70862	0.00146013	1.36555	0.0120899	0.887287	0.269805	1.1335	0.30364	0.980097	0.873607	0.714042	0.00682142	0.707792	0.0200123
OLIGO_00910	CR453027	540348	ELOVL1	3	elongation of very long chain fatty acids (FEN1/Elo2, SUR4/Elo3, yeast)-like 1	43	9.28144e-09	0.785381	0.000706118	1.14495	0.0393669	1.2679	0.000561817	1.2382	0.00166931	1.30762	0.000319754	1.31317	0.000270916	0.954075	0.522472	0.918168	0.283492	1.45782	6.22048e-07	1.10739	0.107692	0.976577	0.704528	1.05606	0.426862	1.00425	0.953401	0.72654	0.000127462	0.962365	0.649571
OLIGO_00911	CR453034	531979	WFIKKN2	19	WAP, follistatin/kazal, immunoglobulin, kunitz and netrin domain containing 2	43	0.00553947	0.962215	0.402815	0.88214	0.00657422	0.821033	5.24653e-05	0.904336	0.0269634	0.954215	0.326927	0.958052	0.370447	0.896824	0.0356852	0.921653	0.138871	0.916781	0.0575388	0.930729	0.101226	1.10146	0.0293079	1.05516	0.25781	1.00402	0.936125	0.936092	0.213978	1.02769	0.639164
OLIGO_00912	CR453048	531659	C1QTNF3	20	C1q and tumor necrosis factor related protein 3	28	0.000899497	0.649132	0.179606	0.928999	0.751212	1.42959	0.270169	1.67934	0.025295	1.79337	0.0457512	2.59759	0.000114388	1.56636	0.0542375	0.962076	0.876007	1.43114	0.263914	1.53885	0.177337	1.1747	0.605034	1.0679	0.825606	1.44844	0.188181	0.603006	0.0270023	0.61421	0.0562379
OLIGO_00913	CR453053	534434	LOC534434	17	chromosome 12 open reading frame 51	41	0.0305387	0.951028	0.503612	0.922869	0.234773	0.795035	0.00146568	0.83441	0.00946234	0.875131	0.0836718	0.886532	0.0916335	0.78422	0.00279592	0.843391	0.0374254	0.970391	0.675815	0.861482	0.0267384	1.04953	0.46006	1.0488	0.517399	1.01303	0.865958	0.884593	0.12055	1.07545	0.396718
OLIGO_00914	CR453055	532565	RTN1	10	reticulon 1	43	0.00589189	0.948709	0.759721	0.831449	0.264708	0.493581	0.000108549	0.810766	0.205914	0.946596	0.756577	0.73704	0.0894207	0.660696	0.0320511	0.923001	0.692944	0.8764	0.435726	0.59364	0.00250483	1.64262	0.00384707	1.16753	0.380189	0.778621	0.178531	0.896419	0.573836	1.39701	0.128608
OLIGO_00915	CR453066	513774	AKAP12	9	A kinase (PRKA) anchor protein 12	43	2.46744e-06	1.27704	0.00115022	1.63355	5.58027e-09	1.37205	2.926e-05	1.23988	0.00275421	1.4991	1.61817e-06	1.49914	1.665e-06	1.36173	0.000249643	1.20349	0.0313114	1.27917	0.000859791	0.839919	0.0116473	0.903673	0.13334	1.20906	0.0116807	1.00003	0.999716	0.908341	0.240731	0.883797	0.173315
OLIGO_00916	CR453068	541266	SLC22A5	7	solute carrier family 22 (organic cation/carnitine transporter), member 5	39	7.86618e-09	0.832327	0.171769	2.06788	8.57455e-10	1.90688	1.0254e-07	1.67295	1.34382e-06	1.55935	0.000142758	1.39699	0.00119937	1.60578	4.58318e-05	1.09112	0.440791	2.48446	1.92133e-08	0.92214	0.411653	0.877324	0.188114	0.932094	0.50695	0.895882	0.321609	1.14946	0.199234	0.679496	0.00251947
OLIGO_00917	CR452483	-	-	0	0	43	1.17537e-05	0.925	0.164381	0.886106	0.027597	0.98317	0.750442	0.861143	0.00724709	0.782654	9.76997e-05	0.718882	7.75914e-07	0.9796	0.735876	0.806071	0.00198577	0.957952	0.428228	1.10954	0.050548	0.875884	0.0139005	0.908854	0.0986901	0.918519	0.163601	1.36267	1.39318e-05	0.822857	0.00774628
OLIGO_00918	CR452489	540786	PTEN	26	phosphatase and tensin homolog	43	3.08571e-05	0.934385	0.408291	0.689166	2.21684e-05	0.782474	0.00308601	0.724711	0.000171024	0.681047	4.17303e-05	0.653957	9.00082e-06	0.891584	0.206749	0.847473	0.0935643	0.73756	0.000399085	1.13539	0.103237	0.926178	0.320327	0.93975	0.460735	0.960223	0.649028	1.36337	0.00180719	0.950525	0.62472
OLIGO_00919	CR452513	514514	SLC26A6	22	solute carrier family 26, member 6	43	2.84686e-06	1.32393	0.00319563	1.71123	1.78929e-07	1.00619	0.943455	1.00853	0.922185	1.02223	0.814352	1.20058	0.0563773	1.04713	0.643998	1.14542	0.209993	1.29253	0.00542254	0.587991	1.34038e-07	1.00233	0.978107	1.01358	0.884496	1.17447	0.107661	0.872192	0.191271	1.09386	0.43489
OLIGO_00920	CR452521	784916	-	0	0	43	0.00103241	1.05471	0.610787	0.900063	0.298802	0.849083	0.109531	0.885427	0.230815	0.709488	0.00270718	0.701481	0.00203664	1.14711	0.23699	1.035	0.781469	0.853374	0.126206	0.94336	0.554648	1.0428	0.670755	0.801295	0.0440106	0.988715	0.920729	1.63527	0.000165842	0.902269	0.440279
OLIGO_00921	CR452523	-	-	0	0	43	0.0232144	1.02083	0.775415	0.853608	0.0212165	1.0605	0.393852	1.07869	0.254776	0.930777	0.315294	0.96736	0.6414	1.10433	0.200606	1.01292	0.874885	0.83619	0.0143588	1.24237	0.00233723	1.01715	0.799513	0.86288	0.0410764	1.0393	0.606594	1.14159	0.102588	0.917224	0.328746
OLIGO_00922	CR452544	527922	INMT	4	indolethylamine N-methyltransferase	43	0.000373946	0.943746	0.512352	0.997944	0.979409	0.98186	0.820142	0.931749	0.377684	0.794138	0.00934973	0.674844	2.76168e-05	0.881965	0.164345	0.741003	0.0045142	1.05743	0.513952	0.983884	0.834541	0.948962	0.501753	0.85231	0.0607273	0.849781	0.0672183	1.30692	0.00483374	0.840172	0.100914
OLIGO_00923	CR452564	532150	MCTP2	21	multiple C2 domains, transmembrane 2	43	8.39783e-09	1.22597	0.00243878	1.48813	6.16306e-08	1.43614	4.36473e-07	1.53901	9.73512e-09	1.77164	4.45013e-11	1.59499	8.75704e-09	1.21853	0.00692833	1.40504	4.69938e-05	1.21383	0.00302151	0.965066	0.551891	1.07163	0.249807	1.15115	0.0359146	0.900289	0.134486	0.763975	0.000581619	1.15307	0.08243
OLIGO_00924	CR452569	-	-	0	0	43	1.99436e-05	0.881865	0.0744409	1.22693	0.00352676	1.22109	0.00429335	1.21003	0.00620674	1.29185	0.000840071	1.33801	0.000193687	1.10162	0.208182	1.09918	0.252868	1.39129	1.33823e-05	0.99524	0.941552	0.990941	0.888789	1.06763	0.359261	1.03573	0.64262	0.823326	0.0179695	0.997786	0.979853
OLIGO_00925	CR451562	526730	LOC526730	19	similar to vitelline membrane outer layer 1	43	0.304311	0.989344	0.880671	1.00327	0.962398	0.984169	0.817924	1.00489	0.943905	0.997541	0.973686	1.15281	0.0620415	1.1083	0.192398	0.934217	0.415258	1.01408	0.841295	0.980959	0.776407	1.02105	0.758273	0.992689	0.919595	1.15565	0.0707747	0.961391	0.632248	0.842929	0.0635955
OLIGO_00926	CR451574	-	-	0	0	43	4.29199e-08	0.690688	1.31822e-06	0.660131	7.20909e-08	0.86148	0.0245797	0.761414	8.70489e-05	0.619034	9.9928e-09	0.616441	8.51413e-09	0.855593	0.0354415	0.833701	0.0232168	0.955758	0.493398	1.30501	0.000146088	0.883843	0.0556156	0.813006	0.00349294	0.995811	0.953507	1.38796	7.91875e-05	0.974413	0.75624
OLIGO_00927	CR451577	537184	DACH1	12	dachshund homolog 1 (Drosophila)	33	0.223073	1.00791	0.965718	0.918792	0.554195	1.39356	0.0410743	1.11364	0.401152	1.07789	0.599985	1.17032	0.253021	1.28169	0.100539	1.05516	0.759252	0.91158	0.601235	1.51673	0.0095165	0.799135	0.125972	0.967899	0.800674	1.08574	0.55306	1.09517	0.520125	0.823256	0.272259
OLIGO_00928	CR451578	-	-	0	0	43	0.036096	0.951277	0.48565	1.00193	0.977862	1.01457	0.835504	1.08193	0.261606	1.1474	0.0730309	1.18805	0.0240992	0.920447	0.292153	1.04266	0.614649	1.05325	0.445494	1.01261	0.848791	1.0664	0.33056	1.06051	0.412931	1.03542	0.651879	0.774757	0.00252005	1.13277	0.159636
OLIGO_00929	CR451582	786931	ZNF585A	18	zinc finger protein 585A	43	0.0268434	1.053	0.326329	0.981703	0.714843	0.930945	0.161356	0.919836	0.103353	0.874722	0.0173598	0.976684	0.66534	0.951705	0.391939	1.07643	0.237853	0.932292	0.17657	0.948296	0.286691	0.988067	0.808426	0.950955	0.35151	1.11656	0.0602859	0.974424	0.668163	1.13106	0.069739
OLIGO_00930	CR451583	513188	TMEM27	X	transmembrane protein 27	33	0.318497	0.961621	0.753631	0.98505	0.895958	1.11235	0.418936	1.08937	0.382005	0.961204	0.717994	0.96609	0.737227	1.23553	0.0541632	1.15228	0.328153	1.02436	0.849278	1.12923	0.352705	0.97934	0.867303	0.88235	0.240571	1.00508	0.963484	1.2789	0.0280398	0.932621	0.629982
OLIGO_00931	CR451603	-	-	0	0	25	0.0480415	2.36508	0.0225808	1.8018	0.0780282	1.37186	0.41002	1.90518	0.0397278	1.24646	0.544603	3.1364	0.000838804	2.33395	0.0111035	2.16531	0.0211828	0.761838	0.433138	0.761383	0.472182	1.38875	0.361509	0.65425	0.240369	2.51624	0.0152934	0.744148	0.344284	0.927744	0.819402
OLIGO_00932	CR451621	-	-	0	0	37	0.0507286	1.20014	0.120502	0.922771	0.496785	1.05041	0.760142	0.82627	0.0886381	0.951132	0.659279	1.00192	0.986213	1.17291	0.246524	0.802836	0.0906087	0.768888	0.0365206	1.13832	0.424852	0.786615	0.135407	1.15111	0.234794	1.0534	0.657339	1.17067	0.25865	0.684481	0.0154089
OLIGO_00933	CR451624	-	-	0	0	38	5.40481e-05	0.758177	0.0601509	1.13547	0.183389	1.2516	0.028855	1.27776	0.010788	1.38417	0.00609028	1.24795	0.032004	1.0408	0.712179	0.536174	0.000521538	1.49764	0.00650145	1.10227	0.329549	1.0209	0.831503	1.08328	0.472912	0.901588	0.38029	0.834008	0.113012	0.515155	0.000388881
OLIGO_00934	CR451626	-	-	0	0	43	1.16303e-08	0.70715	0.000430134	0.671263	4.44933e-05	0.512187	1.61567e-09	0.567186	7.73899e-08	0.503062	5.27488e-09	0.727237	0.00161295	0.860619	0.140234	0.935602	0.538245	0.949252	0.562505	0.76302	0.00304461	1.10738	0.242738	0.886944	0.205165	1.44562	0.000620981	1.18341	0.115306	1.08713	0.47435
OLIGO_00935	CR451630	540196	PAX9	21	paired box 9	43	1.60429e-09	1.15801	0.0258075	1.46409	1.65774e-07	1.30652	7.63577e-05	1.20292	0.00421805	1.61046	5.7087e-09	1.35586	3.48173e-05	0.841283	0.0175697	1.18257	0.0315613	1.26432	0.000468287	0.892378	0.0626688	0.920702	0.172683	1.3388	5.61096e-05	0.841907	0.0168244	0.620479	5.70949e-08	1.40568	0.000119165
OLIGO_00936	CR451644	528410	WIPI1	19	WD repeat domain, phosphoinositide interacting 1	43	2.04045e-11	1.21077	0.000132993	1.61005	7.16379e-14	1.37299	6.36894e-09	1.45941	6.81552e-11	1.59521	1.31476e-12	1.51353	4.40523e-11	1.26117	3.40627e-05	1.33922	2.59104e-06	1.32977	1.01991e-07	0.852761	0.000608823	1.06294	0.163429	1.09305	0.0639681	0.948801	0.298906	0.833264	0.00117504	1.06188	0.306169
OLIGO_00937	CR451648	540997	CNTNAP1	19	contactin associated protein 1	43	6.63785e-10	0.76303	4.85333e-06	0.667405	3.43334e-10	0.80266	6.95597e-05	0.72394	7.55794e-08	0.66327	1.56648e-09	0.600143	4.26691e-12	0.885589	0.0388341	0.808059	0.00118555	0.874678	0.0114769	1.20266	0.000482249	0.901925	0.0404435	0.916195	0.106973	0.904824	0.0850135	1.47563	6.26201e-08	0.912454	0.171112
OLIGO_00938	CR451766	539445	MST4	X	serine/threonine protein kinase MST4	43	7.97733e-10	0.872288	0.319216	1.0158	0.901683	1.38785	0.0114713	1.83936	1.35436e-05	2.62529	6.26176e-09	1.42088	0.0120565	1.08612	0.560376	0.631261	0.00393442	1.16452	0.267675	1.36626	0.0157183	1.32533	0.0258423	1.42728	0.00989216	0.54123	8.64743e-05	0.764398	0.0765843	0.581207	0.00186462
OLIGO_00939	CR451786	506694	LOC506694	Un	delta-like protein 1-like	43	9.17221e-05	1.07789	0.222923	0.91045	0.11545	1.06777	0.267688	0.908	0.105658	0.951457	0.432851	0.982969	0.786297	1.22453	0.00410553	1.26532	0.0021309	0.844663	0.00665259	1.17279	0.00767108	0.850371	0.00677636	1.04786	0.457022	1.03312	0.624882	1.24575	0.00291765	1.03331	0.672127
OLIGO_00940	CR451793	523107	RASGEF1C	7	RasGEF domain family, member 1C	43	0.0251577	0.997179	0.9753	1.33154	0.00206291	1.09399	0.309248	1.28531	0.00625676	1.21413	0.0450018	1.18686	0.075693	1.10577	0.319944	1.14195	0.224515	1.33531	0.00214054	0.821593	0.0259297	1.17489	0.0652106	0.94462	0.544284	0.977539	0.81913	0.931677	0.499304	1.03272	0.780815
OLIGO_00941	CR451804	-	-	0	0	43	0.115981	1.03845	0.633182	0.973481	0.724416	1.09397	0.266806	1.00337	0.964723	1.1515	0.0909109	1.20519	0.0271419	0.979499	0.810494	0.969754	0.740572	0.937435	0.403797	1.12377	0.140243	0.917189	0.27183	1.14763	0.0940278	1.04662	0.590052	0.812735	0.0219003	0.990052	0.920394
OLIGO_00942	CR451805	-	-	0	0	43	0.00875067	0.990729	0.910601	1.29022	0.00251306	1.06983	0.399877	0.907915	0.230279	1.02548	0.76979	0.937607	0.455824	1.00273	0.976188	1.02327	0.815359	1.30229	0.00204998	0.829185	0.0198856	0.848653	0.0399071	1.12949	0.157818	0.914307	0.324737	1.06946	0.481634	1.02048	0.847115
OLIGO_00943	CR451812	617701	BDNF	15	brain-derived neurotrophic factor	0	.					1.68949	N/A	16.3506	N/A			3.12023	N/A	7.57798	N/A							9.67781	N/A					2.42866	N/A
OLIGO_00944	CR451822	509608	NHEDC1	6	Na+/H+ exchanger domain containing 1	40	1.98451e-10	0.866912	0.200803	1.00372	0.971061	1.4334	0.00435593	1.61031	2.71045e-05	1.73769	1.26999e-05	2.34141	1.13202e-09	1.18056	0.167474	0.730384	0.0145449	1.15781	0.186318	1.42809	0.00458014	1.12342	0.329408	1.0791	0.49302	1.34742	0.0148518	0.504208	1.91391e-06	0.618678	0.00100301
OLIGO_00945	CR451824	505727	NOV	14	nephroblastoma overexpressed	43	1.02237e-05	1.26487	0.00193312	1.33925	0.000108518	1.42318	6.20575e-06	1.39664	1.52604e-05	1.47416	4.29792e-06	1.66064	2.01957e-08	1.49673	6.26063e-06	1.43986	9.08012e-05	1.05881	0.415617	1.06267	0.368878	0.981354	0.779898	1.0555	0.463636	1.1265	0.132566	0.901295	0.210666	0.962004	0.670019
OLIGO_00946	CR451834	-	-	0	0	43	2.78833e-06	1.16345	0.0569313	0.844658	0.0285051	0.759958	0.000635562	0.848058	0.0342144	0.712053	0.000116643	0.701816	6.73081e-05	0.779193	0.00541694	0.726762	0.00117369	0.725994	0.000115158	0.899723	0.152956	1.11593	0.146017	0.839628	0.0350162	0.985624	0.864328	1.11025	0.244657	0.932711	0.48117
OLIGO_00947	CR451836	-	-	0	0	34	0.000391455	1.80965	0.000463321	1.22781	0.115131	1.31479	0.194895	1.41076	0.00777104	1.40884	0.0101602	1.34108	0.0269948	1.50351	0.00553107	0.758864	0.0717519	0.678477	0.0153665	1.07084	0.740563	1.073	0.728912	0.998638	0.990646	0.951905	0.685986	1.12112	0.389499	0.504728	5.66442e-05
OLIGO_00948	CR451845	-	-	0	0	29	0.0266407	1.7059	0.0441646	0.963796	0.80527	1.02794	0.884861	1.02043	0.876192	0.826137	0.254154	0.997275	0.98516	1.28918	0.0872588	0.538169	0.0109901	0.564979	0.0344677	1.06656	0.744751	0.992688	0.968424	0.8096	0.20091	1.20715	0.271924	1.29271	0.101459	0.41745	0.00070726
OLIGO_00949	CR451850	-	-	0	0	43	5.25318e-05	1.23172	0.00322045	1.19811	0.00749245	1.32712	7.14337e-05	1.40097	4.66501e-06	1.45132	2.97957e-06	1.48972	8.74533e-07	1.32599	0.000484772	1.29417	0.00219663	0.972717	0.674342	1.10767	0.111845	1.05565	0.39474	1.03594	0.609208	1.02646	0.722803	0.890092	0.143057	0.976004	0.778818
OLIGO_00950	CR451852	286770	DNAJC3	12	DnaJ (Hsp40) homolog, subfamily C, member 3	43	0.000933927	0.969335	0.524926	1.02423	0.612194	1.0515	0.302319	0.983802	0.729239	1.06432	0.223657	1.00586	0.908455	0.913569	0.0983952	0.788847	0.000169045	1.05663	0.253849	1.02663	0.5801	0.935618	0.165246	1.08184	0.122228	0.945075	0.294083	0.908246	0.0925929	0.863478	0.0221211
OLIGO_00951	CR451853	526925	OFD1	X	oral-facial-digital syndrome 1	43	6.93568e-06	1.04771	0.549516	1.63177	5.1713e-08	1.18575	0.0269418	1.23758	0.00640971	1.27737	0.00383131	1.24982	0.00800151	1.27932	0.00594769	1.52601	3.61688e-05	1.55747	5.62231e-07	0.726663	7.10433e-05	1.04371	0.558874	1.03215	0.692336	0.978431	0.796519	1.0236	0.793036	1.19283	0.0790534
OLIGO_00953	CR451864	533984	SUB1	20	SUB1 homolog (S. cerevisiae)	43	7.90087e-05	1.00722	0.927989	0.656811	1.85122e-06	0.760995	0.000860313	0.799518	0.00533318	0.821928	0.0213115	0.763229	0.00202492	0.781987	0.00724053	0.767634	0.00735969	0.6521	1.74723e-06	1.15862	0.0542303	1.05062	0.510357	1.02803	0.735586	0.928584	0.395808	1.02458	0.790563	0.981644	0.854473
OLIGO_00954	CR451664	512029	SNX1	10	sorting nexin 1	43	0.00486358	0.826247	0.0491909	0.649863	2.31162e-05	0.861531	0.113934	0.763304	0.00479678	0.807478	0.0342062	0.889888	0.240192	0.838513	0.0971223	0.714459	0.00442036	0.786524	0.0125119	1.32571	0.00318053	0.885985	0.186716	1.05787	0.564301	1.10206	0.350578	0.942268	0.585652	0.852054	0.187848
OLIGO_00955	CR451668	-	-	0	0	0	.					3.06612	N/A									0.230226	N/A
OLIGO_00956	CR451687	-	-	0	0	43	3.26226e-08	1.51444	4.47468e-05	2.20711	1.90153e-11	1.36584	0.000961947	1.43882	0.000160579	1.56956	2.1933e-05	1.79343	2.13587e-07	1.27397	0.020543	1.20293	0.0959369	1.45738	0.000121655	0.618838	1.41033e-06	1.05343	0.547066	1.09086	0.359541	1.14263	0.18732	0.710351	0.00214291	0.944237	0.622763
OLIGO_00957	CR451689	-	-	0	0	43	0.00143031	0.81033	0.00173844	0.850441	0.0105872	0.912939	0.140206	0.859222	0.0171142	0.751182	7.24577e-05	0.755674	9.90876e-05	0.763466	0.0003325	0.812885	0.00805296	1.0495	0.435953	1.07349	0.237117	0.94116	0.320857	0.874258	0.0454611	1.00598	0.93103	1.01031	0.887186	1.06473	0.436108
OLIGO_00958	CR451690	507572	CHMP4C	14	chromatin modifying protein 4C	21	0.0788432	0.820356	0.41881	0.647191	0.041279	1.07312	0.731045	0.907625	0.540327	1.01542	0.955849	1.29562	0.1916	1.17496	0.499054	0.585471	0.0690956	0.788914	0.356851	1.65811	0.0299221	0.845784	0.385995	1.11877	0.657522	1.27594	0.387919	0.906874	0.683365	0.498288	0.0353485
OLIGO_00959	CR451694	282173	CDK5R1	19	cyclin-dependent kinase 5, regulatory subunit 1 (p35)	24	0.0615292	0.636301	0.211082	1.10396	0.660381	1.00068	0.997913	0.761016	0.205328	1.24125	0.393764	1.05257	0.822868	0.665737	0.11195	0.247172	0.0259891	1.73497	0.115631	0.906449	0.689445	0.760495	0.243159	1.63104	0.0346552	0.847992	0.472342	0.632488	0.047997	0.371276	0.102647
OLIGO_00960	CR451695	505043	CD320	7	CD320 molecule	43	4.97048e-09	0.898713	0.135868	1.3968	1.22789e-05	1.28159	0.000668347	1.36678	3.47949e-05	1.39203	4.43512e-05	1.34709	0.000187878	0.830379	0.0207254	1.17806	0.0559998	1.55422	8.56346e-08	0.917523	0.198858	1.06647	0.334729	1.01847	0.801022	0.967716	0.6704	0.616426	3.62053e-07	1.41871	0.000305957
OLIGO_00961	CR451697	280812	GYG1	1	glycogenin 1	42	0.00225091	1.24326	0.0141317	1.11364	0.16418	1.26504	0.00407551	1.18452	0.0271919	1.14062	0.129037	1.13726	0.112133	0.994269	0.945807	0.750891	0.0176418	0.895739	0.195227	1.13595	0.0986269	0.936347	0.376706	0.962939	0.6487	0.997055	0.973045	0.874269	0.124459	0.755219	0.0235746
OLIGO_00963	CR451710	516010	SMAD2	24	SMAD family member 2	43	0.000279072	0.960164	0.673308	0.632653	1.12299e-05	0.891044	0.271323	0.834013	0.0553418	0.850237	0.109117	0.896683	0.278553	1.07364	0.504275	0.737408	0.0120801	0.658901	5.67545e-05	1.40842	0.00144771	0.935996	0.514391	1.01945	0.845613	1.05463	0.612959	1.19734	0.108367	0.68683	0.00403138
OLIGO_00964	CR451716	524352	ARHGEF7	12	Rho guanine nucleotide exchange factor (GEF) 7	43	4.3816e-05	0.726402	0.000722935	0.701559	0.000149628	0.616806	9.39453e-07	0.72538	0.000451709	0.60536	1.82776e-06	0.630745	8.38662e-06	0.630237	2.10947e-05	0.812522	0.0527116	0.965799	0.68897	0.879194	0.12888	1.17603	0.0557337	0.834542	0.0511438	1.04193	0.670043	0.999195	0.993655	1.28923	0.0274506
OLIGO_00965	CR451717	-	-	0	0	43	1.5603e-05	0.509568	0.000115574	0.3939	2.71112e-07	0.424695	1.40422e-06	0.463364	9.24262e-06	0.363167	2.20684e-07	0.499058	0.00012639	0.571213	0.00259408	0.636265	0.0210022	0.773008	0.10421	1.07818	0.616648	1.09105	0.562418	0.783762	0.142925	1.37418	0.0734385	1.14458	0.462803	1.11388	0.595222
OLIGO_00966	CR451725	534032	AFAP1	6	actin filament associated protein 1	43	0.0066677	0.920583	0.269031	0.818926	0.0074736	0.995349	0.949498	0.896414	0.131633	0.919757	0.280775	1.01506	0.846487	1.18747	0.0406986	1.01513	0.864971	0.889573	0.112013	1.21543	0.00897826	0.900602	0.14919	1.02604	0.736488	1.10362	0.228127	1.16985	0.071312	0.854865	0.101428
OLIGO_00967	CR451731	513908	IFT52	13	intraflagellar transport 52 homolog (Chlamydomonas)	41	0.0163154	0.96933	0.740356	0.735657	0.00299989	0.892865	0.321724	0.761487	0.00566577	0.921511	0.391215	1.04218	0.664457	0.890833	0.257103	0.806168	0.0538565	0.758934	0.00819084	1.2137	0.10308	0.852858	0.168021	1.21015	0.0618973	1.13095	0.222108	0.854777	0.141044	0.904959	0.391978
OLIGO_00968	CR451733	514448	LPIN2	24	lipin 2	43	4.13218e-06	1.35221	0.00136301	1.56697	3.80699e-06	1.15212	0.10218	1.48389	3.1109e-05	1.43116	0.000305013	1.7593	2.00593e-07	1.0766	0.451044	1.29818	0.0165345	1.15881	0.0934608	0.735255	0.000573441	1.28796	0.00379542	0.964464	0.69128	1.22928	0.0372043	0.61195	1.59144e-05	1.20581	0.100878
OLIGO_00969	CR451737	790072	PVRL3	Un	poliovirus receptor-related 3-like	43	0.00121234	1.05125	0.52172	0.809633	0.00696266	0.923054	0.29255	1.04492	0.55837	0.963107	0.641643	1.06105	0.464725	1.2068	0.0328551	1.18561	0.0707127	0.770162	0.00124523	1.14009	0.0809357	1.13203	0.0981503	0.921701	0.31079	1.1017	0.25733	1.13736	0.154158	0.982444	0.85764
OLIGO_00970	CR451746	-	-	0	0	43	6.20896e-05	0.971035	0.662766	0.694061	1.19175e-06	0.790085	0.000720431	0.921768	0.214633	0.799892	0.00255987	0.809795	0.00423334	0.788329	0.00233599	0.840126	0.032634	0.714764	7.21176e-06	1.13835	0.0475473	1.16667	0.0195074	0.86778	0.0451906	1.01238	0.868281	0.973493	0.729403	1.0657	0.459835
OLIGO_00971	CR451751	-	-	0	0	43	0.0453771	1.04079	0.485253	0.955011	0.404419	0.933995	0.218392	1.0136	0.805944	1.01801	0.763108	1.12489	0.0521942	0.898716	0.0950162	1.03169	0.645896	0.917585	0.127885	0.977994	0.678503	1.08524	0.132314	1.00434	0.941139	1.105	0.114133	0.798935	0.00128742	1.14796	0.0618686
OLIGO_00972	CR451752	-	-	0	0	43	2.48305e-10	1.50529	3.3274e-07	1.66267	9.96795e-10	1.54025	4.83927e-08	1.67291	7.32714e-10	1.91078	1.0443e-11	1.95855	3.67643e-12	2.05507	2.59078e-12	1.66385	1.20932e-07	1.10455	0.141626	0.926369	0.238484	1.08613	0.203464	1.14219	0.0630275	1.025	0.741228	1.04929	0.541104	0.809631	0.0184726
OLIGO_00973	CR451758	513412	JAM3	29	junctional adhesion molecule 3	43	0.0379751	1.02437	0.688725	0.945317	0.334156	0.883408	0.0369534	0.901479	0.0786387	0.91184	0.143958	0.978586	0.729167	0.847639	0.0157389	1.05317	0.467969	0.922827	0.176681	0.93451	0.235854	1.02046	0.721041	1.01149	0.852981	1.0732	0.286281	0.866187	0.0426304	1.24248	0.00650809
OLIGO_00974	CR452070	-	-	0	0	0	.																					0.942429	N/A
OLIGO_00975	CR452073	282638	P2RY2	15	purinergic receptor P2Y, G-protein coupled, 2	43	0.170911	0.957796	0.571694	1.05384	0.475567	1.06558	0.388095	1.16716	0.0396709	1.08197	0.327077	1.05782	0.477733	0.933633	0.414249	1.1073	0.271798	1.10027	0.198288	1.01115	0.875567	1.09532	0.202641	0.92701	0.336694	0.977681	0.786641	0.882603	0.153825	1.18601	0.0851945
OLIGO_00976	CR452080	-	-	0	0	43	0.00397085	1.18438	0.00562593	0.989375	0.84933	1.01148	0.839204	1.02245	0.693141	1.01158	0.84916	0.964502	0.55177	1.1461	0.0387084	1.22988	0.00444618	0.835355	0.00276645	1.02234	0.687382	1.01085	0.844025	0.989364	0.858491	0.953465	0.455787	1.18828	0.0130957	1.0731	0.34307
OLIGO_00978	CR452097	537141	KLHL29	11	kelch-like 29 (Drosophila)	43	0.0135918	1.07539	0.369473	1.33354	0.000579558	1.07871	0.333467	1.07558	0.352158	1.10188	0.251425	1.20713	0.0294364	0.991018	0.918886	0.967439	0.727911	1.24006	0.00910525	0.808905	0.00785349	0.997096	0.969673	1.02446	0.77037	1.09552	0.307357	0.820971	0.0389659	0.976207	0.814731
OLIGO_00979	CR452098	615152	C14H8orf34	14	chromosome 8 open reading frame 34 ortholog	10	0.0399288	1.6739	0.0522364	1.51682	0.127964	1.14197	0.623888	0.819184	0.425242	1.72067	0.208932	3.61813	0.00449179	1.36842	0.656276			0.90616	0.672194	0.752875	0.282876	0.71734	0.217839	2.10047	0.106355	2.10274	0.174505	0.378214	0.216574
OLIGO_00980	CR452102	-	-	0	0	38	8.39294e-05	1.0854	0.291994	0.684762	6.17777e-05	0.745726	0.0122718	0.783891	0.00304363	0.780695	0.00341302	0.897853	0.182817	0.96567	0.681639	0.867908	0.128146	0.630883	2.11848e-06	1.08903	0.452814	1.05118	0.648403	0.995923	0.959642	1.15007	0.0953094	1.07553	0.402902	0.898763	0.269138
OLIGO_00982	CR452122	507464	KRT13	19	keratin 13	43	9.48627e-08	1.19831	0.0146601	1.31651	0.00023196	1.24335	0.00271232	1.28476	0.000682531	1.59865	2.05274e-07	1.39583	4.78347e-05	0.835663	0.0269832	1.44766	0.000951729	1.09863	0.18193	0.944429	0.395994	1.03331	0.625693	1.24432	0.00570193	0.87313	0.0965421	0.598687	1.39532e-07	1.73235	8.59247e-06
OLIGO_00983	CR452125	-	-	0	0	43	0.000350333	1.01774	0.698313	0.970893	0.499327	1.05012	0.265556	1.07259	0.113362	1.24773	2.32348e-05	1.10996	0.0307169	0.981224	0.704497	1.06019	0.281014	0.953972	0.28931	1.0816	0.0702273	1.02139	0.618984	1.16329	0.0021437	0.889582	0.021279	0.884021	0.0213191	1.08048	0.182053
OLIGO_00984	CR452141	533922	NAA30	10	N(alpha)-acetyltransferase 30, NatC catalytic subunit	41	0.0155851	0.99934	0.99256	0.866955	0.0270138	0.943041	0.378752	0.946815	0.394441	0.962628	0.59328	0.804178	0.00261116	1.00556	0.936717	1.08431	0.288069	0.867528	0.0468627	1.08776	0.196391	1.004	0.951495	1.0167	0.813517	0.835398	0.021204	1.25042	0.00436678	1.07831	0.352238
OLIGO_00985	CR452146	-	-	0	0	40	3.40247e-07	1.12314	0.218396	0.565382	3.30308e-08	0.878767	0.138219	0.825777	0.0258039	0.772166	0.0124764	0.698176	0.000242119	0.986611	0.885968	0.791254	0.0255137	0.503393	3.96952e-09	1.55429	6.389e-06	0.9397	0.462713	0.935078	0.501946	0.904179	0.32916	1.41313	0.00103712	0.801991	0.0461837
OLIGO_00986	CR452155	531868	LOC531868	18	glioma tumor suppressor candidate region gene 1	41	0.100909	0.916348	0.274684	1.01294	0.853798	1.00791	0.916013	0.909183	0.184354	0.989922	0.902776	1.0979	0.225053	0.842275	0.0368078	0.983896	0.847834	1.10541	0.18719	0.995031	0.944113	0.902047	0.158367	1.0888	0.295992	1.10908	0.227597	0.767167	0.00249306	1.16814	0.0866315
OLIGO_00987	CR452164	616477	CHCHD3	4	coiled-coil-helix-coiled-coil-helix domain containing 3	43	0.0132837	1.19044	0.000528638	1.1451	0.00417434	1.05223	0.26185	1.06777	0.150367	1.06745	0.182616	1.17246	0.00197426	1.11499	0.0394639	1.13693	0.0249883	0.961915	0.396883	0.918894	0.0592932	1.01477	0.738664	0.999704	0.995087	1.09837	0.0711185	0.950986	0.3515	1.01967	0.74267
OLIGO_00988	CR938812	-	-	0	0	42	0.698104	0.973935	0.818748	1.04871	0.65339	1.10941	0.335339	1.08711	0.436043	1.1741	0.153064	0.983879	0.883885	1.12742	0.311637	0.963995	0.794555	1.07677	0.520715	1.05789	0.601661	0.979899	0.851868	1.08001	0.499198	0.837989	0.136109	1.14589	0.270346	0.855048	0.296006
OLIGO_00989	CR452277	514462	CDO1	10	cysteine dioxygenase, type I	43	5.6151e-05	1.11817	0.077667	1.37133	3.78436e-06	1.18188	0.00754299	1.08746	0.166621	1.09248	0.175497	0.981728	0.775724	0.943073	0.393287	1.04317	0.566261	1.22641	0.00160577	0.861852	0.0145914	0.920111	0.161264	1.00461	0.942569	0.898623	0.121325	0.960626	0.573816	1.10614	0.206504
OLIGO_00990	CR452287	617830	POU3F1	3	POU class 3 homeobox 1	43	0.000184956	1.16038	0.059191	1.41637	2.58147e-05	1.18374	0.0274056	1.09261	0.237113	1.23358	0.0114842	1.41408	8.20918e-05	1.00717	0.933053	1.03295	0.723778	1.22061	0.010848	0.835754	0.0166798	0.923015	0.272236	1.12903	0.13103	1.14632	0.109835	0.712242	0.000381613	1.0256	0.796172
OLIGO_00991	CR452289	509101	TMEM125	3	transmembrane protein 125	43	6.33026e-10	1.186	0.0737297	1.84563	2.19393e-08	1.82516	3.32655e-08	1.80432	5.10868e-08	2.03053	4.08368e-09	2.36627	2.49217e-11	1.4087	0.0017263	1.26654	0.038191	1.55619	1.55056e-05	0.988905	0.899026	0.98858	0.896069	1.12537	0.223294	1.16534	0.138933	0.595325	1.61499e-05	0.899088	0.372263
OLIGO_00992	CR452307	445419	FZD3	8	frizzled homolog 3 (Drosophila)	43	0.0404317	0.866512	0.14997	0.769415	0.00555399	0.862271	0.106554	0.94709	0.548448	0.943156	0.541004	0.876362	0.17268	1.1052	0.335304	1.04207	0.706993	0.887944	0.223743	1.12068	0.208544	1.09837	0.299523	0.995846	0.96553	0.929181	0.466693	1.26112	0.0354018	0.942881	0.619738
OLIGO_00993	CR456081	535362	GRM7	22	glutamate receptor, metabotropic 7	43	0.000116667	0.780442	0.00130741	0.9504	0.467559	0.865253	0.043013	1.12895	0.0876826	1.15492	0.0605785	1.04421	0.566274	0.901168	0.196868	0.973463	0.754718	1.21777	0.00768497	0.910409	0.173469	1.30477	0.00031039	1.023	0.760396	0.904144	0.206324	0.863014	0.0812943	1.08022	0.403644
OLIGO_00994	CR456083	615093	C6H4orf52	6	hypothetical protein LOC615093	43	0.0324474	1.14162	0.0740573	0.914317	0.205729	1.00749	0.915296	1.14597	0.0571901	1.0013	0.986275	1.05883	0.451459	1.05997	0.46869	1.18944	0.0493855	0.800897	0.00307779	1.1019	0.16182	1.13746	0.0656083	0.873756	0.0762564	1.05745	0.484202	1.00108	0.989698	1.12215	0.216632
OLIGO_00995	CR456095	510080	ANTXR2	6	anthrax toxin receptor 2	39	0.00023281	0.873012	0.187433	0.711712	5.66317e-05	0.896284	0.156402	0.96317	0.627359	0.880958	0.155464	0.903616	0.230546	1.0308	0.715239	1.30798	0.0289978	0.815237	0.0422449	1.25934	0.0026836	1.07463	0.332144	0.914645	0.300123	1.02572	0.782279	1.14075	0.139423	1.2689	0.0581389
OLIGO_00996	CR456108	614583	SERTAD4	16	SERTA domain containing 4	43	3.63009e-08	0.956401	0.493287	0.617996	1.43275e-09	0.863149	0.0238199	0.763202	8.57989e-05	0.75128	0.000108883	0.769519	0.000332818	1.04097	0.574554	0.872934	0.0817842	0.646168	2.16997e-08	1.39669	2.8912e-06	0.884206	0.0520892	0.984379	0.813177	1.02428	0.736779	1.35276	0.000207806	0.838576	0.0378001
OLIGO_00997	CR456110	497208	DNAH11	4	dynein, axonemal, heavy chain 11	43	1.99436e-05	1.10718	0.173246	0.917041	0.21687	0.922282	0.252615	0.926936	0.278287	1.04649	0.560029	0.772412	0.00101333	0.69017	2.09741e-05	0.756808	0.00277344	0.828269	0.0133018	1.00572	0.934935	1.00505	0.942511	1.12898	0.127259	0.738095	0.000536222	0.893526	0.171119	1.09655	0.32852
OLIGO_00998	CR456111	-	-	0	0	43	0.0053794	1.16627	0.0040677	1.09588	0.0712863	1.11661	0.0311708	1.12411	0.0227103	1.23965	0.000222106	1.20256	0.00120758	1.23908	0.000360795	1.18729	0.00516253	0.939643	0.22068	1.01892	0.70339	1.00672	0.891676	1.10278	0.0679561	0.97008	0.594741	1.03037	0.616231	0.9582	0.511092
OLIGO_00999	CR456115	-	-	0	0	43	0.0304695	0.754599	0.0342432	0.812116	0.087622	0.917862	0.483376	0.964442	0.762531	0.632939	0.000882165	0.870639	0.284345	0.872219	0.31862	0.973074	0.852403	1.07622	0.556805	1.13021	0.29773	1.05075	0.672016	0.656275	0.00154606	1.37555	0.0203403	1.00181	0.989668	1.11563	0.480945
OLIGO_01000	CR455822	533850	R3HDM1	2	R3H domain containing 1	43	0.000235488	1.24342	7.21208e-05	1.17047	0.00198545	1.08953	0.0851068	1.03227	0.50987	1.27544	2.45176e-05	1.20624	0.000731586	1.14092	0.0201835	1.16697	0.0120147	0.941333	0.219139	0.930851	0.139022	0.947445	0.262379	1.23557	0.0001531	0.94574	0.309188	0.945851	0.334411	1.02283	0.721737
OLIGO_01001	CR455823	507477	ALDH7A1	7	aldehyde dehydrogenase 7 family, member A1	43	0.00349208	1.07594	0.242823	1.05327	0.392494	0.93343	0.258608	0.964332	0.548972	1.10348	0.136123	1.00634	0.921474	0.803427	0.0028875	0.917478	0.256766	0.978925	0.724227	0.886223	0.0443575	1.03311	0.580793	1.1443	0.0414926	0.911965	0.171831	0.798366	0.00293271	1.14196	0.104076
OLIGO_01003	CR455264	617179	TSPYL2	X	TSPY-like 2	42	0.000627521	1.40406	0.000632188	1.57815	6.8448e-06	1.24056	0.031089	1.35782	0.00143378	1.21432	0.0419288	1.5797	2.0505e-05	1.35509	0.00477359	1.408	0.00533494	1.12399	0.206491	0.78609	0.0143737	1.09452	0.34755	0.894317	0.239512	1.30089	0.0105239	0.857815	0.157298	1.03905	0.759648
OLIGO_01004	CR455811	-	-	0	0	43	1.79629e-10	1.29184	0.000984676	1.10532	0.158384	0.845389	0.0204169	0.693496	4.49501e-06	0.719448	7.43053e-05	0.64238	5.46534e-07	0.814947	0.0137798	0.87686	0.132916	0.855619	0.0332164	0.764834	0.000306311	0.820328	0.00583929	1.03742	0.624158	0.892878	0.158676	1.26864	0.00630054	1.07597	0.430542
OLIGO_01005	CR455818	506969	ALS2CL	22	ALS2 C-terminal like	43	2.52473e-05	0.865512	0.0491964	0.965058	0.60712	1.1354	0.071288	1.19547	0.0127185	1.25698	0.00345237	1.00655	0.930104	1.05949	0.466238	1.39742	0.00028719	1.11501	0.124971	1.17651	0.0194252	1.05291	0.445378	1.05145	0.497496	0.800772	0.00648918	1.0526	0.533881	1.31896	0.00377594
OLIGO_01006	CR455787	-	-	0	0	43	8.69443e-07	1.22286	0.000584127	1.21169	0.000649473	1.36609	3.97418e-07	1.38391	1.73005e-07	1.44852	5.04054e-08	1.34735	3.84095e-06	1.49851	2.70063e-08	1.26335	0.000732453	0.990865	0.8633	1.12742	0.0234043	1.01304	0.800705	1.04669	0.416619	0.930152	0.228305	1.11219	0.0950614	0.843072	0.0170894
OLIGO_01007	CR455797	514595	LETMD1	5	LETM1 domain containing 1	43	0.0365611	0.868913	0.0208469	0.872156	0.0195617	0.824323	0.0013607	0.939747	0.276629	0.870614	0.0274786	0.96232	0.531082	0.922013	0.214996	0.830265	0.0105172	1.00373	0.948353	0.945155	0.3112	1.14002	0.0217727	0.926434	0.210868	1.10533	0.124507	0.958116	0.527859	0.900491	0.165422
OLIGO_01009	BCAZ0025en13	-	-	0	0	43	1.09184e-08	1.31639	4.35578e-06	1.48729	7.36294e-10	1.36956	1.68464e-07	1.36651	1.95397e-07	1.59968	5.96878e-11	1.58815	9.53325e-11	1.31757	1.99955e-05	1.36423	9.55158e-06	1.12983	0.0218034	0.920843	0.102608	0.997769	0.964182	1.17064	0.00534154	0.992793	0.90034	0.829623	0.00343529	1.03541	0.60372
OLIGO_01010	CR455776	515653	SGSM1	17	small G protein signaling modulator 1	43	5.25318e-12	0.669593	1.31515e-07	0.523991	1.72216e-13	0.625955	2.41284e-09	0.574232	1.66129e-11	0.537681	5.57048e-12	0.468935	1.22947e-14	0.748804	0.00016419	0.679626	6.78252e-06	0.782551	0.000297213	1.19459	0.00569996	0.91737	0.165262	0.936348	0.319606	0.872142	0.0560959	1.59682	9.86728e-08	0.907615	0.23716
OLIGO_01011	CR455751	784779	LOC784779	11	phosphatase and actin regulator 3	26	0.211131	0.92721	0.675098	0.820549	0.264092	1.00164	0.993706	1.12547	0.439958	1.01114	0.959844	1.21608	0.200534	1.15105	0.537573	0.807558	0.222142	0.884966	0.47357	1.2207	0.329908	1.12362	0.547119	0.898418	0.609254	1.20268	0.371752	0.946525	0.799913	0.701584	0.133288
OLIGO_01012	CR456032	-	-	0	0	42	0.173996	0.920046	0.418022	1.23109	0.0403533	1.0584	0.566633	1.15199	0.157334	1.1051	0.362189	0.994035	0.955067	1.07431	0.531507	1.07795	0.535999	1.33808	0.00394655	0.859726	0.107386	1.08843	0.361611	0.959297	0.689499	0.899496	0.339061	1.08076	0.498566	1.00339	0.978648
OLIGO_01013	CR456035	523361	C27H4orf47	27	hypothetical LOC523361	43	0.000107413	0.822323	0.00314651	0.73256	6.21857e-06	0.948862	0.39001	0.874312	0.031595	0.87952	0.0551524	0.890646	0.0827809	0.918891	0.224962	0.697881	2.10708e-05	0.890842	0.0668394	1.29527	8.01913e-05	0.921433	0.17523	1.00596	0.926691	1.01265	0.856142	1.03171	0.668081	0.759481	0.00151548
OLIGO_01014	CR455734	541270	WDR33	2	WD repeat domain 33	39	1.34679e-05	1.26006	0.0287712	1.00321	0.97684	0.996103	0.974717	0.752316	0.00621454	0.67857	0.00141997	0.633921	0.000161533	1.01471	0.897047	0.798841	0.0672691	0.796161	0.0430935	0.992912	0.954995	0.755259	0.0225882	0.901974	0.371564	0.934201	0.578301	1.60068	0.000354543	0.787263	0.068069
OLIGO_01015	CR455735	-	-	0	0	43	6.56831e-06	1.07425	0.33688	1.13807	0.0753308	0.812824	0.00554694	0.765422	0.00049739	0.826539	0.0165278	0.791796	0.00389406	0.840583	0.0382613	0.812597	0.0223792	1.05941	0.426635	0.714213	1.57308e-05	0.941682	0.389924	1.07985	0.316362	0.957966	0.595493	1.06162	0.48285	0.966707	0.718794
OLIGO_01016	CR456017	614893	CDCA7	2	cell division cycle associated 7	43	0.169443	1.04183	0.630752	1.2024	0.0289089	1.03655	0.662003	1.07898	0.356416	0.977095	0.793163	0.949408	0.558036	1.13639	0.17705	1.15251	0.164263	1.15413	0.0908034	0.862062	0.0697524	1.04094	0.617707	0.905574	0.261008	0.971663	0.756495	1.19694	0.069634	1.01419	0.896407
OLIGO_01017	CR455986	506696	PSPC1	12	paraspeckle component 1	43	0.00173766	0.94224	0.436681	0.895784	0.138701	0.804243	0.00464676	0.907838	0.19203	0.795274	0.00559437	0.694833	3.39227e-05	0.802184	0.0114856	0.96395	0.685221	0.950697	0.497864	0.897809	0.13721	1.12881	0.0959154	0.876009	0.0962436	0.873703	0.109647	1.1545	0.10565	1.20166	0.0625366
OLIGO_01018	CR455990	-	-	0	0	34	0.0177686	0.96107	0.779817	1.1796	0.159646	1.33321	0.0337673	1.46439	0.00235896	1.799	0.00413095	1.24994	0.0921624	1.41513	0.0114861	1.40206	0.0893894	1.22738	0.143056	1.13022	0.349358	1.09839	0.474173	1.2285	0.291393	0.694799	0.0734254	1.13216	0.380409	0.990765	0.963175
OLIGO_01019	CR455991	-	-	0	0	41	0.000117113	1.06549	0.511538	0.993801	0.939797	1.33092	0.00165401	1.29835	0.00206009	1.29792	0.00379637	1.42725	0.000118156	1.29225	0.00597318	1.07385	0.454685	0.932714	0.429327	1.33923	0.000416081	0.975523	0.737612	0.99967	0.99645	1.09965	0.233073	0.905413	0.230094	0.830989	0.0461874
OLIGO_01020	CR455964	-	-	0	0	43	1.53237e-05	1.24534	9.05018e-06	1.26672	1.24333e-06	1.22336	1.91901e-05	1.24875	3.85337e-06	1.15949	0.00209021	1.16496	0.00158378	1.35621	1.14307e-07	1.27642	2.53621e-05	1.01717	0.691101	0.96577	0.399948	1.02075	0.618667	0.928518	0.104895	1.00472	0.921659	1.16417	0.00402253	0.941171	0.278879
OLIGO_01021	CR455940	616129	HOXB2	19	homeobox B2	43	1.25341e-07	0.962391	0.432702	0.989454	0.821732	1.24193	3.33753e-05	1.25245	1.86254e-05	1.27929	1.44846e-05	1.25679	4.56754e-05	1.14312	0.0158369	1.20537	0.0021382	1.02812	0.562558	1.25517	1.17196e-05	1.00847	0.854929	1.02143	0.671563	0.982412	0.740445	0.909552	0.0975327	1.05446	0.394362
OLIGO_01022	CR455950	514441	CECR5	5	cat eye syndrome chromosome region, candidate 5 isoform 2 precursor	43	0.000340178	0.80465	0.0111391	0.661321	4.56494e-06	0.884068	0.128708	0.85141	0.0476046	0.923467	0.353643	0.989952	0.906057	0.756458	0.00347914	0.805588	0.0315604	0.821874	0.0183057	1.33682	0.000540389	0.963059	0.630223	1.08463	0.339772	1.07199	0.441015	0.764136	0.0064968	1.06495	0.547953
OLIGO_01023	CR455951	505853	MGC148679	2	hypothetical LOC505853	43	0.000113105	1.09221	0.207905	1.4289	2.47826e-06	1.22227	0.00389111	1.2603	0.00104209	1.38976	3.18408e-05	1.29294	0.000764534	1.08978	0.259256	1.24919	0.00876581	1.30826	0.00025779	0.855393	0.0193898	1.03111	0.636155	1.10272	0.171204	0.930333	0.33627	0.842874	0.0337969	1.14627	0.122835
OLIGO_01024	CR455953	506138	APOOL	X	apolipoprotein O-like	43	0.00208065	1.04302	0.481412	1.03817	0.511495	1.01607	0.77942	0.957045	0.442026	0.914791	0.150633	1.0074	0.903997	1.14306	0.0440037	1.29049	0.000652032	0.995347	0.935645	0.978719	0.696206	0.941904	0.280187	0.95585	0.453782	1.10124	0.13653	1.13466	0.0654702	1.12897	0.10761
OLIGO_01025	CR452758	517894	LOC517894	18	testicular acid phosphatase-like	43	4.24903e-11	0.850296	0.00435978	0.678892	2.73376e-09	0.758748	3.49787e-06	0.654042	2.59314e-10	0.629202	1.81003e-10	0.546974	7.99879e-14	0.815492	0.00132262	0.743397	3.32245e-05	0.798418	0.000103743	1.11763	0.0336216	0.862001	0.00539449	0.962022	0.488438	0.869314	0.0211452	1.49092	7.20137e-08	0.911593	0.182934
OLIGO_01026	CR452737	-	-	0	0	43	5.32647e-12	0.899456	0.105654	0.876872	0.0389348	0.661911	3.63696e-08	0.629744	2.47618e-09	0.543253	1.04057e-11	0.512917	7.65559e-13	0.654272	3.56503e-07	0.635319	4.21267e-07	0.974891	0.686045	0.754855	2.88083e-05	0.951403	0.411829	0.862657	0.0300933	0.944158	0.414976	1.27559	0.00187888	0.971031	0.71904
OLIGO_01027	CR452740	-	-	0	0	34	0.000453082	1.20534	0.114439	0.718277	0.00919277	0.900739	0.507408	0.774072	0.0235106	0.816961	0.101694	0.798865	0.0466874	1.04957	0.686131	0.619427	0.000473448	0.595914	0.000181624	1.25403	0.159272	0.859374	0.328316	1.05541	0.674262	0.977849	0.858459	1.31383	0.035048	0.590172	0.000420424
OLIGO_01028	CR452741	-	-	0	0	39	0.12376	1.10071	0.266019	0.952454	0.563674	1.02324	0.84803	0.986718	0.871608	1.06108	0.506888	1.11934	0.210581	1.13888	0.17229	0.834082	0.0784282	0.865307	0.0965283	1.07432	0.549811	0.964306	0.759538	1.07536	0.410042	1.05491	0.571205	1.01746	0.861343	0.73237	0.00649259
OLIGO_01029	CR452743	508631	VMP1	19	vacuole membrane protein 1	43	0.000511838	0.882963	0.051565	0.881301	0.0406622	1.0632	0.311762	1.05662	0.362729	0.930407	0.269269	0.863872	0.0285218	0.951098	0.467971	0.760019	0.000573234	0.998118	0.975394	1.20639	0.00251233	0.993816	0.91598	0.88055	0.05267	0.928488	0.280477	1.10097	0.184965	0.799097	0.00679828
OLIGO_01030	CR452744	-	-	0	0	41	0.151011	0.969288	0.712423	0.952714	0.555291	1.06961	0.476191	1.06335	0.458938	0.914894	0.32028	1.0014	0.987473	0.910049	0.340059	0.781432	0.0176215	0.982901	0.836044	1.12269	0.215256	0.994146	0.949853	0.860391	0.0967155	1.09455	0.343694	0.908779	0.356807	0.85867	0.177066
OLIGO_01031	CR452746	-	-	0	0	43	0.0740207	0.990129	0.821445	0.927066	0.0798385	0.983498	0.694111	0.951218	0.240573	1.0208	0.651031	0.916222	0.0598501	0.912687	0.0641866	0.878605	0.0164899	0.936309	0.132548	1.06087	0.159637	0.967179	0.419267	1.07315	0.123014	0.897554	0.0279181	0.996143	0.938764	0.962657	0.494788
OLIGO_01032	CR452719	-	-	0	0	43	3.20125e-06	0.952829	0.216744	0.908695	0.0134855	0.877131	0.00100965	0.841508	3.21652e-05	0.821005	1.20751e-05	0.762185	2.51458e-08	0.921464	0.0597331	0.918449	0.0684185	0.953681	0.210932	0.965264	0.331116	0.959388	0.255375	0.975635	0.532675	0.928356	0.0821799	1.20898	8.99877e-05	0.996728	0.946426
OLIGO_01033	CR452722	281134	ECE2	1	endothelin converting enzyme 2	43	0.019846	1.11117	0.0352588	1.17561	0.00122016	1.11867	0.0207683	1.11524	0.024294	1.15091	0.00773837	1.18217	0.00183817	1.09341	0.101776	1.24776	0.000390317	1.05799	0.240884	0.951568	0.282784	0.99693	0.946599	1.03199	0.530558	1.02715	0.615803	0.924921	0.168424	1.14117	0.0376391
OLIGO_01034	CR452730	785371	GLI3	4	GLI family zinc finger 3	43	1.61145e-05	0.835488	0.026242	1.10995	0.173743	1.19714	0.0224893	1.1641	0.0501991	1.343	0.000745082	1.39257	0.000194115	1.13955	0.135751	1.00715	0.938804	1.3285	0.000593664	1.07855	0.315838	0.972403	0.709082	1.15368	0.0814741	1.03691	0.674612	0.818312	0.0315814	0.883814	0.220658
OLIGO_01035	CR452695	511234	NOSIP	18	nitric oxide synthase interacting protein	43	0.0235638	1.07354	0.185018	1.06532	0.219732	0.93464	0.190417	0.925708	0.135997	0.96994	0.579937	1.02549	0.648348	0.934722	0.250899	1.08628	0.191845	0.992343	0.882301	0.877331	0.0117566	0.990443	0.847804	1.04778	0.392939	1.05728	0.34022	0.911484	0.134008	1.16214	0.0301048
OLIGO_01036	CR452709	504290	C11H2orf56	11	protein midA homolog, mitochondrial	28	0.478274	1.3993	0.0822508	1.00349	0.977283	1.02802	0.842548	0.998619	0.990978	1.01389	0.936115	0.995519	0.974364	1.11103	0.532276	1.77049	0.0718831	0.717135	0.0792503	1.02444	0.863052	0.971405	0.835602	1.0153	0.928216	0.981877	0.922022	1.11603	0.546108	1.59356	0.16453
OLIGO_01037	CR452674	511220	ARHGEF11	3	Rho guanine nucleotide exchange factor (GEF) 11	43	0.000489686	1.00128	0.987197	1.04016	0.608738	0.798414	0.00514366	0.809441	0.00826634	0.762225	0.00192155	0.808366	0.0132238	0.977347	0.794432	1.02533	0.791893	1.03882	0.624883	0.767591	0.00093508	1.01381	0.85461	0.941668	0.464888	1.06053	0.500058	1.20904	0.0428382	1.0491	0.635775
OLIGO_01038	CR452678	-	-	0	0	42	0.00164088	1.35704	0.00402892	1.25636	0.0215069	1.00113	0.99129	0.856962	0.113731	0.937157	0.531489	1.06548	0.541588	0.990081	0.928979	1.11887	0.346651	0.925806	0.435215	0.796851	0.0286322	0.855996	0.128186	1.09358	0.38566	1.13693	0.242151	0.929235	0.528681	1.13008	0.342777
OLIGO_01039	CR452679	509133	MIA3	16	melanoma inhibitory activity family, member 3	43	0.0407892	1.08634	0.366386	0.925112	0.386043	1.23135	0.0313146	1.05704	0.514378	1.01623	0.861782	1.15863	0.112823	1.28155	0.0152718	1.00269	0.979553	0.851587	0.0894564	1.33103	0.00404362	0.858441	0.100101	0.961388	0.668077	1.14013	0.181597	1.10609	0.32839	0.782406	0.0346728
OLIGO_01040	CR452680	617610	HRC	18	histidine rich calcium binding protein	43	0.0151557	0.777926	0.00110434	0.885436	0.0853553	0.894488	0.113895	0.989091	0.874605	0.982147	0.809708	0.837346	0.0216486	0.955713	0.569789	1.01303	0.880011	1.1382	0.0713186	1.01022	0.880678	1.10576	0.142846	0.99298	0.924346	0.852567	0.0475671	1.14136	0.115533	1.05998	0.525292
OLIGO_01041	CR452687	535132	SIPA1L2	28	signal-induced proliferation-associated 1 like 2	43	2.62393e-07	1.20674	0.00338954	1.39622	9.21216e-07	1.35616	4.8386e-06	1.44244	1.42034e-07	1.60055	2.4875e-09	1.51947	4.07197e-08	1.34034	7.26119e-05	1.52813	5.1993e-07	1.15702	0.0176438	0.971306	0.611305	1.06362	0.284119	1.10961	0.101889	0.949338	0.435324	0.88211	0.0780781	1.1401	0.094859
OLIGO_01042	CR453562	527854	KIF20A	7	kinesin family member 20A	43	6.40308e-13	0.886242	0.0403754	0.579411	1.11076e-12	0.573033	6.03516e-13	0.5886	2.66711e-12	0.570603	4.40959e-12	0.55468	1.07572e-12	0.658219	4.19763e-08	0.645226	7.74695e-08	0.653785	1.69844e-09	0.988993	0.837855	1.02717	0.620634	0.969424	0.599469	0.972095	0.652414	1.18666	0.0124133	0.98026	0.784696
OLIGO_01043	CR453563	-	-	0	0	43	0.155018	1.0674	0.304804	1.09147	0.154818	1.03587	0.562836	1.1274	0.054838	1.09312	0.177922	1.04813	0.474319	0.981275	0.785887	0.902537	0.18527	1.02255	0.717434	0.949063	0.379697	1.08835	0.161446	0.969602	0.636173	0.958836	0.541954	0.936217	0.365006	0.91976	0.307808
OLIGO_01044	CR453569	-	-	0	0	40	0.0139248	1.09366	0.412179	0.86585	0.159159	1.01906	0.865121	0.994891	0.956535	0.977985	0.836157	0.903494	0.307174	1.13685	0.223401	0.692851	0.0020864	0.791702	0.0460179	1.17695	0.170679	0.976285	0.828989	0.983007	0.874714	0.923832	0.484263	1.25829	0.0412391	0.609446	0.000179737
OLIGO_01045	CR453571	539651	SETD6	18	SET domain containing 6	43	0.0655835	1.10773	0.0831837	1.06173	0.288819	1.08086	0.17674	0.970306	0.59164	1.07618	0.228474	1.05764	0.356981	1.08221	0.219298	1.23599	0.00325934	0.958467	0.458603	1.01802	0.750286	0.897716	0.0595829	1.10911	0.0874403	0.98277	0.786036	1.02323	0.732249	1.1421	0.0777799
OLIGO_01047	CR453574	539627	TNIK	1	TRAF2 and NCK interacting kinase	40	0.116831	0.853616	0.0833172	0.946976	0.526616	0.972083	0.777636	1.02828	0.735778	0.95105	0.57244	0.905712	0.268776	1.03157	0.741442	0.770521	0.0133459	1.10937	0.244807	1.02651	0.790543	1.05781	0.561548	0.924893	0.36762	0.952328	0.595511	1.13897	0.183099	0.746937	0.00882072
OLIGO_01048	CR453575	530462	USP6NL	13	USP6 N-terminal like	34	0.142394	1.04369	0.727055	0.912656	0.431128	1.16904	0.219688	0.992148	0.938358	1.11092	0.338102	1.07952	0.47673	1.1017	0.396136	0.812095	0.0859972	0.874451	0.272514	1.28092	0.0536155	0.848685	0.165802	1.11971	0.284566	0.971738	0.788801	1.02055	0.855833	0.737127	0.0150463
OLIGO_01049	CR453541	534628	NMRAL1	25	NmrA-like family domain containing 1	43	0.00467133	1.04405	0.402792	1.10741	0.0436964	0.942237	0.232139	0.908239	0.0564327	0.944941	0.289749	0.94481	0.289501	0.904881	0.082349	1.02199	0.721278	1.06069	0.242845	0.850848	0.00157768	0.963919	0.446882	1.04041	0.453929	0.999862	0.998028	0.957738	0.46396	1.12942	0.0664827
OLIGO_01050	CR453542	513155	MMD	19	monocyte to macrophage differentiation-associated	43	7.16968e-11	0.86949	0.112469	0.678995	3.03603e-05	0.634787	2.12473e-06	0.60151	2.43553e-07	0.429866	4.69163e-12	0.424328	3.13626e-12	0.770025	0.0087138	0.729993	0.00370277	0.780912	0.0052759	0.934891	0.410149	0.947578	0.509458	0.714645	0.000467285	0.987118	0.890779	1.81469	3.28582e-07	0.948011	0.627755
OLIGO_01051	CR453551	533994	SEC23A	21	Sec23 homolog A (S. cerevisiae)	41	0.00345741	1.26816	0.0301347	1.14042	0.228609	0.910348	0.42254	0.83072	0.0742871	0.797245	0.0421804	0.918149	0.429142	1.00396	0.972427	1.06312	0.618314	0.899271	0.330123	0.79826	0.0578138	0.91253	0.417915	0.959704	0.703212	1.15165	0.212259	1.09347	0.446086	1.05892	0.657598
OLIGO_01052	CR453520	540712	FBXL3	12	F-box and leucine-rich repeat protein 3	43	0.00185396	1.04421	0.613396	1.07264	0.396556	1.34263	0.00108912	1.25832	0.00750257	1.10653	0.257151	1.03907	0.666388	1.4344	0.000384837	1.02926	0.776388	1.02722	0.747997	1.25171	0.00909752	0.937202	0.434328	0.879378	0.148226	0.939032	0.501569	1.38047	0.00194129	0.717553	0.00363328
OLIGO_01053	CR453522	532835	AZIN1	14	antizyme inhibitor 1	43	2.44686e-05	0.898194	0.0974936	0.730265	6.8787e-06	0.92833	0.232608	0.957946	0.488027	0.961857	0.560025	0.92805	0.266656	1.04685	0.512027	0.724495	8.0751e-05	0.813037	0.00188896	1.27122	0.000273538	1.0319	0.606585	1.00408	0.950431	0.964852	0.613369	1.12801	0.107055	0.692072	4.34837e-05
OLIGO_01054	CR453526	538561	MGEA5	26	meningioma expressed antigen 5 (hyaluronidase)	38	6.67415e-05	1.06992	0.537506	0.76588	0.00808442	1.21906	0.0386992	0.963805	0.680819	0.942115	0.609439	0.68903	0.000667179	1.12548	0.23338	1.2228	0.092712	0.715826	0.00558769	1.59172	3.75582e-05	0.79061	0.0174833	0.977495	0.846324	0.731365	0.0170087	1.63343	5.69264e-05	1.08647	0.501127
OLIGO_01055	BCAZ0026eh15	-	-	0	0	37	8.1963e-05	1.15331	0.166437	1.59366	3.96332e-05	1.4098	0.0180761	1.15352	0.148499	1.58833	6.52154e-05	1.38399	0.00217092	1.06917	0.608374	0.94784	0.626338	1.38182	0.00253148	0.884631	0.391095	0.818212	0.153358	1.37694	0.00296733	0.87135	0.187781	0.772524	0.0516795	0.886523	0.380817
OLIGO_01056	CR453502	337927	MTCH2	15	mitochondrial carrier homolog 2 (C. elegans)	43	6.39801e-06	1.08802	0.207374	1.10004	0.139649	0.874163	0.039548	0.815433	0.00209946	0.844888	0.0159364	0.834798	0.0102763	0.772428	0.000733771	0.767449	0.00147963	1.01105	0.86786	0.794665	0.000729795	0.932816	0.269527	1.03612	0.595771	0.988057	0.865902	0.925287	0.300334	0.993555	0.938865
OLIGO_01057	CR453277	-	-	0	0	43	0.286499	1.11232	0.172674	1.17743	0.0344342	1.10734	0.187364	1.07959	0.307755	1.21375	0.0226448	1.01152	0.886739	1.03083	0.720946	1.07652	0.42036	1.05853	0.45812	0.940474	0.419551	0.97494	0.735765	1.12428	0.154656	0.833381	0.0406236	1.01909	0.832377	1.04433	0.659524
OLIGO_01058	CR453482	768316	NRBF2	28	nuclear receptor binding factor 2	22	0.0590761	0.924015	0.519751	1.30943	0.0110395	1.16067	0.250401	0.98513	0.881445	1.13928	0.350288	1.0961	0.370676	1.03199	0.774887	0.807331	0.19904	1.41711	0.00652576	0.886397	0.3343	0.848756	0.198613	1.15647	0.316141	0.962102	0.782359	0.94151	0.585557	0.782306	0.15904
OLIGO_01059	CR453260	505482	AS3MT	26	arsenic (+3 oxidation state) methyltransferase	43	0.0669965	1.03232	0.723159	1.22174	0.024465	1.09184	0.312038	1.16503	0.0824144	1.293	0.00804383	1.11544	0.244692	0.959025	0.672417	1.17345	0.138292	1.18349	0.0596268	0.893674	0.18686	1.06703	0.443077	1.10985	0.261694	0.862678	0.136405	0.85977	0.147266	1.22359	0.081495
OLIGO_01060	CR453262	509200	HNF4A	13	hepatocyte nuclear factor 4, alpha	42	0.012309	1.3709	0.330602	1.4164	0.260251	2.23978	0.0124983	0.868887	0.650374	1.24772	0.515745	1.23152	0.527691	0.847873	0.644731	3.48867	0.00261523	1.03319	0.915166	1.58132	0.124509	0.387934	0.00263737	1.436	0.276438	0.987018	0.96937	0.688477	0.298057	4.11462	0.0013212
OLIGO_01061	CR453266	-	-	0	0	43	4.59714e-06	1.06311	0.53924	1.01169	0.907004	0.691657	0.00036953	0.827143	0.0529882	0.861753	0.154443	1.4898	0.000485924	0.9501	0.640227	0.888269	0.316844	0.951629	0.619763	0.683665	0.000276017	1.19589	0.0596603	1.04184	0.685883	1.7288	1.09575e-05	0.637736	0.000329504	0.934921	0.591987
OLIGO_01062	CR453267	-	-	0	0	43	0.0552063	1.1759	0.0305504	1.16629	0.0328434	0.99517	0.944992	0.993296	0.923628	0.976502	0.753108	1.11835	0.148156	1.02025	0.805532	0.960707	0.643195	0.991822	0.908309	0.853281	0.0248751	0.998116	0.978089	0.983093	0.820274	1.14526	0.0940251	0.912286	0.281877	0.941634	0.522261
OLIGO_01063	CR453268	781425	MCART1	8	mitochondrial carrier triple repeat 1	43	0.0253624	1.06161	0.545989	1.19116	0.073166	1.1374	0.184159	1.11348	0.257309	1.12292	0.261156	1.21837	0.0568374	1.04227	0.700851	1.72547	0.000164792	1.12202	0.238869	0.954873	0.625171	0.978969	0.818879	1.00848	0.933282	1.085	0.447213	0.855457	0.165116	1.6555	0.000700929
OLIGO_01064	CR453244	506131	CTPS	3	CTP synthase	43	3.66997e-09	0.759647	0.0112437	0.585625	5.26655e-06	0.563217	3.23039e-06	0.51301	3.98806e-08	0.489797	4.5572e-08	0.470335	1.34632e-08	0.358721	3.364e-11	0.411936	6.55494e-09	0.770917	0.0155225	0.961737	0.715969	0.910858	0.375595	0.954751	0.663709	0.960265	0.720741	0.762692	0.0294291	1.14835	0.302172
OLIGO_01065	CR453248	505968	ACADM	3	acyl-CoA dehydrogenase, C-4 to C-12 straight chain	43	0.000305892	1.35489	0.00182569	0.86236	0.100448	0.874659	0.136272	1.12871	0.176992	0.971627	0.763502	0.848146	0.0912953	1.01846	0.855915	1.00951	0.930253	0.636482	9.06328e-06	1.01426	0.870906	1.29046	0.00521047	0.860829	0.118492	0.872914	0.181949	1.2008	0.0863729	0.991215	0.93992
OLIGO_01066	CR453227	538545	ZBTB11	1	zinc finger and BTB domain containing 11	39	0.00189567	0.985756	0.884744	0.690345	6.65097e-05	0.967978	0.659148	0.910586	0.205796	0.810296	0.0125217	0.785251	0.00308108	0.950075	0.521163	0.87653	0.214724	0.70032	0.00139962	1.40217	0.000246104	0.94071	0.413062	0.889862	0.157251	0.969091	0.711693	1.2099	0.0263436	0.92259	0.462907
OLIGO_01067	CR453194	538617	TRIM2	17	tripartite motif containing 2	43	1.03534e-05	1.13436	0.046629	1.02433	0.688441	1.13725	0.036373	1.25336	0.000460237	1.10582	0.123712	1.30236	0.000164482	1.36684	3.5146e-05	1.49086	1.88866e-06	0.903002	0.098459	1.11025	0.0802284	1.10209	0.103108	0.882284	0.0537849	1.17774	0.019771	1.0495	0.501645	1.09074	0.273365
OLIGO_01068	CR453197	505691	CDKN2C	3	cyclin-dependent kinase inhibitor 2C (p18, inhibits CDK4)	43	0.00191217	1.01883	0.753979	0.971326	0.612021	1.05103	0.38692	1.09492	0.118595	1.21289	0.00297744	1.22598	0.00185128	0.946077	0.399511	1.03072	0.66857	0.953377	0.41282	1.08206	0.163055	1.04176	0.465645	1.10774	0.0992751	1.01079	0.868646	0.771688	0.000427947	1.08947	0.259516
OLIGO_01069	CR453198	-	-	0	0	43	9.43475e-06	1.06213	0.33251	0.71149	9.28395e-07	0.981235	0.755726	0.96182	0.516403	0.963305	0.562214	0.919822	0.198737	1.01177	0.863225	0.888023	0.115835	0.669868	3.65345e-08	1.37913	2.20106e-06	0.980214	0.735828	1.00154	0.980446	0.95486	0.495064	1.09997	0.183927	0.877688	0.106554
OLIGO_01071	CR456127	790083	-	0	0	42	2.61098e-05	1.42442	0.000223932	1.23488	0.0201395	1.51505	4.82647e-05	1.30552	0.00339326	1.40421	0.000879956	1.58985	6.34352e-06	1.81628	1.76428e-07	1.62316	3.6463e-05	0.866939	0.111069	1.22687	0.0304657	0.861701	0.107045	1.0756	0.446205	1.1322	0.209024	1.14242	0.179664	0.893672	0.313312
OLIGO_01072	CR456129	-	-	0	0	0	.	0.191244	N/A	0.100006	N/A									#VALUE!	N/A	0.77979	N/A	0.522922	N/A											#VALUE!	N/A
OLIGO_01073	CR452888	781718	USP27X	X	ubiquitin specific peptidase 27, X-linked	43	3.4866e-07	0.818632	0.00824444	1.19204	0.0159232	0.801754	0.00276906	0.744788	0.000118462	0.724398	9.50506e-05	0.920896	0.278251	0.757592	0.00113089	0.959018	0.627854	1.45614	4.04649e-06	0.672588	7.50396e-07	0.928947	0.284142	0.972623	0.710127	1.27126	0.00400312	0.822669	0.0233187	1.26588	0.013651
OLIGO_01074	CR452893	511669	ZNF696	14	zinc finger protein 696	43	7.9799e-07	1.38768	0.000126108	1.10314	0.196365	0.989714	0.890698	0.874426	0.0798421	0.806318	0.0105213	0.875397	0.106115	1.25242	0.0118447	1.16698	0.10172	0.794953	0.0041348	0.89718	0.143796	0.883514	0.0964315	0.922111	0.315645	1.08567	0.336794	1.43069	0.000229805	0.931778	0.476664
OLIGO_01075	CR452907	540077	LOC540077	23	ariadne homolog 2-like	43	2.13828e-06	1.16322	0.119384	1.27609	0.0108869	0.870369	0.136887	0.707574	0.000483447	0.727195	0.0023645	0.874134	0.180254	0.818403	0.0625481	0.927614	0.509522	1.09704	0.324074	0.682058	0.000101686	0.812958	0.0252892	1.02773	0.780913	1.20206	0.0831465	0.936245	0.54935	1.13344	0.304789
OLIGO_01076	CR452911	-	-	0	0	43	8.46845e-06	0.80067	0.00098362	0.749731	2.26714e-05	0.817552	0.00182248	0.802536	0.00074983	0.711957	5.19285e-06	0.633003	1.33448e-08	0.78451	0.00106809	0.897845	0.154879	0.93638	0.291749	1.09046	0.151796	0.981633	0.756285	0.887134	0.0704252	0.889103	0.0952308	1.23935	0.00486683	1.14447	0.0986544
OLIGO_01077	CR452914	-	-	0	0	37	1.06299e-05	0.923813	0.51021	0.484553	3.89353e-08	0.989453	0.917668	0.878131	0.168612	0.749993	0.00637322	0.861087	0.125062	0.942359	0.555086	0.795754	0.0436191	0.524515	9.27962e-06	2.04199	1.75765e-07	0.887491	0.246674	0.854079	0.12413	1.14813	0.187106	1.09438	0.383968	0.844427	0.147219
OLIGO_01078	CR452929	513129	LOC513129	13	hypothetical LOC513129	43	4.29729e-06	1.00776	0.895926	0.751696	8.95963e-06	0.854032	0.00793558	0.833495	0.00248198	0.768903	9.42519e-05	0.73137	6.85254e-06	0.942988	0.3696	0.947227	0.440912	0.745904	7.36507e-06	1.13614	0.0261344	0.975952	0.662612	0.922504	0.188425	0.951187	0.440875	1.28935	0.000513279	1.00449	0.952394
OLIGO_01079	CR452932	-	-	0	0	43	3.94107e-08	0.896972	0.0979232	1.06997	0.280505	1.34419	2.07073e-05	1.25641	0.000628479	1.43718	2.32832e-06	1.05706	0.410228	0.933733	0.338216	0.967426	0.666443	1.19286	0.00740446	1.2563	0.000480041	0.934694	0.269542	1.14388	0.0479324	0.735512	7.43623e-05	0.883329	0.0997184	1.03608	0.665747
OLIGO_01080	CR452935	514547	MAP1LC3A	13	microtubule-associated protein 1 light chain 3 alpha	43	0.176307	1.00285	0.973893	0.915941	0.296606	0.947669	0.521207	0.969019	0.706771	1.02351	0.79626	1.16152	0.102125	1.15883	0.12838	0.952282	0.635686	0.913342	0.288054	1.03464	0.676645	1.02253	0.784859	1.05624	0.540565	1.13483	0.18618	0.997683	0.981403	0.821765	0.0799512
OLIGO_01081	CR452936	511110	STMN3	13	stathmin-like 3	4	0.00314408																	1.5476	0.190916	4.06411	0.00632248	1.10384	0.777828	0.161307	0.00376138	7.33954	0.00190337	0.0360927	0.000411768
OLIGO_01082	CR452937	531877	PTPN12	4	protein tyrosine phosphatase, non-receptor type 12	43	6.15154e-07	1.23305	0.00188333	0.896257	0.0789384	1.03273	0.599398	0.934801	0.274113	0.868826	0.037457	0.83405	0.00833535	1.15422	0.0456093	1.29194	0.0014231	0.726863	5.70327e-06	1.15227	0.0213225	0.905174	0.10027	0.929424	0.266223	0.959973	0.556248	1.38388	5.41794e-05	1.11932	0.166533
OLIGO_01083	CR452959	536011	CDON	29	Cdon homolog (mouse)	43	4.92248e-07	0.999895	0.999033	1.53486	6.04974e-06	1.28834	0.00391531	1.49961	1.51266e-05	1.80344	5.00867e-08	1.48684	6.43269e-05	1.24751	0.0248	1.23242	0.0475922	1.53502	7.63401e-06	0.839389	0.0364691	1.16398	0.0679442	1.20261	0.0435241	0.824444	0.0461437	0.839035	0.0829119	0.987909	0.912023
OLIGO_01084	CR452969	-	-	0	0	41	0.00184286	1.12854	0.214195	0.771585	0.0108474	1.00504	0.967394	0.91548	0.350461	0.803928	0.0338601	0.928486	0.459601	1.0013	0.990206	0.697173	0.0025802	0.683703	0.000238519	1.30256	0.0325199	0.910892	0.43044	0.87815	0.180042	1.15494	0.162423	1.07842	0.482497	0.69627	0.00362637
OLIGO_01085	BCAZ0026ep16	-	-	0	0	43	5.12997e-05	1.13073	0.0759837	1.10784	0.132629	0.906182	0.143635	0.801298	0.00143884	0.798669	0.0027901	0.977839	0.750755	0.975117	0.73664	0.930071	0.371262	0.979763	0.763335	0.817969	0.00408554	0.884257	0.0635442	0.996719	0.962953	1.22434	0.00925821	0.997217	0.971364	0.953804	0.583983
OLIGO_01086	CR453179	-	-	0	0	43	2.73142e-05	1.1215	0.0521031	0.907138	0.0847562	0.860186	0.00922189	0.840016	0.00291778	0.79198	0.000309857	0.84685	0.00779932	1.00167	0.979029	0.92408	0.253142	0.808863	0.000464619	0.948241	0.329232	0.976551	0.661712	0.942816	0.323658	1.06928	0.289821	1.18282	0.0142932	0.922536	0.27369
OLIGO_01087	CR551941	-	-	0	0	43	0.170468	1.07755	0.424572	1.12912	0.180631	1.0255	0.779112	1.0873	0.353489	0.947223	0.575422	0.885664	0.21382	1.14151	0.201604	1.16919	0.162383	1.04786	0.608231	0.908236	0.275548	1.06026	0.505553	0.871169	0.154543	0.935012	0.509874	1.28888	0.0214935	1.02425	0.83951
OLIGO_01088	BCAZ0002aa24	-	-	0	0	43	3.77475e-05	1.13563	0.135431	1.52541	4.47202e-06	1.33294	0.000888434	1.47636	1.69513e-05	1.60651	2.11093e-06	1.45564	8.81853e-05	1.24527	0.0217036	1.29489	0.0126137	1.34322	0.000774442	0.873828	0.0928382	1.10759	0.199751	1.08816	0.33067	0.906086	0.285008	0.855479	0.110714	1.03985	0.714038
OLIGO_01089	CR553484	-	-	0	0	43	2.32874e-05	1.32804	0.000794382	1.30705	0.000994666	1.00159	0.983333	1.10992	0.17591	0.955794	0.582621	1.45613	3.79952e-05	1.27031	0.0082889	1.31777	0.00489565	0.984196	0.837114	0.7663	0.000852675	1.10815	0.173664	0.86114	0.0710138	1.52347	1.45286e-05	0.872387	0.137454	1.03737	0.71545
OLIGO_01090	CR551953	514435	DMRT2	8	doublesex and mab-3 related transcription factor 2	43	4.7915e-06	0.702603	4.74936e-06	0.634402	1.29354e-08	0.722853	1.04204e-05	0.716689	6.76295e-06	0.640025	1.04764e-07	0.689924	3.88124e-06	0.776882	0.00147923	0.753187	0.000974334	0.902931	0.129125	1.13942	0.0461021	0.991472	0.893428	0.89303	0.109931	1.07796	0.314637	1.12604	0.133188	0.9695	0.719553
OLIGO_01091	CR551959	509969	CLSTN3	5	calsyntenin 3	43	0.000603679	0.938709	0.153076	0.80067	3.71474e-06	0.86867	0.0016456	0.88417	0.00530065	0.853056	0.00102923	0.823963	0.000101475	0.889346	0.0185021	0.87353	0.0120518	0.852948	0.000540414	1.08493	0.0529956	1.01784	0.668085	0.964809	0.426796	0.965896	0.469694	1.07935	0.134201	0.982216	0.746854
OLIGO_01092	CR552061	-	-	0	0	43	0.00038275	0.97745	0.653005	0.839651	0.000835494	0.897629	0.0317256	0.915818	0.0776341	0.813746	0.000300249	0.801914	0.00012841	0.967453	0.553717	0.821668	0.00196503	0.859022	0.00365899	1.06905	0.168582	1.02026	0.676045	0.888545	0.0272811	0.98546	0.792568	1.20643	0.00239946	0.84931	0.0145367
OLIGO_01093	CR552123	617005	MRPL38	19	mitochondrial ribosomal protein L38	43	0.0049959	1.17431	0.000778837	1.15498	0.00161797	1.08025	0.0784002	1.02689	0.538672	1.08711	0.0769676	1.11462	0.0234134	0.996767	0.947552	1.13696	0.0190802	0.983538	0.70427	0.9353	0.117188	0.950605	0.232578	1.05865	0.218299	1.0253	0.609611	0.894265	0.0342441	1.14065	0.0244112
OLIGO_01094	CR552265	512840	POU2F1	3	POU class 2 homeobox 1	43	0.00412291	0.723672	0.000134534	0.841038	0.0245776	0.757041	0.000530141	0.855755	0.0419683	0.761827	0.00146695	0.758404	0.00127121	0.859097	0.0807887	0.931223	0.440259	1.16218	0.0526704	0.900126	0.1547	1.1304	0.0987618	0.89024	0.149543	0.995507	0.957643	1.13277	0.166292	1.08396	0.415032
OLIGO_01095	CR552274	507027	GRAMD1A	18	GRAM domain containing 1A	43	0.00151161	0.875951	0.0777782	0.841586	0.0188597	0.737854	0.00010694	0.70792	1.4595e-05	0.790718	0.00355008	0.843595	0.0309618	0.748827	0.000858934	0.851342	0.0708661	0.960768	0.5799	0.876743	0.0659316	0.959431	0.555565	1.11696	0.148954	1.06687	0.424476	0.887662	0.164971	1.1369	0.175577
OLIGO_01096	CR552283	-	-	0	0	24	0.000889144	1.29402	0.193435	0.64832	0.0453718	1.39751	0.17904	1.49583	0.0412915	1.15453	0.571514	1.43414	0.0287429	1.27503	0.242727	0.64631	0.0139195	0.501014	0.00408893	2.15559	0.00494805	1.07036	0.795935	0.771829	0.368494	1.24219	0.391966	0.889057	0.590087	0.506896	0.0045431
OLIGO_01097	CR552286	531014	LOC531014	10	spectrin, beta, non-erythrocytic 5	43	1.30913e-05	1.24678	0.00253713	1.43424	2.37075e-06	1.19261	0.0110193	1.26753	0.000877965	1.41851	1.41596e-05	1.51924	6.07617e-07	1.09871	0.220756	1.1184	0.197918	1.15036	0.0433513	0.83153	0.00674374	1.06282	0.352424	1.11911	0.118429	1.07101	0.367069	0.723197	0.000182468	1.01792	0.846362
OLIGO_01098	CR552313	510272	PRRC1	7	proline-rich coiled-coil 1	42	0.000729014	0.893202	0.209872	1.38546	0.000527134	1.21171	0.0321824	1.04946	0.576599	1.20948	0.0444396	1.03849	0.675215	0.958653	0.670017	0.976656	0.818838	1.55111	1.13256e-05	0.874594	0.125053	0.866093	0.102333	1.15248	0.130863	0.858626	0.114367	0.923123	0.429607	1.01878	0.867017
OLIGO_01099	CR552315	-	-	0	0	41	0.00673843	1.10567	0.262987	0.845364	0.0790193	0.868881	0.172432	0.793432	0.0100859	0.778602	0.0103939	0.83806	0.0587918	0.77442	0.011432	0.828106	0.0774751	0.76457	0.00668087	1.02782	0.795759	0.913164	0.370048	0.98131	0.842056	1.07637	0.456025	0.924062	0.435502	1.06932	0.549407
OLIGO_01100	CR552317	518458	SEMA6D	10	sema domain, transmembrane domain (TM), and cytoplasmic domain, (semaphorin) 6D	41	0.000251801	0.955288	0.772498	1.2714	0.0441092	1.81954	7.07068e-06	1.22493	0.0868335	1.15874	0.261631	1.01162	0.927833	1.38877	0.017808	1.14545	0.483094	1.33091	0.0618158	1.43112	0.00177755	0.673209	0.000652036	0.945963	0.652437	0.873035	0.309094	1.37282	0.0221028	0.824794	0.32877
OLIGO_01101	CR552336	-	-	0	0	42	6.99857e-07	1.15851	0.0879284	1.50007	1.04834e-05	1.50081	1.38423e-05	1.57684	1.62467e-06	1.70689	4.77244e-07	1.60791	2.55754e-06	1.07493	0.440517	1.14758	0.321074	1.29483	0.00304424	1.0005	0.995085	1.05066	0.545914	1.08247	0.381432	0.942013	0.530545	0.66853	0.00014894	1.06758	0.647803
OLIGO_01102	CR552342	520294	LOC520294	11	hypothetical LOC520294	43	0.00242482	0.91362	0.0694043	0.817792	9.81711e-05	0.856667	0.00193494	0.957185	0.355457	0.914038	0.0821129	0.839709	0.00126528	0.932922	0.19864	0.834917	0.00288817	0.895112	0.0249066	1.04754	0.31856	1.11734	0.0202647	0.954923	0.360372	0.918681	0.118902	1.11101	0.0649235	0.894948	0.0796184
OLIGO_01103	CR552346	282024	TWF2	22	twinfilin, actin-binding protein, homolog 2 (Drosophila)	43	0.000102788	0.857522	0.00193458	0.805284	1.74803e-05	0.796973	8.2032e-06	0.778124	1.39993e-06	0.861955	0.00360236	0.787048	1.17021e-05	0.788026	3.18998e-05	0.866608	0.0130072	0.939083	0.173663	0.989679	0.813585	0.976349	0.586942	1.10773	0.0380278	0.913097	0.0804436	1.00124	0.98158	1.09972	0.114548
OLIGO_01104	CR552096	615089	PGPEP1	7	pyroglutamyl-peptidase I	43	0.00424283	0.883426	0.0570585	0.891543	0.0672955	1.08784	0.175744	1.04624	0.463854	1.12004	0.0924538	1.08414	0.22739	1.03011	0.672867	0.943338	0.441346	1.00919	0.883644	1.22018	0.00182724	0.961759	0.518478	1.07054	0.300747	0.967952	0.641851	0.95016	0.487907	0.915764	0.281248
OLIGO_01105	CR552097	509139	ANKRD37	27	ankyrin repeat domain 37	43	7.17391e-05	1.18592	0.000357229	1.14802	0.00219884	1.0796	0.0825848	1.01881	0.662408	1.08403	0.0841777	1.16583	0.00163739	0.920038	0.092788	0.999274	0.98897	0.968041	0.454585	0.9404	0.152313	0.943687	0.176406	1.06402	0.177118	1.07546	0.135838	0.789171	2.70023e-05	1.08612	0.146725
OLIGO_01106	CR552098	521806	DLX1	2	distal-less homeobox 1	43	2.94884e-12	0.718824	4.78237e-07	0.587435	1.17207e-12	0.681049	7.86476e-09	0.594618	2.34275e-12	0.56891	1.8699e-12	0.505058	4.73904e-15	0.764469	7.6563e-05	0.727698	1.9093e-05	0.817216	0.000606493	1.15936	0.00732805	0.873092	0.013255	0.956765	0.444505	0.887766	0.0575162	1.51362	7.69668e-08	0.9519	0.490181
OLIGO_01107	CR553499	538731	ALG8	29	asparagine-linked glycosylation 8, alpha-1,3-glucosyltransferase homolog (S. cerevisiae)	43	0.239063	0.789314	0.0211694	0.896385	0.257452	0.816382	0.0390633	0.870704	0.153582	0.808892	0.0497422	0.764366	0.0123682	0.819022	0.0775588	0.775401	0.0351059	1.13565	0.196201	0.910749	0.322365	1.06654	0.493995	0.92901	0.483971	0.944953	0.609223	1.07151	0.549576	0.94674	0.669098
OLIGO_01108	CR553502	280884	OGN	8	osteoglycin	43	3.79617e-09	1.24099	0.0272687	0.775882	0.00780755	0.690482	0.000195422	0.771978	0.00675062	0.748794	0.0050462	1.00532	0.957065	1.65812	1.59703e-05	0.989053	0.922265	0.625212	7.44841e-06	0.889932	0.19578	1.11803	0.215451	0.969969	0.755044	1.34259	0.00642511	1.64934	3.36214e-05	0.596489	9.22542e-05
OLIGO_01109	CR553504	408003	ATG4A	X	ATG4 autophagy related 4 homolog A (S. cerevisiae)	43	5.99326e-05	0.837926	0.0207674	0.744645	0.000149294	0.670983	2.09888e-06	0.693174	5.7763e-06	0.671032	4.72867e-06	0.698788	2.75788e-05	0.702962	8.40037e-05	0.758297	0.00287396	0.888677	0.107477	0.901078	0.149646	1.03307	0.649081	0.968057	0.670103	1.04136	0.615702	1.00597	0.944077	1.07872	0.421075
OLIGO_01110	CR552504	353121	CAPG	11	capping protein (actin filament), gelsolin-like	43	2.70042e-07	1.06808	0.490024	1.066	0.486252	0.740504	0.00194243	0.651227	2.57682e-05	0.599351	4.77365e-06	0.661819	0.000128562	0.817639	0.0599194	0.874098	0.23761	0.998056	0.983256	0.694655	0.00017464	0.879438	0.154548	0.920341	0.397745	1.10423	0.340847	1.23544	0.0575685	1.06905	0.57999
OLIGO_01111	CR552507	517316	KLHL14	24	kelch-like 14 (Drosophila)	38	0.0218344	0.863034	0.249579	0.95085	0.678185	1.03754	0.843603	1.12367	0.306204	0.840534	0.156072	1.05108	0.671217	0.913667	0.485709	0.648504	0.00293035	1.10175	0.45091	1.09117	0.637907	1.08301	0.662874	0.748026	0.0187404	1.25049	0.0747468	0.869263	0.282976	0.709782	0.0225559
OLIGO_01112	CR552518	787118	FBXW8	17	F-box and WD-40 domain protein 7-like	43	0.375392	0.851321	0.0366855	0.941463	0.406664	0.884997	0.0968729	0.922325	0.267538	0.865387	0.0691333	0.846615	0.0378866	0.896361	0.189337	0.835859	0.0483748	1.10588	0.17619	0.940023	0.385525	1.04218	0.561207	0.938266	0.411	0.978309	0.789622	1.05876	0.507572	0.932503	0.465861
OLIGO_01113	CR552523	-	-	0	0	0	.																	4.44105	N/A
OLIGO_01114	CR938899	533732	SLC4A1AP	11	solute carrier family 4 (anion exchanger), member 1, adaptor protein	40	5.2281e-08	0.803303	0.0281467	0.782103	0.000715591	0.937648	0.351847	0.868308	0.0483679	0.731272	0.000138802	0.691615	7.36451e-06	0.833636	0.0187625	0.514432	1.64902e-10	0.973608	0.769379	1.19888	0.00628254	0.926049	0.245043	0.84218	0.0191801	0.945771	0.447047	1.20535	0.0132062	0.617095	2.79277e-07
OLIGO_01115	CR552537	533774	SLC35E1	7	solute carrier family 35, member E1	43	0.120494	1.04137	0.44196	0.999033	0.984754	1.0278	0.588796	1.00622	0.90263	0.926163	0.164381	0.939724	0.258606	1.12004	0.0552704	1.01607	0.798141	0.959341	0.42124	1.0288	0.567172	0.978995	0.668508	0.920442	0.129585	1.01464	0.800408	1.19188	0.00553384	0.907175	0.149447
OLIGO_01116	CR552540	-	-	0	0	43	1.20307e-06	0.881769	0.0086335	0.801029	9.06083e-06	0.866939	0.00231059	0.778042	1.01574e-06	0.760725	8.16874e-07	0.726647	3.37905e-08	0.869405	0.00796299	0.935488	0.224446	0.908434	0.0377405	1.08228	0.0739242	0.897459	0.0160654	0.977743	0.634447	0.955203	0.364403	1.19646	0.00135973	1.07601	0.21449
OLIGO_01118	CR552547	-	-	0	0	43	4.37483e-06	0.905372	0.170508	1.25398	0.00196793	1.02884	0.680814	1.19511	0.0128478	1.36812	0.000116026	1.28311	0.00153914	0.898082	0.179105	1.10098	0.263119	1.38505	2.97825e-05	0.82046	0.00516748	1.16161	0.0309603	1.14476	0.0726997	0.937865	0.407218	0.699928	6.95015e-05	1.22592	0.0298196
OLIGO_01119	CR552551	787473	MGC139448	3	hypothetical protein LOC787473	38	3.01932e-05	0.983758	0.87404	0.609061	3.14672e-05	0.648316	0.00667944	0.899806	0.296255	0.815234	0.0627575	1.01109	0.917997	1.20318	0.108504	0.685455	0.00408823	0.619116	5.21959e-05	1.06445	0.681932	1.38791	0.0338179	0.906011	0.352717	1.24024	0.0612102	1.18999	0.14572	0.569703	0.000125083
OLIGO_01120	CR552766	281266	KRT1	5	keratin 1	43	3.58057e-06	0.801956	0.00493162	0.647506	2.57933e-07	0.663067	1.0774e-06	0.757876	0.000373771	0.686347	1.36829e-05	0.791694	0.00398856	0.968374	0.69376	0.849961	0.0687039	0.807408	0.00546752	1.02403	0.740481	1.14299	0.0702017	0.905619	0.200182	1.15349	0.0852429	1.22317	0.0225953	0.877719	0.171793
OLIGO_01122	CR551977	-	-	0	0	43	9.27337e-10	1.60655	1.35303e-07	0.981234	0.794912	0.857179	0.0391322	0.821233	0.0093998	0.86138	0.0621784	0.883453	0.11936	1.13718	0.128604	1.3296	0.00270256	0.610771	3.3015e-08	0.873573	0.062212	0.958064	0.547152	1.04889	0.540788	1.02562	0.758084	1.2872	0.0053375	1.1692	0.108454
OLIGO_01123	CR551990	508703	PRAF2	X	PRA1 domain family, member 2	40	0.00203222	1.50264	0.000500736	1.56808	0.00012034	1.08224	0.557687	1.12408	0.243802	1.07181	0.544255	1.37344	0.00595254	1.30487	0.0234509	1.23865	0.0859271	1.04355	0.694947	0.690167	0.00827471	1.03866	0.770584	0.953506	0.667728	1.28141	0.0417896	0.950074	0.663143	0.949255	0.682503
OLIGO_01124	CR551993	617677	CCDC48	22	coiled-coil domain containing 48	19	0.00276744	0.560452	0.0211107	0.613006	0.00921846	0.882134	0.520032	1.08291	0.642442	1.501	0.268074	1.50472	0.0530282					1.09377	0.675465	1.43903	0.0602594	1.22761	0.275653	1.38608	0.345029	1.00247	0.994605
OLIGO_01125	BCAZ0003ac01	-	-	0	0	43	0.00052882	0.916414	0.130802	0.808502	0.000336321	0.955262	0.406123	0.92767	0.175876	0.830517	0.0028681	0.845023	0.0064754	1.07282	0.266355	0.9898	0.879586	0.882244	0.0285995	1.18152	0.00310775	0.971116	0.584763	0.895272	0.0640943	1.01747	0.780693	1.26958	0.000661176	0.922612	0.268495
OLIGO_01126	CR552921	522159	PLD2	19	phospholipase D2	43	1.41288e-06	0.783423	0.000433904	0.766745	9.68753e-05	0.684685	2.36559e-07	0.645154	9.45916e-09	0.675262	5.13999e-07	0.692999	1.93929e-06	0.767913	0.000526259	0.867367	0.0670945	0.978712	0.733554	0.892976	0.0684335	0.942264	0.331611	1.04667	0.491449	1.02627	0.714123	1.1081	0.171554	1.12951	0.142394
OLIGO_01127	CR553604	286852	PPP3CA	6	protein phosphatase 3, catalytic subunit, alpha isozyme	43	0.136062	1.00816	0.921577	1.01054	0.893623	1.04207	0.609709	0.951463	0.533379	1.11037	0.21111	0.843217	0.0444419	1.08543	0.352143	1.02502	0.797518	1.00236	0.976873	1.0312	0.700282	0.913048	0.265593	1.16701	0.070598	0.759405	0.00265235	1.28725	0.00785964	0.944347	0.577341
OLIGO_01128	CR552218	-	-	0	0	43	0.113075	0.832295	0.141132	0.852298	0.182741	0.777535	0.0387473	0.852911	0.184678	0.875058	0.299501	0.944232	0.654062	0.64729	0.00241571	0.97566	0.866112	1.02403	0.843846	0.912281	0.430777	1.09694	0.427201	1.02597	0.839493	1.07905	0.571916	0.68552	0.0102634	1.5073	0.0116037
OLIGO_01129	CR552232	533531	SYNPO	7	synaptopodin	43	0.000340283	1.25136	0.000998787	1.21942	0.00232163	1.06443	0.313841	1.03293	0.599676	1.21633	0.00487387	1.26691	0.000860627	0.949069	0.458596	1.0634	0.417931	0.974476	0.679771	0.872895	0.0285098	0.970406	0.619023	1.17756	0.0159828	1.04159	0.561368	0.749121	0.000291377	1.12047	0.166101
OLIGO_01130	CR552235	513959	PHF8	X	PHD finger protein 8	43	0.000325668	1.05038	0.422321	0.996865	0.956646	0.908695	0.105477	0.853793	0.00861454	0.835096	0.00559026	0.781845	0.000263433	0.821458	0.00455065	0.941696	0.400911	0.949054	0.383781	0.911552	0.108252	0.939582	0.275814	0.978101	0.719551	0.936233	0.316498	1.05067	0.473897	1.14637	0.0776411
OLIGO_01131	CR552248	539222	PBX3	11	pre-B-cell leukemia homeobox 3	43	6.78836e-06	0.830213	0.0364148	1.40528	0.000179939	1.19393	0.038415	1.21314	0.0246662	1.21963	0.0315784	0.88332	0.172092	1.01717	0.858273	0.973688	0.794876	1.69268	1.68445e-07	0.849602	0.0515161	1.01609	0.845429	1.00535	0.952475	0.724254	0.00115239	1.15153	0.153154	0.957253	0.692204
OLIGO_01132	CR552373	282096	TNNT3	29	troponin T type 3 (skeletal, fast)	43	0.0380645	1.11068	0.394154	1.34007	0.0165883	0.877551	0.272101	0.990729	0.937139	1.1354	0.320558	1.1813	0.195052	0.954738	0.731946	1.19829	0.218327	1.20653	0.121983	0.654853	0.000614981	1.12897	0.295455	1.14602	0.282629	1.04043	0.767101	0.808209	0.13545	1.25509	0.148925
OLIGO_01133	CR552381	510816	DDX1	11	DEAD (Asp-Glu-Ala-Asp) box polypeptide 1	43	0.00632967	1.36522	0.000591321	1.38202	0.000239809	1.11827	0.173369	1.09281	0.277787	1.13796	0.144121	1.10755	0.246989	1.0632	0.510873	1.10381	0.327286	1.0123	0.881831	0.809158	0.010082	0.977235	0.771129	1.04132	0.641057	0.973274	0.768223	0.95996	0.672939	1.0382	0.72596
OLIGO_01134	CR552385	-	-	0	0	43	0.0116127	1.10465	0.370103	1.14415	0.209963	1.11219	0.320567	1.03611	0.739092	1.34864	0.0119299	1.55882	0.000343518	1.1408	0.282485	0.976875	0.858464	1.03576	0.744927	0.972062	0.78517	0.931594	0.496439	1.30165	0.0242377	1.15584	0.233863	0.731834	0.0173155	0.85631	0.271955
OLIGO_01135	CR552388	541100	PLEKHH3	19	pleckstrin homology domain containing, family H (with MyTH4 domain) member 3	43	2.55921e-05	0.950577	0.673574	1.62766	0.000118072	1.25097	0.0581149	1.60483	0.000173201	1.72181	7.27187e-05	1.6884	0.000120806	1.22265	0.134229	1.34974	0.0404867	1.71228	3.5881e-05	0.768572	0.0237274	1.28286	0.0318228	1.07289	0.569832	0.980601	0.880736	0.724147	0.0228308	1.10394	0.517558
OLIGO_01136	CR552389	-	-	0	0	43	8.9601e-06	0.911937	0.299888	1.24693	0.0124141	1.37133	0.000548531	1.48847	2.65235e-05	1.38358	0.000900659	1.37702	0.00106095	1.40162	0.00113585	1.54837	0.000178424	1.36734	0.000708674	1.09976	0.255504	1.08543	0.326067	0.929531	0.422847	0.995257	0.96053	1.01787	0.861016	1.1047	0.385138
OLIGO_01137	CR552398	516952	SATB1	1	SATB homeobox 1	41	5.03356e-07	1.1518	0.0798286	0.806124	0.0039055	0.951926	0.509699	0.815959	0.00573862	0.753666	0.000690972	0.66882	2.94891e-06	1.11822	0.171782	0.820968	0.0571617	0.699879	3.61349e-05	1.18087	0.0260074	0.857166	0.0390103	0.923657	0.302276	0.887422	0.139756	1.67193	1.64722e-07	0.734172	0.00523836
OLIGO_01138	CR552719	507990	ASPN	8	asporin	38	9.41425e-07	1.40385	0.0616232	0.689756	0.0118258	0.667109	0.0114212	0.635494	0.00270509	0.544399	0.000749277	0.666567	0.010792	1.52471	0.00949813	1.6911	0.0477479	0.491333	0.000242895	0.967167	0.82723	0.952609	0.753698	0.856654	0.362295	1.22441	0.254609	2.2874	9.86865e-06	1.10913	0.693119
OLIGO_01139	CR552725	-	-	0	0	37	9.07925e-08	1.16675	0.304092	1.44163	0.00278789	1.90182	1.2371e-05	1.65109	9.51052e-05	2.78488	1.01082e-10	2.10428	1.14764e-07	1.97766	3.18335e-06	1.57304	0.00127003	1.23559	0.165537	1.31921	0.0385665	0.868167	0.281086	1.68669	5.48292e-05	0.75561	0.0180532	0.939828	0.613217	0.795402	0.0973342
OLIGO_01140	CR552729	536508	DPY19L1	4	dpy-19-like 1 (C. elegans)	43	0.000119948	0.852429	0.0948274	0.608812	3.74001e-06	0.855562	0.134386	0.840722	0.0608251	0.764113	0.00819386	0.738997	0.00330521	1.07312	0.496674	0.956424	0.69598	0.714208	0.000926089	1.4053	0.00182746	0.982655	0.861712	0.908877	0.324944	0.967131	0.745708	1.45213	0.00121314	0.891256	0.346982
OLIGO_01141	CR552731	515614	HMBS	15	hydroxymethylbilane synthase	43	0.00291115	1.18888	0.0194938	1.27196	0.00109184	1.21091	0.00791815	1.25587	0.00186161	1.3656	0.000126908	1.38561	6.93242e-05	1.36587	0.000268762	1.16774	0.0736571	1.06989	0.338119	0.951998	0.467869	1.03713	0.590047	1.08738	0.25893	1.01465	0.852672	0.98575	0.861767	0.854944	0.0906978
OLIGO_01142	CR552737	281152	FASN	19	fatty acid synthase	43	0.0001391	0.719573	0.000600912	0.981474	0.827992	0.857014	0.0782665	0.970825	0.730922	1.22765	0.0312111	1.0455	0.629573	0.873651	0.17587	0.767511	0.0162243	1.36397	0.000908517	0.87319	0.112999	1.1328	0.144121	1.26454	0.0141615	0.851631	0.0965178	0.835628	0.0799289	0.87851	0.258479
OLIGO_01143	CR552743	537487	IGSF10	1	immunoglobulin superfamily, member 10	37	0.00134655	1.0355	0.747292	1.09244	0.360256	1.08539	0.473793	1.02167	0.812585	1.1149	0.325825	1.19107	0.0851295	1.81791	1.98766e-05	0.851476	0.237331	1.05498	0.611025	0.993552	0.95338	0.941295	0.572016	1.09125	0.402963	1.06832	0.553068	1.52629	0.00135654	0.468381	1.16341e-05
OLIGO_01144	CR552750	522873	RIC8B	5	resistance to inhibitors of cholinesterase 8 homolog B (C. elegans)	43	3.85935e-08	1.31847	7.26929e-05	1.31606	4.6752e-05	1.08672	0.181549	0.940663	0.318882	1.02144	0.746845	1.27889	0.000499628	0.89636	0.122402	0.821621	0.0119244	0.998168	0.97636	0.825739	0.00253523	0.865599	0.0199567	1.08587	0.209962	1.25205	0.0020607	0.700891	1.311e-05	0.916619	0.282039
OLIGO_01145	CR552751	513730	NOTCH2	3	notch 2	0	.			1.20132	N/A	0.649999	N/A													0.54107	N/A
OLIGO_01146	CR552752	616219	-	0	0	40	0.287076	0.971037	0.744672	0.883221	0.161911	1.02466	0.83706	0.886276	0.162259	0.852603	0.0881868	0.87274	0.149306	0.967722	0.736566	0.782486	0.0237243	0.909565	0.294398	1.16014	0.205485	0.864946	0.211324	0.962006	0.667932	1.02362	0.809911	1.10883	0.313006	0.808586	0.0622133
OLIGO_01148	CR552075	541159	LOC541159	20	similar to Myotubularin-related protein 12 (Phosphatidylinositol-3 phosphate 3-phosphatase adapter subunit) (3-phosphatase adapter protein) (3-PAP)	3	0.137803	2.92592	0.312165			4.42712	0.20652	2.11989	0.105055			4.3243	0.0197526	1.5415	0.357933	1.85291	0.15495					0.478842	0.497117					0.356474	0.131676	1.20202	0.736943
OLIGO_01149	CR552081	518833	CYFIP2	7	cytoplasmic FMR1 interacting protein 2	43	9.4197e-10	1.11636	0.237262	1.30803	0.00407586	0.917713	0.337246	0.835323	0.0481999	0.868875	0.147347	0.76716	0.00804866	0.573679	1.98864e-06	0.483051	3.77371e-08	1.1717	0.0846396	0.701598	0.000180088	0.910223	0.28257	1.04017	0.678327	0.882935	0.221123	0.747796	0.00862092	0.842022	0.147514
OLIGO_01150	CR553843	541048	GLCCI1	4	glucocorticoid induced transcript 1	32	0.0188085	0.96189	0.799874	0.666989	0.00162611	1.09558	0.523767	0.906493	0.375774	0.965291	0.813001	0.912418	0.463041	1.21249	0.178202	0.940078	0.719391	0.693414	0.021742	1.64257	0.00139395	0.827411	0.184732	1.06486	0.670039	0.945226	0.722944	1.32887	0.0649446	0.775331	0.1865
OLIGO_01152	CR552602	616005	RNF220	3	ring finger protein 220	43	0.0105953	0.892716	0.098606	0.78459	0.000627888	0.938272	0.34496	0.928208	0.263506	0.978925	0.764915	1.03055	0.67243	1.01361	0.854047	0.903432	0.190648	0.87888	0.0589025	1.19588	0.00964036	0.989273	0.87101	1.05464	0.447397	1.05274	0.499191	0.983556	0.833729	0.891303	0.18388
OLIGO_01153	CR552604	531274	RPP40	23	ribonuclease P/MRP 40kDa subunit	43	4.55503e-05	0.954886	0.346056	0.956274	0.344275	0.864743	0.00333258	0.793835	1.23956e-05	0.833075	0.000760613	0.770783	6.00344e-06	0.872966	0.0144041	0.85377	0.00845233	1.00145	0.975796	0.904284	0.0337599	0.918001	0.0690293	1.04943	0.338165	0.925227	0.150259	1.13257	0.0302683	0.978011	0.720458
OLIGO_01154	CR552611	507844	ACYP1	10	acylphosphatase 1, erythrocyte (common) type	18	0.0321154	1.08608	0.707457	0.820434	0.245515	1.25091	0.282449	1.31642	0.0739207	0.949246	0.75928	1.00216	0.989093	0.894539	0.595643	0.624823	0.02413	0.755406	0.182316	1.5247	0.0326165	1.05237	0.793989	0.721082	0.072948	1.05574	0.729203	0.892614	0.551528	0.698486	0.136059
OLIGO_01155	CR552619	-	-	0	0	43	0.0312161	0.840476	0.0598643	0.816168	0.0248744	1.01162	0.894582	1.09112	0.319906	0.976437	0.799551	1.07923	0.419176	0.977635	0.820414	0.928661	0.49136	0.971079	0.742267	1.23947	0.0158167	1.07859	0.376884	0.894891	0.23564	1.10528	0.314649	0.905859	0.344487	0.949906	0.655034
OLIGO_01156	CR552624	-	-	0	0	17	0.00326105	1.41236	0.0499481	0.590468	0.00839187	0.580691	0.0286763	1.28271	0.240566	0.733662	0.183265	0.849431	0.318419	0.892055	0.508782	1.17561	0.443438	0.418072	5.62316e-05	0.983442	0.940926	2.20894	0.00738977	0.571962	0.0390372	1.1578	0.51248	1.05018	0.768757	1.31786	0.172818
OLIGO_01157	CR552633	613651	SPSB2	5	splA/ryanodine receptor domain and SOCS box containing 2	43	1.21465e-07	1.48485	3.13256e-05	1.68373	1.05753e-07	1.26128	0.00689978	1.30233	0.00237679	1.70498	2.97344e-07	2.05459	2.76642e-10	1.49716	9.27766e-05	1.46304	0.000490743	1.13394	0.136704	0.749096	0.00076697	1.03255	0.690004	1.30918	0.00353457	1.20505	0.0503379	0.728692	0.00226394	0.977209	0.831477
OLIGO_01158	CR552641	504217	TNRC6C	19	trinucleotide repeat containing 6C	43	5.15588e-05	1.06387	0.31331	1.15973	0.0150578	0.945171	0.340602	0.85264	0.00927604	1.10949	0.106597	0.990857	0.886464	0.876562	0.0539426	0.848851	0.0267327	1.09011	0.15495	0.814991	0.000924529	0.902101	0.0801597	1.30125	0.000129647	0.893071	0.0968073	0.88465	0.0838716	0.968387	0.679887
OLIGO_01159	CR552646	533820	MEGF9	8	hCG28560-like	31	0.0507883	0.854968	0.34994	0.571288	0.000678176	0.781613	0.118444	0.862303	0.293025	0.818074	0.19932	0.985406	0.913923	0.934649	0.630951	0.879883	0.773609	0.668198	0.0228517	1.36816	0.0566507	1.10323	0.522684	0.948709	0.742314	1.20454	0.234709	0.948492	0.704724	0.941404	0.892207
OLIGO_01160	BCAZ0003ap20	-	-	0	0	43	6.73079e-10	1.24781	0.00327249	1.66557	3.44571e-09	1.52152	2.30747e-07	1.70432	9.22299e-10	1.86477	1.0382e-10	1.87346	8.97964e-11	1.22377	0.0134137	1.49822	2.01763e-05	1.3348	0.000161779	0.91351	0.185407	1.12014	0.0958493	1.09414	0.224597	1.00466	0.952359	0.653212	4.76108e-06	1.22427	0.02973
OLIGO_01161	CR553895	506636	SEMA5A	20	sema domain, seven thrombospondin repeats (type 1 and type 1-like), transmembrane domain (TM) and short cytoplasmic domain, (semaphorin) 5A	33	0.00361849	0.832593	0.160346	0.820486	0.0588784	1.16227	0.18482	1.14817	0.134437	1.00148	0.987073	1.23103	0.0278005	1.29188	0.0114217	1.04391	0.677334	0.985458	0.912407	1.41656	0.00623939	0.987867	0.91287	0.872239	0.149741	1.22922	0.0332038	1.04943	0.625064	0.808058	0.0560908
OLIGO_01162	CR553898	512478	40787	25	septin 1	43	0.0583492	0.992354	0.870549	1.04023	0.386358	1.03217	0.486189	0.947519	0.238208	0.946808	0.26611	0.891393	0.0225426	0.966921	0.51776	0.917648	0.129481	1.04825	0.308261	0.992247	0.860345	0.917992	0.0582432	0.999249	0.987619	0.941472	0.243482	1.08473	0.136953	0.949042	0.383181
OLIGO_01163	CR553905	504530	PLEKHG2	18	pleckstrin homology domain containing, family G (with RhoGef domain) member 2	8	0.124329	1.30922	0.416688	0.714243	0.371862	2.23048	0.126433	2.26999	0.0262247	1.72095	0.388833	2.29452	0.105587	0.911374	0.709936	0.705097	0.38955	0.545548	0.139339	3.12286	0.0472249	1.01771	0.971031	0.758129	0.67808	1.33329	0.677028	0.397196	0.0913239	0.773663	0.52894
OLIGO_01164	CR553914	536504	PHTF1	3	putative homeodomain transcription factor 1	14	0.0100333	1.43911	0.202461	0.983343	0.953436	1.90211	0.0776512	1.26735	0.372267			1.38781	0.232835	1.84042	0.0200809	4.4233	0.000496581	0.683299	0.224443	1.93433	0.0902116	0.666287	0.209261					1.32613	0.259834	2.40342	0.0125641
OLIGO_01165	CR551994	-	-	0	0	43	0.896119	0.998074	0.973928	1.02911	0.615821	1.06744	0.256668	1.01521	0.791602	1.00655	0.915506	1.04571	0.46883	1.01893	0.772294	1.08989	0.218776	1.03109	0.598399	1.03724	0.515697	0.951072	0.373569	0.991468	0.887455	1.03891	0.558455	0.974389	0.704605	1.06964	0.372872
OLIGO_01166	CR553837	784747	LOC784747	14	zinc finger protein, multitype 2-like	43	0.0335115	0.930225	0.529878	1.02075	0.851534	0.993356	0.952744	1.25219	0.0466399	1.27625	0.0356352	1.26793	0.0370462	1.04405	0.713044	1.29884	0.0463973	1.09732	0.416807	0.973162	0.808983	1.26057	0.0464298	1.01921	0.866587	0.993479	0.954494	0.823428	0.106431	1.24404	0.10791
OLIGO_01167	CR552669	534027	SPG20	12	spastic paraplegia 20 (Troyer syndrome)	43	8.11804e-09	1.18035	0.000988347	1.08856	0.067096	0.941951	0.192546	0.868465	0.00320797	0.843499	0.00108375	0.78194	8.41392e-06	0.877144	0.014794	0.966804	0.546886	0.922235	0.0813384	0.865316	0.00187322	0.921985	0.0696219	0.971253	0.544414	0.927019	0.142189	1.12175	0.0369356	1.10222	0.105859
OLIGO_01168	CR551867	507203	ANP32E	3	acidic (leucine-rich) nuclear phosphoprotein 32 family, member E	43	0.00035398	1.1471	0.00813817	1.11053	0.0337016	1.14737	0.00623063	1.16846	0.0021949	1.27325	2.75587e-05	1.31856	2.87832e-06	1.18272	0.00358583	1.25871	0.000299093	0.968121	0.508968	1.03317	0.490764	1.01839	0.699895	1.08969	0.0983837	1.03558	0.520703	0.896974	0.0626495	1.06426	0.329106
OLIGO_01169	CR551868	540026	LOC540026	15	Rho guanine nucleotide exchange factor (GEF) 17	43	0.000159664	1.26299	0.000143155	1.32487	4.9641e-06	1.16536	0.0069046	1.13119	0.0272407	1.26726	0.000192817	1.36194	3.64406e-06	1.25693	0.000586818	1.23247	0.00295556	1.04899	0.387448	0.879606	0.0192998	0.970683	0.575764	1.12028	0.0545678	1.07471	0.2453	0.922899	0.218506	0.980543	0.783661
OLIGO_01170	CR551870	-	-	0	0	43	0.000123738	0.96917	0.650345	0.904799	0.140208	0.763659	0.000188382	0.741897	4.7407e-05	0.753498	0.000256211	0.830354	0.0123328	0.896791	0.156723	0.981977	0.824454	0.933581	0.313664	0.844009	0.0122746	0.971503	0.655289	1.01564	0.826794	1.102	0.200368	1.08001	0.332832	1.09499	0.301964
OLIGO_01171	CR551872	-	-	0	0	43	1.37795e-05	1.14985	0.109839	1.1545	0.0880088	0.860796	0.0755092	0.7248	0.000321964	0.786967	0.0097423	0.888176	0.188405	1.00973	0.918604	1.02073	0.840823	1.00404	0.961649	0.7456	0.000685458	0.842012	0.0377476	1.08577	0.354171	1.12861	0.200965	1.13686	0.197693	1.0109	0.920758
OLIGO_01172	CR551905	-	-	0	0	30	0.321615	0.78916	0.327881	0.778304	0.334261	1.43726	0.168796	1.03343	0.863857	1.02747	0.893647	1.18416	0.376185	0.817996	0.30279	1.11413	0.603404	0.986244	0.961475	1.84665	0.048748	0.719032	0.215493	0.994233	0.978449	1.1525	0.508237	0.69078	0.0757777	1.36202	0.155491
OLIGO_01173	CR551916	617935	CUL4A	12	cullin 4A	43	0.0012161	0.851254	0.0173155	0.963947	0.56091	0.849306	0.0125095	0.846812	0.0111109	0.954614	0.494793	1.10473	0.147799	1.06689	0.371214	1.0563	0.481877	1.13238	0.0569596	0.881072	0.044558	0.997063	0.961885	1.1273	0.0799153	1.15726	0.0459383	0.965746	0.643261	0.990068	0.904313
OLIGO_01174	CR552812	-	-	0	0	43	9.60361e-07	1.0358	0.525085	1.22509	0.000395845	1.25536	9.48345e-05	1.22559	0.000386728	1.41022	2.85218e-07	1.40088	4.37496e-07	1.08124	0.201199	1.09957	0.150496	1.18274	0.00283042	1.02471	0.634506	0.976282	0.640142	1.15065	0.0158671	0.993372	0.911054	0.771831	0.000149921	1.01695	0.80828
OLIGO_01175	CR551927	508513	UBE3C	4	ubiquitin protein ligase E3C	43	0.00119933	0.811608	0.00108155	0.808514	0.000602183	0.792412	0.000207646	0.808512	0.000602097	0.829149	0.0041142	0.913154	0.149596	0.748992	6.88179e-05	0.943352	0.413594	0.996188	0.948036	0.980084	0.721686	1.02032	0.721723	1.02552	0.682316	1.10131	0.145899	0.820226	0.00596144	1.2595	0.00391171
OLIGO_01176	BCAZ0004ai15	539040	PCGF1	11	polycomb group ring finger 1	42	6.53507e-10	1.23567	0.0126121	1.55364	1.30989e-06	1.46609	1.48677e-05	1.55433	1.28565e-06	2.12056	6.4065e-10	2.24611	3.66102e-12	1.45017	0.00015625	2.49851	7.27528e-08	1.25733	0.00606263	0.943649	0.450821	1.06018	0.447401	1.36429	0.00184614	1.05921	0.56329	0.645635	2.86012e-05	1.72292	0.000538958
OLIGO_01177	CR552698	-	-	0	0	43	0.00701854	1.18464	0.109486	1.03368	0.742269	1.33864	0.00741362	1.20678	0.0671383	1.40394	0.00298771	1.49067	0.000609675	1.05449	0.64429	1.22429	0.106362	0.872564	0.187077	1.29503	0.0147813	0.901499	0.314005	1.16338	0.162256	1.06177	0.601125	0.707397	0.00594651	1.16102	0.264156
OLIGO_01178	CR552703	613633	LOC613633	18	sprouty-related, EVH1 domain containing 3-like	43	8.1416e-10	1.32749	2.58564e-05	1.62847	1.19568e-10	1.43225	1.8292e-07	1.48787	2.01971e-08	1.62164	1.03815e-09	1.75016	2.11137e-11	1.21692	0.00492964	1.16829	0.034851	1.22673	0.00115175	0.879508	0.028017	1.03883	0.50348	1.08991	0.170434	1.07926	0.25114	0.69532	4.20788e-06	0.96004	0.595341
OLIGO_01179	CR553477	508935	SYMPK	18	symplekin	37	0.0365643	0.810337	0.245364	1.01074	0.927989	1.05125	0.664642	1.36467	0.0102351	1.44808	0.00940547	1.15594	0.247423	1.06253	0.630062	1.04149	0.776481	1.2473	0.219433	1.04009	0.742121	1.29813	0.0338059	1.06113	0.676202	0.798256	0.122381	0.919191	0.53824	0.980198	0.895306
OLIGO_01180	CR552086	-	-	0	0	43	9.2216e-13	0.666359	1.23276e-06	0.746255	0.000125507	0.935666	0.343527	1.00193	0.977917	1.27775	0.00207599	1.60995	1.10645e-07	1.34028	0.000620773	1.32042	0.00220892	1.1199	0.115532	1.25382	0.00178716	1.07083	0.319292	1.27528	0.00201651	1.25999	0.00540325	0.832499	0.0322964	0.985182	0.871208
OLIGO_01181	CR552190	-	-	0	0	43	0.00137283	1.14287	0.091601	0.85439	0.0487167	0.889623	0.137915	0.881005	0.105364	0.79186	0.00569962	0.807303	0.0107957	1.02152	0.810609	0.882026	0.179449	0.74758	0.000580406	1.04124	0.606759	0.990313	0.900682	0.898814	0.198243	1.0195	0.819795	1.26535	0.0137139	0.863447	0.152751
OLIGO_01182	CR553920	781062	URM1	11	ubiquitin related modifier 1 homolog	43	1.23786e-07	0.817653	0.0351439	0.820817	0.0320292	0.632155	6.243e-06	0.557196	5.5303e-08	0.513682	1.53857e-08	0.542418	1.06605e-07	0.680186	0.000477852	0.721545	0.00484862	1.00387	0.966091	0.770154	0.0044276	0.881423	0.153791	0.921905	0.397015	1.05594	0.592477	1.25399	0.0388877	1.0608	0.61747
OLIGO_01183	CR553921	-	-	0	0	33	1.69039e-06	0.787774	0.150237	1.05097	0.70619	1.27547	0.0503502	1.68127	6.31856e-05	2.3249	4.42782e-08	1.62207	0.000479276	1.26246	0.075178	1.34119	0.161112	1.3341	0.0869011	1.21361	0.145775	1.31816	0.0215286	1.38283	0.00849854	0.697695	0.00748208	0.778302	0.0664868	1.06237	0.771292
OLIGO_01184	CR553925	529336	TNFAIP8	7	tumor necrosis factor, alpha-induced protein 8	43	0.891295	0.936641	0.391855	0.95913	0.569852	0.910155	0.203273	0.991845	0.911046	0.939048	0.427095	0.952146	0.535906	0.905311	0.239261	0.996392	0.968093	1.02401	0.749673	0.948938	0.46514	1.08975	0.233428	0.94677	0.485368	1.01395	0.867581	0.950811	0.564532	1.10061	0.323457
OLIGO_01185	CR553946	-	-	0	0	43	2.24102e-09	1.76402	7.25696e-08	2.11703	2.61971e-11	1.56042	4.02447e-06	1.83842	6.07205e-09	2.20916	4.35871e-11	2.11658	2.08801e-10	1.47836	0.000207877	1.73696	3.6406e-06	1.20012	0.0383984	0.737083	0.000585888	1.17815	0.0523812	1.20166	0.0472649	0.958094	0.655932	0.698466	0.00088199	1.17492	0.153467
OLIGO_01186	CR553951	-	-	0	0	41	7.07642e-06	1.22839	0.0772787	0.628414	9.5897e-05	1.31277	0.0125967	0.931118	0.474927	1.10987	0.33033	0.946107	0.604159	1.25402	0.0515938	0.829528	0.123863	0.511577	1.84159e-06	2.08903	6.7641e-08	0.709275	0.00195851	1.19198	0.101744	0.852445	0.162724	1.32545	0.0226383	0.661496	0.00299809
OLIGO_01187	CR553955	337925	SLC8A1	11	solute carrier family 8 (sodium/calcium exchanger), member 1	43	0.000821561	0.887996	0.0238426	0.805585	6.52832e-05	0.806131	6.82205e-05	0.870992	0.0079858	0.888491	0.0299507	0.893629	0.038433	0.779136	5.62931e-05	0.945738	0.358471	0.907195	0.0567111	1.00068	0.988788	1.08046	0.119045	1.02009	0.708733	1.00578	0.917116	0.87188	0.0223493	1.21383	0.00446502
OLIGO_01188	CR553958	-	-	0	0	43	0.000322274	0.856172	0.0415607	0.690583	5.24148e-06	0.809362	0.00505975	0.798821	0.00307019	0.778607	0.00214246	0.823007	0.0148297	0.85176	0.0551048	1.05538	0.541902	0.806594	0.00475981	1.172	0.0287045	0.986977	0.853593	0.974695	0.738477	1.05702	0.495413	1.03494	0.687708	1.23906	0.0272245
OLIGO_01189	CR552422	615953	CENPM	5	centromere protein M	43	0.238918	0.991905	0.859729	0.895251	0.0159325	0.999119	0.984141	0.976201	0.587686	0.960826	0.404756	1.01733	0.719794	0.965693	0.491675	0.956549	0.416609	0.902557	0.0270358	1.11602	0.0146559	0.977062	0.593573	0.98425	0.736851	1.05881	0.260593	0.949245	0.328046	0.990531	0.870772
OLIGO_01190	CR552430	-	-	0	0	30	0.00208126	0.800683	0.183192	0.78788	0.123586	1.09144	0.624525	1.55068	0.00450003	1.10762	0.514146	1.19459	0.251611	0.977309	0.89071			0.98401	0.918835	1.38529	0.0694956	1.42076	0.044269	0.71428	0.021416	1.07852	0.619675	0.818114	0.216502
OLIGO_01191	CR553046	540428	POLR2J	25	polymerase (RNA) II (DNA directed) polypeptide J, 13.3kDa	42	0.435318	1.041	0.724387	1.12798	0.233064	1.15231	0.18388	1.14123	0.191384	1.07234	0.52935	1.30529	0.0142886	1.06073	0.607151	1.12511	0.38396	1.08356	0.460511	1.02157	0.833164	0.990376	0.923896	0.939639	0.561994	1.21724	0.0838443	0.812638	0.0766066	1.06069	0.678088
OLIGO_01192	CR553056	-	-	0	0	36	0.0726401	0.96144	0.683446	0.755819	0.00330974	1.03754	0.733053	0.978899	0.792212	0.955238	0.604205	0.957405	0.607794	0.960377	0.650284	0.837683	0.0715052	0.786132	0.0206723	1.37274	0.00638418	0.943478	0.580899	0.975829	0.783251	1.00227	0.980154	1.0031	0.972848	0.872244	0.17442
OLIGO_01193	CR553059	-	-	0	0	43	3.09681e-08	0.780856	0.0233884	0.73664	0.00426009	0.499127	2.03748e-08	0.493589	1.41061e-08	0.460142	8.5294e-09	0.766333	0.0189874	0.707028	0.0045872	0.81989	0.119341	0.943375	0.572875	0.677572	0.000291739	0.988905	0.910535	0.932238	0.519699	1.66543	5.99588e-05	0.922612	0.507908	1.15963	0.272691
OLIGO_01194	CR553374	528655	PDK1	2	pyruvate dehydrogenase kinase, isozyme 1	42	0.0871754	1.07701	0.365292	0.959762	0.611711	0.910572	0.281465	0.88374	0.127537	0.853941	0.074056	0.823982	0.0263753	0.980773	0.828794	0.91665	0.370138	0.891132	0.155433	0.948747	0.53476	0.970533	0.722524	0.966281	0.689913	0.964917	0.689708	1.19028	0.0627297	0.93462	0.506593
OLIGO_01195	CR553375	-	-	0	0	43	0.00301173	1.16531	0.0936492	0.812997	0.0203047	1.00474	0.957133	0.882248	0.152001	0.925155	0.404875	1.02866	0.761889	1.19799	0.0730026	1.10222	0.363423	0.697668	0.000162508	1.23585	0.0171004	0.878087	0.135056	1.04863	0.607141	1.11187	0.281843	1.16462	0.143614	0.920053	0.46551
OLIGO_01196	CR553386	-	-	0	0	43	6.39616e-07	1.02805	0.782346	1.13957	0.172465	1.2221	0.0463553	1.25963	0.0178544	1.43964	0.000781927	1.35624	0.00331306	0.710202	0.00177384	0.949319	0.648087	1.10848	0.248921	1.07242	0.428556	1.03071	0.72923	1.1429	0.143619	0.942069	0.528419	0.523656	2.90119e-08	1.33669	0.0118212
OLIGO_01197	CR553399	507996	BRPF3	23	bromodomain and PHD finger containing, 3	43	8.84216e-05	0.8645	0.00769542	0.838045	0.00102374	0.821704	0.000316666	0.842482	0.00138971	0.789225	7.34998e-05	0.78392	5.06112e-05	0.930441	0.215531	1.04312	0.498202	0.969399	0.544241	0.980501	0.689428	1.02529	0.612496	0.936785	0.22866	0.993278	0.906081	1.18691	0.00642155	1.1211	0.0906301
OLIGO_01198	CR552451	-	-	0	0	42	6.63785e-10	1.09414	0.301597	0.554683	1.54588e-09	0.830119	0.0236189	0.740618	0.000321967	0.571446	4.64788e-08	0.593242	8.81219e-08	0.907491	0.266813	0.879017	0.17325	0.506959	6.36385e-10	1.49657	7.87699e-06	0.892183	0.155609	0.77158	0.00401296	1.03814	0.672158	1.52972	2.33245e-05	0.968623	0.749335
OLIGO_01199	CR552577	100140188	LOC100140188	Un	nudE nuclear distribution gene E homolog (A. nidulans)-like 1-like	43	6.13656e-06	1.16273	0.00527323	1.33401	6.3385e-07	1.14149	0.0104026	1.1058	0.0478876	1.2819	2.93827e-05	1.10861	0.0594266	0.9657	0.540016	1.02318	0.708575	1.14731	0.00879472	0.855684	0.00234282	0.968738	0.513267	1.15925	0.00752669	0.864819	0.0128669	0.871092	0.0237662	1.05952	0.37892
OLIGO_01200	CR553870	-	-	0	0	26	0.0192731	0.96303	0.763302	0.70156	0.0079514	0.949228	0.722596	0.715057	0.0234933	1.09606	0.437761	1.09334	0.382995	0.880506	0.211933	0.784497	0.0401542	0.728492	0.0381895	1.35302	0.0751435	0.753305	0.126582	1.53283	0.00994107	0.997517	0.983907	0.805339	0.0539921	0.890961	0.33932
OLIGO_01201	CR552583	-	-	0	0	0	.	1.8912	N/A	1.36947	N/A							0.900676	N/A					0.724129	N/A
OLIGO_01202	CR552011	-	-	0	0	43	0.0145431	0.802056	0.000355043	0.850292	0.00507579	0.869118	0.0142494	0.869786	0.0147535	0.919343	0.16177	0.949078	0.380049	0.962174	0.541513	0.958836	0.535431	1.06014	0.300072	1.02214	0.685458	1.00077	0.988641	1.05698	0.348142	1.03234	0.610014	1.0138	0.835449	0.996531	0.961849
OLIGO_01203	CR552017	513810	IDO2	27	indoleamine-pyrrole 2,3 dioxygenase-like 1	36	0.0146365	0.987198	0.966245	0.766872	0.204109	1.08033	0.700517	0.954764	0.814685	0.935495	0.762407	0.457634	0.000949207	0.685387	0.104843	0.962821	0.894315	0.776816	0.389433	1.40875	0.0820574	0.883772	0.508532	0.979818	0.921556	0.489189	0.0026571	1.49767	0.0824481	1.40479	0.242355
OLIGO_01204	CR552022	-	-	0	0	43	3.66747e-12	0.739668	2.81836e-06	0.601457	4.85609e-12	0.64913	4.41974e-10	0.588438	1.3896e-12	0.564416	1.30115e-12	0.509465	7.70919e-15	0.761618	6.654e-05	0.695238	2.14873e-06	0.813145	0.00046629	1.07926	0.153786	0.906503	0.0685239	0.959177	0.472436	0.902641	0.100404	1.49494	1.50326e-07	0.912843	0.205431
OLIGO_01205	CR552029	512021	ARHGEF15	19	Rho guanine nucleotide exchange factor (GEF) 15	43	0.338382	1.11977	0.110198	1.17137	0.0223701	1.03884	0.571088	1.01111	0.869359	1.02617	0.720946	1.06304	0.400363	1.06661	0.403322	1.11525	0.19232	1.04609	0.508913	0.886857	0.0719884	0.973302	0.679683	1.01489	0.836582	1.03594	0.642825	1.00335	0.966651	1.04561	0.614381
OLIGO_01206	CR552035	783163	LOC783163	13	protein phosphatase 4, regulatory subunit 1	39	0.0726734	1.19771	0.0440915	0.974734	0.778212	1.16379	0.249198	0.995539	0.958341	1.03619	0.694388	1.16502	0.09745	1.03975	0.685804	0.857512	0.144073	0.813833	0.0268101	1.19396	0.17941	0.855426	0.228518	1.04083	0.658755	1.12434	0.218053	0.892466	0.255846	0.824732	0.084893
OLIGO_01207	CR552036	-	-	0	0	43	0.00443147	1.00985	0.90953	1.14632	0.105182	1.0332	0.695445	1.25745	0.00810493	1.42105	0.000277748	1.02894	0.74972	1.20419	0.0555383	1.19241	0.0910254	1.13514	0.136762	0.901313	0.207222	1.21705	0.0197795	1.1301	0.172262	0.724074	0.00121379	1.17032	0.116154	0.990213	0.928262
OLIGO_01208	CR553754	100140704	STON1	11	stonin 1	43	2.63261e-05	0.837302	0.00627465	0.778726	0.000131736	0.835858	0.00434465	0.822129	0.00200882	0.702223	1.85653e-06	0.69295	9.60062e-07	0.949605	0.451474	0.844394	0.0258671	0.930043	0.236678	1.07337	0.230474	0.983574	0.777354	0.854152	0.0169329	0.986795	0.844978	1.37038	6.29984e-05	0.889205	0.141869
OLIGO_01209	CR553761	-	-	0	0	43	0.000155586	0.915973	0.276424	0.829432	0.0188451	0.928476	0.338175	1.0233	0.765144	1.24257	0.0116794	1.26653	0.00650517	0.901235	0.242237	1.01854	0.846826	0.90552	0.207978	1.11941	0.13832	1.10213	0.199901	1.21428	0.0221536	1.01928	0.826713	0.711577	0.000557543	1.13017	0.231681
OLIGO_01210	CR553076	538913	GJA4	3	gap junction protein, alpha 4, 37kDa	43	0.00119075	1.1234	0.142571	1.15585	0.0576239	1.26933	0.00314261	1.34272	0.000269369	1.26547	0.0051797	1.4411	4.17476e-05	1.18018	0.0577147	1.02134	0.818746	1.02888	0.70996	1.09818	0.214922	1.05782	0.454091	0.942471	0.458505	1.13878	0.129855	0.818942	0.0291698	0.865408	0.146659
OLIGO_01211	CR553077	-	-	0	0	43	7.74383e-08	1.1037	0.219431	1.47914	2.96569e-06	1.69027	1.02508e-08	1.48973	1.8627e-06	1.63576	1.2167e-07	1.51821	2.993e-06	1.3628	0.000510858	1.09596	0.307118	1.34016	0.000428925	1.14273	0.0705069	0.881357	0.0838313	1.09803	0.224344	0.928136	0.357603	0.897631	0.20727	0.8042	0.0247807
OLIGO_01212	CR553081	510127	MRPL37	3	mitochondrial ribosomal protein L37	43	8.16131e-09	1.20512	0.00646991	1.35397	1.78843e-05	1.3337	3.88605e-05	1.32479	5.46637e-05	1.51767	2.0774e-07	1.52601	1.64962e-07	1.06954	0.354195	0.83374	0.0233328	1.12351	0.0746063	0.985028	0.807016	0.993324	0.913607	1.14559	0.0485566	1.0055	0.939035	0.700875	2.30762e-05	0.779528	0.00436899
OLIGO_01213	BCAZ0005ak05	-	-	0	0	43	0.000102231	0.954395	0.560799	0.712225	6.51995e-05	0.964051	0.63564	0.934715	0.383756	0.836186	0.0380384	0.707969	0.000141034	1.02542	0.776127	0.965649	0.713205	0.746258	0.000505921	1.35358	0.000216241	0.96957	0.682063	0.894589	0.185537	0.846665	0.0649448	1.44839	0.000212432	0.941711	0.555415
OLIGO_01214	CR553100	513678	CHEK1	29	CHK1 checkpoint homolog (S. pombe)	43	2.3109e-06	0.644506	0.00104925	0.555716	1.51025e-05	0.426909	1.0303e-08	0.774381	0.0395668	0.580103	0.000130881	0.642583	0.00139788	0.625532	0.00143455	0.95036	0.732871	0.862235	0.231403	0.768214	0.0301712	1.81393	8.22654e-06	0.749119	0.0295884	1.1077	0.455818	0.973466	0.8524	1.51928	0.0115653
OLIGO_01215	CR553111	504632	CNNM2	26	cyclin M2	43	4.92711e-11	1.36753	2.59165e-06	1.50864	3.81373e-09	1.54415	9.65307e-10	1.57344	3.21556e-10	1.81821	1.03906e-12	1.76562	4.902e-12	1.35846	1.83977e-05	1.10498	0.151447	1.10319	0.0907679	1.02354	0.67302	1.01897	0.73311	1.15557	0.0191005	0.971074	0.646596	0.769393	0.00030148	0.813408	0.00753623
OLIGO_01216	CR553117	286857	PAX6	15	paired box 6	30	6.45611e-05	0.969702	0.85988	1.11995	0.487151	1.63629	0.0148007	1.56474	0.0104623	2.2328	0.000486201	2.09354	0.000120428	1.16791	0.404755	1.51057	0.0491551	1.15494	0.291396	1.46104	0.0154678	0.956272	0.783842	1.42695	0.0619869	0.937629	0.728779	0.557863	0.000759885	1.2934	0.176977
OLIGO_01217	CR553120	515017	PDGFRL	27	platelet-derived growth factor receptor-like	33	9.18461e-05	1.12972	0.458036	1.22422	0.232289	1.32546	0.0667493	1.39511	0.0180911	1.57762	0.00538849	1.96207	3.21755e-05	2.45657	5.0729e-07	1.75997	0.00111367	1.08365	0.643843	1.0827	0.629774	1.05254	0.704387	1.13083	0.392696	1.24369	0.136531	1.25203	0.105459	0.716434	0.0329542
OLIGO_01218	CR553125	524465	AMN1	5	antagonist of mitotic exit network 1 homolog (S. cerevisiae)	14	0.0441065	1.4096	0.206518	0.528427	0.082265	1.40792	0.38938	0.877759	0.618646	0.385656	0.0582153	1.55302	0.139273	1.78594	0.0458654	1.65679	0.187784	0.374878	0.00904429	2.66436	0.0550341	0.623445	0.265193	0.439365	0.101649	4.02696	0.0138809	1.14998	0.642243	0.927682	0.844866
OLIGO_01219	CR553131	521318	LOC521318	25	cardiotrophin 2-like	43	0.0012597	0.978275	0.761492	0.859567	0.0341932	0.81319	0.00461097	0.754155	0.000192288	0.748155	0.000335018	0.830656	0.0167142	0.944128	0.471985	0.804825	0.0147317	0.878656	0.0718914	0.946046	0.415373	0.927404	0.269968	0.992044	0.914452	1.11027	0.187188	1.1366	0.12665	0.852454	0.0867987
OLIGO_01220	CR553139	282331	PTGER4	20	prostaglandin E receptor 4 (subtype EP4)	37	0.00326448	0.677316	0.021506	0.772251	0.0222279	0.823157	0.0850104	1.04288	0.702963	0.861272	0.262168	0.947674	0.645645	1.19039	0.157017	0.848622	0.33501	1.14016	0.381411	1.06592	0.490327	1.26693	0.0152368	0.825857	0.104326	1.10032	0.423678	1.25612	0.0364904	0.712891	0.0387888
[truncated: 11,657 more rows]

## Sheet: DEG
Differentially expressed genes with FDR£ 0.001 and P-value<0.001 in at the least one comparison among the one evaluated
[truncated: 6,385 more rows]
