# Supplementary material for: A Novel Dynamic Impact Approach (DIA) for Functional Analysis of Time-Course Omics Studies: Validation Using the Bovine Mammary Transcriptome
Source: PLoS One. 2012 Mar 16;7(3):e32455. doi: 10.1371/journal.pone.0032455 (PMC3306320; doi:10.1371/journal.pone.0032455)
Supplement: File S4 — Number of DEG, calculated impact per gene (average log2 fold change relative to −30d from 1 to 120 day in milk × −log10 post-hoc P-value) for BTA6, 14, 5, 23, and 12. Reported are also the results from the enrichment analysis for each chromosome using DAVID. (XLSX) [file pone.0032455.s010.xlsx]

## Sheet: BTA6
Chromosome	Entrez Gene ID	Gene Symbol	Start Chr	End Chr	Strand	Calculated Impact		During lactation (from 15 to 120d)		Calculated impact		DAVID chart analysis results						DAVID functional cluster analysis results
BTA6	541108	LOC541108	536457	536849	-1	2.22287		Total number of annotated genes	106			Category	Term	Count	PValue	Benjamini		Annotation Cluster 1	Enrichment Score: 3.495624786552813
BTA6	100138953	BBS7	3343097	3378810	1	10.3656		Number of down-regulated genes	64	-1.60887		SP_PIR_KEYWORDS	milk protein	4	1.45762e-05	0.00227131		Category	Term	Count	PValue	Benjamini
BTA6	281626	ANXA5	3555082	3587828	1	0.761663		Number of up-regulated genes	42	13.1155		SP_PIR_KEYWORDS	milk	4	5.01786e-05	0.00390638		SP_PIR_KEYWORDS	milk protein	4	1.45762e-05	0.00227131
BTA6	532713	CAMK2D	12897713	13223132	1	-0.39376		Total		4.22532		SP_PIR_KEYWORDS	polymorphism	6	0.000275488	0.0142252		SP_PIR_KEYWORDS	milk	4	5.01786e-05	0.00390638
BTA6	533664	AP1AR	14397332	14426201	-1	1.84395						UP_TISSUE	Milk	4	0.000359026	0.0135528		SP_PIR_KEYWORDS	polymorphism	6	0.000275488	0.0142252
BTA6	533333	ELOVL6	16747674	16760300	1	-2.03293						INTERPRO	IPR001588:Casein, alpha/beta	3	0.000411746	0.0771669		INTERPRO	IPR001588:Casein, alpha/beta	3	0.000411746	0.0771669
BTA6	513197	CFI	17016377	17066698	1	-1.01168						UP_SEQ_FEATURE	sequence variant	7	0.000456609	0.0696186		UP_SEQ_FEATURE	sequence variant	7	0.000456609	0.0696186
BTA6	538409	CASP6	17099222	17120074	1	0.220423						PIR_SUPERFAMILY	PIRSF002522:CXC chemokine	3	0.00391824	0.138591		UP_TISSUE	Mammary gland	4	0.0280423	0.417495
BTA6	615661	COL25A1	17789311	17915021	1	-7.3387						INTERPRO	IPR018048:Small chemokine, C-X-C, conserved site	3	0.0047183	0.369425
BTA6	535227	CYP2U1	18662575	18683248	-1	-1.06789						INTERPRO	IPR001089:Small chemokine, C-X-C	3	0.0047183	0.369425		Annotation Cluster 2	Enrichment Score: 1.5548714641875
BTA6	505126	AIMP1	20330343	20357791	-1	0.0585824						GOTERM_MF_FAT	GO:0005125~cytokine activity	5	0.0102656	0.853286		Category	Term	Count	PValue	Benjamini
BTA6	517489	INTS12	20910206	20930419	1	-1.78959						INTERPRO	IPR006461:Protein of unknown function Cys-rich	2	0.0235459	0.787495		PIR_SUPERFAMILY	PIRSF002522:CXC chemokine	3	0.00391824	0.138591
BTA6	538481	TET2	21383721	21423336	-1	-0.154355						UP_SEQ_FEATURE	peptide:Antioxidant peptide	2	0.0240864	0.854287		INTERPRO	IPR018048:Small chemokine, C-X-C, conserved site	3	0.0047183	0.369425
BTA6	509608	NHEDC1	23462071	23530880	1	2.69072						GOTERM_CC_FAT	GO:0005576~extracellular region	13	0.0247795	0.951978		INTERPRO	IPR001089:Small chemokine, C-X-C	3	0.0047183	0.369425
BTA6	281909	MANBA	23674703	23802364	1	-1.64558						GOTERM_BP_FAT	GO:0034754~cellular hormone metabolic process	3	0.0264009	0.999999		GOTERM_MF_FAT	GO:0005125~cytokine activity	5	0.0102656	0.853286
BTA6	508193	SLC39A8	24031738	24113066	1	25.7782						UP_TISSUE	Mammary gland	4	0.0280423	0.417495		SMART	SM00199:SCY	3	0.029518	0.679724
BTA6	287016	H2AFZ	26433529	26436826	1	-2.45281						SMART	SM00199:SCY	3	0.029518	0.679724		INTERPRO	IPR001811:Small chemokine, interleukin-8-like	3	0.0322692	0.88141
BTA6	533155	LAMTOR3	26484326	26495726	1	-2.52094						INTERPRO	IPR001811:Small chemokine, interleukin-8-like	3	0.0322692	0.797914		GOTERM_MF_FAT	GO:0008009~chemokine activity	3	0.0455648	0.944502
BTA6	533156	DAPP1	26500044	26556774	-1	-0.351623						UP_TISSUE	Hypothalamus	12	0.0333967	0.349654		GOTERM_MF_FAT	GO:0042379~chemokine receptor binding	3	0.0455648	0.944502
BTA6	509744	ADH1C	27080161	27098289	1	-3.04879						GOTERM_MF_FAT	GO:0043168~anion binding	3	0.034321	0.961145		KEGG_PATHWAY	bta04062:Chemokine signaling pathway	4	0.260558	0.992592
BTA6	510551	ADH6	27221413	27236981	1	-0.41533						UP_SEQ_FEATURE	topological domain:Extracellular	10	0.0381214	0.870878		GOTERM_BP_FAT	GO:0006955~immune response	3	0.612633	0.999997
BTA6	281751	EIF4E	27476393	27514921	1	-0.690676						UP_TISSUE	Kidney	5	0.0392824	0.316624
BTA6	282516	RAP1GDS1	27933906	28084377	-1	-3.89202						GOTERM_MF_FAT	GO:0042379~chemokine receptor binding	3	0.0455648	0.944502		Annotation Cluster 3	Enrichment Score: 1.269511550884612
BTA6	503621	PDLIM5	31872177	32020247	-1	-3.41759						GOTERM_MF_FAT	GO:0008009~chemokine activity	3	0.0455648	0.944502		Category	Term	Count	PValue	Benjamini
BTA6	282605	FAM13A1	36740247	36843133	1	-0.163184						SP_PIR_KEYWORDS	mammary gland	2	0.0456123	0.838092		KEGG_PATHWAY	bta00830:Retinol metabolism	3	0.0459966	0.953146
BTA6	540329	PPM1K	37268109	37290151	1	-0.455848						KEGG_PATHWAY	bta00830:Retinol metabolism	3	0.0459966	0.953146		KEGG_PATHWAY	bta00980:Metabolism of xenobiotics by cytochrome P450	3	0.0528931	0.829012
BTA6	536203	ABCG2	37304738	37421681	1	23.5869						KEGG_PATHWAY	bta00980:Metabolism of xenobiotics by cytochrome P450	3	0.0528931	0.829012		KEGG_PATHWAY	bta00982:Drug metabolism	3	0.0638764	0.760731
BTA6	530393	PKD2	37431967	37490645	-1	-0.464425						UP_SEQ_FEATURE	metal ion-binding site:Magnesium	3	0.0534898	0.885988
BTA6	281499	SPP1	37511674	37518672	-1	4.95495						INTERPRO	IPR002328:Alcohol dehydrogenase, zinc-containing, conserved site	2	0.0578433	0.902095		Annotation Cluster 4	Enrichment Score: 1.2547056897222426
BTA6	781648	LAP3	37961794	37987164	1	0.536327						GOTERM_BP_FAT	GO:0007243~protein kinase cascade	4	0.0594743	1		Category	Term	Count	PValue	Benjamini
BTA6	513972	MED28	37990191	37996015	1	-0.51206						GOTERM_BP_FAT	GO:0009150~purine ribonucleotide metabolic process	4	0.0594743	1		GOTERM_BP_FAT	GO:0034754~cellular hormone metabolic process	3	0.0264009	0.999999
BTA6	534164	SLIT2	41199406	41353160	1	-0.671339						PIR_SUPERFAMILY	PIRSF002359:annexin I	2	0.0634599	0.712259		GOTERM_BP_FAT	GO:0042445~hormone metabolic process	3	0.0681824	0.999879
BTA6	282484	SLC34A2	46496138	46521367	1	64.1976						KEGG_PATHWAY	bta00982:Drug metabolism	3	0.0638764	0.760731		GOTERM_BP_FAT	GO:0010817~regulation of hormone levels	3	0.0956294	0.999808
BTA6	282704	TBC1D1	59509394	59717272	1	-1.02216						GOTERM_BP_FAT	GO:0009259~ribonucleotide metabolic process	4	0.0652127	0.99999
BTA6	530358	KLF3	60262322	60279215	1	-2.16086						GOTERM_BP_FAT	GO:0042445~hormone metabolic process	3	0.0681824	0.999879		Annotation Cluster 5	Enrichment Score: 1.146726340562235
BTA6	533633	WDR19	60720183	60781600	1	-3.85991						SP_PIR_KEYWORDS	hydrolase	11	0.068386	0.890311		Category	Term	Count	PValue	Benjamini
BTA6	533206	PDS5A	61266410	61394604	-1	-0.486014						UP_SEQ_FEATURE	repeat:ARM 1	2	0.0705674	0.900988		GOTERM_CC_FAT	GO:0005576~extracellular region	13	0.0247795	0.951978
BTA6	317692	ATP8A1	63828194	63984910	-1	-2.64815						UP_SEQ_FEATURE	metal ion-binding site:Magnesium; via carbonyl oxygen	2	0.0818446	0.89445		GOTERM_CC_FAT	GO:0005615~extracellular space	6	0.0840773	0.995074
BTA6	508383	GNPDA2	66087142	66116809	-1	-1.67186						GOTERM_CC_FAT	GO:0005615~extracellular space	6	0.0840773	0.995074		SP_PIR_KEYWORDS	signal	13	0.086976	0.941515
BTA6	282236	GABRA2	67198924	67340085	-1	0.663584						SP_PIR_KEYWORDS	signal	13	0.086976	0.906128		SP_PIR_KEYWORDS	Secreted	9	0.0946232	0.856063
BTA6	282239	GABRB1	67999077	68559117	1	8.0155						SMART	SM00335:ANX	2	0.0873889	0.824034		UP_SEQ_FEATURE	signal peptide	13	0.107696	0.988902
BTA6	507292	COMMD8	68591476	68605746	-1	-1.55579						GOTERM_BP_FAT	GO:0006163~purine nucleotide metabolic process	4	0.0883168	0.999921
BTA6	504733	TEC	69345760	69407318	-1	-0.474997						SP_PIR_KEYWORDS	annexin	2	0.0891784	0.875278		Annotation Cluster 6	Enrichment Score: 1.0345048597152475
BTA6	534203	SLAIN2	69616477	69662600	1	5.66877						SP_PIR_KEYWORDS	calcium/phospholipid-binding	2	0.0891784	0.875278		Category	Term	Count	PValue	Benjamini
BTA6	511059	FRYL	69760636	69905570	-1	0.58816						SP_PIR_KEYWORDS	biomineralization	2	0.0891784	0.875278		UP_SEQ_FEATURE	metal ion-binding site:Magnesium	3	0.0534898	0.944716
BTA6	505877	OCIAD2	70076303	70088131	-1	-0.252251						SP_PIR_KEYWORDS	ion transport	5	0.0898924	0.840666		SP_PIR_KEYWORDS	hydrolase	11	0.068386	0.936875
BTA6	535372	SGCB	70446414	70473466	-1	0.0226397						GOTERM_MF_FAT	GO:0008047~enzyme activator activity	4	0.090173	0.987652		SP_PIR_KEYWORDS	magnesium	4	0.111542	0.871262
BTA6	280832	KIT	72779297	72826422	1	-2.77914						INTERPRO	IPR018252:Annexin repeat, conserved site	2	0.0909521	0.954911		GOTERM_MF_FAT	GO:0000287~magnesium ion binding	4	0.178363	0.989617
BTA6	532600	TMEM165	73420082	73446355	1	-0.11277						INTERPRO	IPR018502:Annexin repeat	2	0.0909521	0.954911
BTA6	404170	PAICS	74387354	74406499	1	-1.08115						INTERPRO	IPR002473:Small chemokine, C-X-C/Interleukin 8	2	0.0909521	0.954911		Annotation Cluster 7	Enrichment Score: 1.0050852378586808
BTA6	509430	SRP72	74411221	74436360	1	0.447836						INTERPRO	IPR001464:Annexin	2	0.0909521	0.954911		Category	Term	Count	PValue	Benjamini
BTA6	281270	HOPX	74538777	74548331	-1	-0.994742						SP_PIR_KEYWORDS	glycoprotein	14	0.0912094	0.809436		GOTERM_MF_FAT	GO:0005125~cytokine activity	5	0.0102656	0.853286
BTA6	507148	REST	74817382	74842312	1	-2.83783						UP_SEQ_FEATURE	repeat:Annexin 3	2	0.0929878	0.889524		GOTERM_CC_FAT	GO:0005615~extracellular space	6	0.0840773	0.995074
BTA6	538224	EPHA5	84172351	84223132	-1	-3.96497						UP_SEQ_FEATURE	repeat:ARM 2	2	0.0929878	0.889524		SP_PIR_KEYWORDS	cytokine	3	0.141059	0.884262
BTA6	281798	GNRHR	86105964	86123415	-1	14.6916						UP_SEQ_FEATURE	repeat:Annexin 1	2	0.0929878	0.889524		GOTERM_CC_FAT	GO:0044421~extracellular region part	7	0.158936	0.994678
BTA6	613858	YTHDC1	86793136	86831234	1	-3.85363						UP_SEQ_FEATURE	repeat:Annexin 4	2	0.0929878	0.889524		KEGG_PATHWAY	bta04060:Cytokine-cytokine receptor interaction	3	0.487402	0.997981
BTA6	511743	UGT2A3	87895145	87920568	-1	-6.1013						UP_SEQ_FEATURE	repeat:Annexin 2	2	0.0929878	0.889524
BTA6	280934	SULT1E1	88173894	88229961	-1	-2.33949						UP_SEQ_FEATURE	repeat:ARM 3	2	0.0929878	0.889524		Annotation Cluster 8	Enrichment Score: 0.7463366420104468
BTA6	282208	CSN1S1	88291573	88309108	1	80.0671						SP_PIR_KEYWORDS	Secreted	9	0.0946232	0.787901		Category	Term	Count	PValue	Benjamini
BTA6	281099	CSN2	88329036	88338408	-1	62.6486						GOTERM_BP_FAT	GO:0010817~regulation of hormone levels	3	0.0956294	0.999808		GOTERM_BP_FAT	GO:0009150~purine ribonucleotide metabolic process	4	0.0594743	1
BTA6	286765	STATH	88376217	88385568	1	12.0962						SP_PIR_KEYWORDS	antioxidant	2	0.0997609	0.774726		GOTERM_BP_FAT	GO:0009259~ribonucleotide metabolic process	4	0.0652127	0.99999
BTA6	282209	CSN1S2	88409021	88427501	1	134.869												GOTERM_BP_FAT	GO:0006163~purine nucleotide metabolic process	4	0.0883168	0.999921
BTA6	281728	CSN3	88521406	88534470	1	55.7723												GOTERM_BP_FAT	GO:0009152~purine ribonucleotide biosynthetic process	3	0.182424	0.999966
BTA6	527169	GRSF1	89074265	89093051	-1	-0.899862												GOTERM_BP_FAT	GO:0009260~ribonucleotide biosynthetic process	3	0.195068	0.999958
BTA6	506011	AFP	91487384	91508932	1	-0.0904014												GOTERM_BP_FAT	GO:0006164~purine nucleotide biosynthetic process	3	0.229274	0.999602
BTA6	613667	CXCL2	92060262	92062279	1	14.7297												GOTERM_BP_FAT	GO:0044271~nitrogen compound biosynthetic process	4	0.313129	0.999893
BTA6	280737	BTC	92785266	92835094	-1	-1.33084												GOTERM_BP_FAT	GO:0009165~nucleotide biosynthetic process	3	0.328733	0.999905
BTA6	539249	G3BP2	93693365	93729034	-1	-0.252986												GOTERM_BP_FAT	GO:0034654~nucleobase, nucleoside, nucleotide and nucleic acid biosynthetic process	3	0.345836	0.999881
BTA6	317724	USO1	93784664	93865779	1	0.11148												GOTERM_BP_FAT	GO:0034404~nucleobase, nucleoside and nucleotide biosynthetic process	3	0.345836	0.999881
BTA6	515375	NAAA	94004221	94028108	-1	9.59411
BTA6	615107	CXCL10	94129097	94131447	-1	-0.144983												Annotation Cluster 9	Enrichment Score: 0.7083516425746298
BTA6	533177	SCARB2	94258597	94341321	-1	0.0771181												Category	Term	Count	PValue	Benjamini
BTA6	504847	CCNI	95124841	95165159	-1	-0.757647												UP_SEQ_FEATURE	topological domain:Extracellular	10	0.0381214	0.953602
BTA6	511674	CXCL13	95646686	95653100	1	0.287728												SP_PIR_KEYWORDS	signal	13	0.086976	0.941515
BTA6	518225	CNOT6L	95788856	95909864	-1	-1.17017												SP_PIR_KEYWORDS	glycoprotein	14	0.0912094	0.881331
BTA6	518050	ANXA3	96709579	96780692	1	-1.39737												UP_SEQ_FEATURE	signal peptide	13	0.107696	0.988902
BTA6	534770	HNRPDL	100877575	100884146	-1	-2.07635												UP_SEQ_FEATURE	glycosylation site:N-linked (GlcNAc...)	13	0.116102	0.979756
BTA6	525563	ENOPH1	100884825	100923381	1	-0.918929												UP_SEQ_FEATURE	disulfide bond	11	0.135098	0.962221
BTA6	534560	TMEM150C	100944316	100962816	-1	-0.714521												SP_PIR_KEYWORDS	disulfide bond	11	0.141583	0.86257
BTA6	531964	SEC31A	101430000	101490752	-1	0.471874												GOTERM_CC_FAT	GO:0005886~plasma membrane	13	0.156155	0.998938
BTA6	767910	PLAC8	101662264	101697059	-1	-0.964												UP_SEQ_FEATURE	topological domain:Cytoplasmic	10	0.194351	0.985992
BTA6	509228	PLAC8	101727589	101761238	-1	-2.96334												UP_SEQ_FEATURE	transmembrane region	13	0.321007	0.998882
BTA6	504796	FAM175A	102019993	102037129	-1	-0.48188												SP_PIR_KEYWORDS	cell membrane	6	0.369042	0.98878
BTA6	537096	WDFY3	103501184	103697019	-1	-1.7342												SP_PIR_KEYWORDS	membrane	18	0.398741	0.990612
BTA6	282333	PTPN13	105589013	105810712	1	1.89532												SP_PIR_KEYWORDS	transmembrane	13	0.560728	0.997782
BTA6	517589	NUDT9	106391066	106428405	1	0.360252												GOTERM_CC_FAT	GO:0031224~intrinsic to membrane	16	0.620927	0.999977
BTA6	507537	SPARCL1	106441273	106493847	-1	0.0349216												GOTERM_CC_FAT	GO:0016021~integral to membrane	15	0.656447	0.999979
BTA6	280834	EVC2	107778179	107799860	-1	0.804985
BTA6	286872	MSX1	108684692	108688988	1	1.61122												Annotation Cluster 10	Enrichment Score: 0.619806275995595
BTA6	513824	TMEM128	109391867	109407145	1	-0.432932												Category	Term	Count	PValue	Benjamini
BTA6	508527	BOD1L	113405033	113437259	-1	0.0462201												GOTERM_CC_FAT	GO:0000323~lytic vacuole	3	0.217685	0.997371
BTA6	538880	CPEB2	114780319	114843913	1	-1.24727												GOTERM_CC_FAT	GO:0005764~lysosome	3	0.217685	0.997371
BTA6	519695	FBXL5	115372994	115410521	-1	-0.215044												GOTERM_CC_FAT	GO:0005773~vacuole	3	0.291692	0.997424
BTA6	327677	CD38	115601901	115658026	1	2.81031
BTA6	615598	TAPT1	115982733	116032080	-1	0.866163												Annotation Cluster 11	Enrichment Score: 0.6025596051647196
BTA6	281974	PDE6B	117868393	117899321	1	-5.13833												Category	Term	Count	PValue	Benjamini
BTA6	338040	ATP5I	117901248	117902790	-1	-0.865504												GOTERM_MF_FAT	GO:0043168~anion binding	3	0.034321	0.961145
BTA6	513844	SPON2	118311167	118314777	-1	-1.34576												SP_PIR_KEYWORDS	ion transport	5	0.0898924	0.91362
BTA6	513131	CTBP1	118342834	118358432	-1	1.64668												GOTERM_MF_FAT	GO:0008509~anion transmembrane transporter activity	3	0.132944	0.995041
BTA6	789389	WHSC2	119033897	119048563	-1	-0.923213												SP_PIR_KEYWORDS	ionic channel	3	0.177813	0.887143
BTA6	541116	MXD4	119341676	119349171	-1	0.802331												GOTERM_BP_FAT	GO:0006811~ion transport	6	0.215463	0.999743
BTA6	617018	RNF4	119561116	119595261	1	-0.268013												GOTERM_CC_FAT	GO:0044459~plasma membrane part	8	0.270978	0.998294
BTA6	516995	NOP14	119999267	120014302	-1	-0.28613												GOTERM_BP_FAT	GO:0006812~cation transport	4	0.383838	0.99995
BTA6	512489	GRK4	120029916	120072154	1	1.14776												GOTERM_MF_FAT	GO:0005216~ion channel activity	3	0.396625	0.999805
BTA6	504957	LRPAP1	120367116	120381017	-1	0.784552												GOTERM_MF_FAT	GO:0022838~substrate specific channel activity	3	0.405313	0.999683
BTA6	618286	TBC1D14	121477611	121579496	1	-3.65994												GOTERM_MF_FAT	GO:0022803~passive transmembrane transporter activity	3	0.413944	0.999522
																		GOTERM_MF_FAT	GO:0015267~channel activity	3	0.413944	0.999522
																		GOTERM_BP_FAT	GO:0030001~metal ion transport	3	0.498954	0.999984
																		SP_PIR_KEYWORDS	transport	7	0.653496	0.999455
																		Annotation Cluster 12	Enrichment Score: 0.5939726574734093
																		Category	Term	Count	PValue	Benjamini
																		GOTERM_MF_FAT	GO:0008047~enzyme activator activity	4	0.090173	0.987652
																		GOTERM_MF_FAT	GO:0005096~GTPase activator activity	3	0.171417	0.993238
																		GOTERM_MF_FAT	GO:0030695~GTPase regulator activity	3	0.5123	0.999401
																		GOTERM_MF_FAT	GO:0060589~nucleoside-triphosphatase regulator activity	3	0.53144	0.999133
																		Annotation Cluster 13	Enrichment Score: 0.4909803160157622
																		Category	Term	Count	PValue	Benjamini
																		GOTERM_BP_FAT	GO:0007507~heart development	3	0.22067	0.999652
																		GOTERM_BP_FAT	GO:0001701~in utero embryonic development	3	0.246552	0.999677
																		GOTERM_BP_FAT	GO:0043009~chordate embryonic development	3	0.444926	0.999969
																		GOTERM_BP_FAT	GO:0009792~embryonic development ending in birth or egg hatching	3	0.448889	0.999961
																		Annotation Cluster 14	Enrichment Score: 0.356366102310302
																		Category	Term	Count	PValue	Benjamini
																		GOTERM_BP_FAT	GO:0007243~protein kinase cascade	4	0.0594743	1
																		GOTERM_BP_FAT	GO:0006793~phosphorus metabolic process	9	0.116035	0.999877
																		GOTERM_BP_FAT	GO:0006796~phosphate metabolic process	9	0.116035	0.999877
																		GOTERM_MF_FAT	GO:0004713~protein tyrosine kinase activity	3	0.162701	0.995933
																		GOTERM_BP_FAT	GO:0016310~phosphorylation	7	0.214953	0.999854
																		GOTERM_BP_FAT	GO:0006468~protein amino acid phosphorylation	6	0.256784	0.999491
																		UP_SEQ_FEATURE	nucleotide phosphate-binding region:ATP	4	0.35326	0.998978
																		GOTERM_MF_FAT	GO:0004672~protein kinase activity	5	0.41838	0.999253
																		GOTERM_BP_FAT	GO:0007242~intracellular signaling cascade	5	0.588167	0.999995
																		GOTERM_MF_FAT	GO:0005524~ATP binding	8	0.694463	0.999898
																		GOTERM_MF_FAT	GO:0032559~adenyl ribonucleotide binding	8	0.707209	0.999893
																		GOTERM_MF_FAT	GO:0030554~adenyl nucleotide binding	8	0.757576	0.999942
																		GOTERM_MF_FAT	GO:0001883~purine nucleoside binding	8	0.769863	0.999942
																		GOTERM_MF_FAT	GO:0001882~nucleoside binding	8	0.775182	0.99993
																		GOTERM_MF_FAT	GO:0000166~nucleotide binding	11	0.844967	0.99998
																		SP_PIR_KEYWORDS	atp-binding	4	0.873646	0.999994
																		GOTERM_MF_FAT	GO:0032553~ribonucleotide binding	8	0.901469	0.999998
																		GOTERM_MF_FAT	GO:0032555~purine ribonucleotide binding	8	0.901469	0.999998
																		GOTERM_MF_FAT	GO:0017076~purine nucleotide binding	8	0.924131	0.999999
																		SP_PIR_KEYWORDS	nucleotide-binding	4	0.96928	1
																		Annotation Cluster 15	Enrichment Score: 0.32632911286773053
																		Category	Term	Count	PValue	Benjamini
																		GOTERM_BP_FAT	GO:0042127~regulation of cell proliferation	5	0.256713	0.999657
																		GOTERM_BP_FAT	GO:0060548~negative regulation of cell death	3	0.392116	0.999944
																		GOTERM_BP_FAT	GO:0043069~negative regulation of programmed cell death	3	0.392116	0.999944
																		GOTERM_BP_FAT	GO:0043067~regulation of programmed cell death	3	0.768164	1
																		GOTERM_BP_FAT	GO:0010941~regulation of cell death	3	0.770234	1
																		Annotation Cluster 16	Enrichment Score: 0.2697904261843901
																		Category	Term	Count	PValue	Benjamini
																		GOTERM_MF_FAT	GO:0042803~protein homodimerization activity	3	0.361352	0.999761
																		GOTERM_MF_FAT	GO:0046983~protein dimerization activity	3	0.606259	0.999622
																		GOTERM_MF_FAT	GO:0042802~identical protein binding	3	0.708012	0.99985
																		Annotation Cluster 17	Enrichment Score: 0.2640557370738233
																		Category	Term	Count	PValue	Benjamini
																		SP_PIR_KEYWORDS	metal-binding	12	0.173896	0.898978
																		GOTERM_MF_FAT	GO:0043167~ion binding	20	0.345963	0.999845
																		GOTERM_MF_FAT	GO:0043169~cation binding	18	0.541822	0.999005
																		GOTERM_MF_FAT	GO:0046872~metal ion binding	17	0.631203	0.999686
																		SP_PIR_KEYWORDS	zinc	5	0.771769	0.999932
																		GOTERM_MF_FAT	GO:0046914~transition metal ion binding	9	0.926907	0.999999
																		GOTERM_MF_FAT	GO:0008270~zinc ion binding	6	0.963253	1
																		Annotation Cluster 18	Enrichment Score: 0.25437388139818
																		Category	Term	Count	PValue	Benjamini
																		GOTERM_CC_FAT	GO:0005624~membrane fraction	3	0.516964	0.999983
																		GOTERM_CC_FAT	GO:0005626~insoluble fraction	3	0.538799	0.99997
																		GOTERM_CC_FAT	GO:0000267~cell fraction	3	0.619428	0.999992
																		Annotation Cluster 19	Enrichment Score: 0.23039157549618774
																		Category	Term	Count	PValue	Benjamini
																		GOTERM_BP_FAT	GO:0016481~negative regulation of transcription	3	0.404504	0.999945
																		GOTERM_BP_FAT	GO:0045934~negative regulation of nucleobase, nucleoside, nucleotide and nucleic acid metabolic process	3	0.440948	0.999975
																		GOTERM_BP_FAT	GO:0051172~negative regulation of nitrogen compound metabolic process	3	0.448889	0.999961
																		GOTERM_BP_FAT	GO:0010629~negative regulation of gene expression	3	0.456768	0.999957
																		GOTERM_BP_FAT	GO:0010558~negative regulation of macromolecule biosynthetic process	3	0.502689	0.99998
																		GOTERM_BP_FAT	GO:0031327~negative regulation of cellular biosynthetic process	3	0.513788	0.99998
																		GOTERM_BP_FAT	GO:0009890~negative regulation of biosynthetic process	3	0.531932	0.999985
																		GOTERM_BP_FAT	GO:0010605~negative regulation of macromolecule metabolic process	3	0.634138	0.999998
																		GOTERM_MF_FAT	GO:0003677~DNA binding	5	0.951579	1
																		GOTERM_MF_FAT	GO:0030528~transcription regulator activity	3	0.973845	1
																		GOTERM_BP_FAT	GO:0045449~regulation of transcription	4	0.989667	1
																		Annotation Cluster 20	Enrichment Score: 0.21746630246364443
																		Category	Term	Count	PValue	Benjamini
																		GOTERM_BP_FAT	GO:0006325~chromatin organization	4	0.12971	0.999625
																		GOTERM_BP_FAT	GO:0051276~chromosome organization	4	0.206258	0.999886
																		SP_PIR_KEYWORDS	transcription regulation	3	0.877617	0.999992
																		SP_PIR_KEYWORDS	Transcription	3	0.911451	0.999997
																		GOTERM_BP_FAT	GO:0006350~transcription	3	0.914657	1
																		GOTERM_MF_FAT	GO:0003677~DNA binding	5	0.951579	1
																		SP_PIR_KEYWORDS	nucleus	6	0.98777	1
																		GOTERM_BP_FAT	GO:0045449~regulation of transcription	4	0.989667	1
																		Annotation Cluster 21	Enrichment Score: 0.12207810071576036
																		Category	Term	Count	PValue	Benjamini
																		SP_PIR_KEYWORDS	Protease	3	0.55563	0.998212
																		GOTERM_MF_FAT	GO:0070011~peptidase activity, acting on L-amino acid peptides	3	0.779029	0.999914
																		GOTERM_MF_FAT	GO:0008233~peptidase activity	3	0.797233	0.99993
																		GOTERM_BP_FAT	GO:0006508~proteolysis	3	0.941376	1
																		Annotation Cluster 22	Enrichment Score: 0.01433425198754165
																		Category	Term	Count	PValue	Benjamini
																		GOTERM_CC_FAT	GO:0005856~cytoskeleton	3	0.935188	1
																		GOTERM_CC_FAT	GO:0043228~non-membrane-bounded organelle	5	0.984123	1
																		GOTERM_CC_FAT	GO:0043232~intracellular non-membrane-bounded organelle	5	0.984123	1

## Sheet: BTA14
Chromosome	Entrez Gene ID	Gene Symbol	Start Chr	End Chr	Strand	Calculated Impact		During lactation (from 15 to 120d)		Calculated impact		DAVID chart analysis results						DAVID functional cluster analysis results
BTA14	513585	C14H8orf33	74573	76616	1	-3.53397		Total number of annotated genes	93			Category	Term	Count	PValue	Benjamini		Annotation Cluster 1	Enrichment Score: 1.3843123349713526
BTA14	535056	RPL8	92447	95061	-1	-2.25544		Number of down-regulated genes	46	-2.31008		GOTERM_CC_FAT	GO:0030176~integral to endoplasmic reticulum membrane	4	0.000303767	0.0290398		Category	Term	Count	PValue	Benjamini
BTA14	504807	COMMD5	118906	120941	-1	1.36055		Number of up-regulated genes	47	3.86935		GOTERM_CC_FAT	GO:0031301~integral to organelle membrane	5	0.000325039	0.0156433		GOTERM_CC_FAT	GO:0030176~integral to endoplasmic reticulum membrane	4	0.000303767	0.0290398
BTA14	532363	ARHGAP39	149247	185733	1	1.81132		Total		0.812857		UP_TISSUE	Ileum	17	0.000328795	0.00851362		GOTERM_CC_FAT	GO:0031301~integral to organelle membrane	5	0.000325039	0.0156433
BTA14	508701	PPP1R16A	214238	218662	-1	-2.81294						GOTERM_CC_FAT	GO:0031300~intrinsic to organelle membrane	5	0.000591545	0.0189504		GOTERM_CC_FAT	GO:0031300~intrinsic to organelle membrane	5	0.000591545	0.0189504
BTA14	282612	CYHR1	249444	251054	1	0.416711						GOTERM_CC_FAT	GO:0031227~intrinsic to endoplasmic reticulum membrane	4	0.000873047	0.0209579		GOTERM_CC_FAT	GO:0031227~intrinsic to endoplasmic reticulum membrane	4	0.000873047	0.0209579
BTA14	512690	FBXL6	428738	431628	1	22.1805						GOTERM_CC_FAT	GO:0031090~organelle membrane	10	0.00136862	0.0262195		GOTERM_CC_FAT	GO:0031090~organelle membrane	10	0.00136862	0.0262195
BTA14	789629	LOC789629	432627	434297	1	-1.49478						GOTERM_CC_FAT	GO:0012505~endomembrane system	7	0.00480393	0.0748974		GOTERM_CC_FAT	GO:0012505~endomembrane system	7	0.00480393	0.0748974
BTA14	506235	HSF1	448053	453025	-1	4.15963						GOTERM_CC_FAT	GO:0005783~endoplasmic reticulum	8	0.0065239	0.0867072		GOTERM_CC_FAT	GO:0005783~endoplasmic reticulum	8	0.0065239	0.0867072
BTA14	509113	LOC509113	547148	549264	-1	-0.989448						KEGG_PATHWAY	bta00910:Nitrogen metabolism	3	0.00728283	0.359738		GOTERM_CC_FAT	GO:0005789~endoplasmic reticulum membrane	4	0.0149388	0.166815
BTA14	512498	MAF1	563802	566837	-1	-13.0895						GOTERM_MF_FAT	GO:0008135~translation factor activity, nucleic acid binding	4	0.00830676	0.667486		GOTERM_CC_FAT	GO:0042175~nuclear envelope-endoplasmic reticulum network	4	0.0169927	0.168661
BTA14	512499	SHARPIN	567045	571373	1	14.3224						GOTERM_MF_FAT	GO:0047485~protein N-terminus binding	3	0.012305	0.558319		GOTERM_CC_FAT	GO:0044432~endoplasmic reticulum part	4	0.0307157	0.261116
BTA14	513395	GPAA1	584696	587934	-1	-2.16355						GOTERM_CC_FAT	GO:0005789~endoplasmic reticulum membrane	4	0.0149388	0.166815		UP_SEQ_FEATURE	topological domain:Lumenal	4	0.0880631	0.99726
BTA14	786966	LOC786966	680060	712674	1	0.0681309						GOTERM_CC_FAT	GO:0042175~nuclear envelope-endoplasmic reticulum network	4	0.0169927	0.168661		SP_PIR_KEYWORDS	endoplasmic reticulum	4	0.296004	0.901381
BTA14	512526	PYCRL	913489	920774	1	0.123516						GOTERM_BP_FAT	GO:0006350~transcription	8	0.0204341	0.999832		SP_PIR_KEYWORDS	glycoprotein	7	0.754234	0.996939
BTA14	516473	EEF1D	925862	938376	1	-0.118948						SP_PIR_KEYWORDS	transcription regulation	8	0.0213147	0.881515		UP_SEQ_FEATURE	topological domain:Cytoplasmic	5	0.788583	1
BTA14	399559	NAPRT1	939528	942677	1	-2.00394						GOTERM_BP_FAT	GO:0006412~translation	6	0.0217505	0.990236		SP_PIR_KEYWORDS	membrane	12	0.839391	0.999284
BTA14	516158	LYNX1	1141695	1143793	-1	-3.09782						GOTERM_BP_FAT	GO:0044265~cellular macromolecule catabolic process	6	0.0238818	0.966362		GOTERM_CC_FAT	GO:0031224~intrinsic to membrane	12	0.970283	0.999997
BTA14	618714	LY6D	1155360	1156829	-1	0.902119						GOTERM_MF_FAT	GO:0030528~transcription regulator activity	10	0.0266917	0.695898		SP_PIR_KEYWORDS	transmembrane	7	0.982557	0.999998
BTA14	282422	CYP11B2	1294946	1302624	-1	-5.36821						GOTERM_BP_FAT	GO:0045449~regulation of transcription	13	0.0275996	0.947434		UP_SEQ_FEATURE	transmembrane region	5	0.985534	1
BTA14	518201	GLI4	1483757	1488402	1	-1.25367						SP_PIR_KEYWORDS	dna-binding	8	0.028437	0.76022		GOTERM_CC_FAT	GO:0016021~integral to membrane	10	0.992677	1
BTA14	520630	SLC45A4	1959573	1983352	1	-1.66915						GOTERM_CC_FAT	GO:0044432~endoplasmic reticulum part	4	0.0307157	0.261116		UP_SEQ_FEATURE	glycosylation site:N-linked (GlcNAc...)	3	0.9949	1
BTA14	508078	DENND3	1997820	2047098	-1	1.31457						KEGG_PATHWAY	bta04110:Cell cycle	4	0.0313647	0.621654
BTA14	521058	COL22A1	3523669	3714548	1	-0.995578						UP_SEQ_FEATURE	region of interest:Fatty acid binding	2	0.0350044	0.989547		Annotation Cluster 2	Enrichment Score: 1.2348061264029095
BTA14	615095	KHDRBS3	5764816	5908681	-1	-7.62535						UP_SEQ_FEATURE	domain:UPAR/Ly6	2	0.0350044	0.989547		Category	Term	Count	PValue	Benjamini
BTA14	282351	ST3GAL1	7372446	7387594	1	1.73607						GOTERM_BP_FAT	GO:0009057~macromolecule catabolic process	6	0.0373943	0.959602		GOTERM_BP_FAT	GO:0006350~transcription	8	0.0204341	0.999832
BTA14	513589	SLA	7720652	7757158	1	0.719355						UP_SEQ_FEATURE	DNA-binding region:Basic motif	3	0.0385332	0.919129		SP_PIR_KEYWORDS	transcription regulation	8	0.0213147	0.881515
BTA14	535125	EFR3A	8559689	8649406	-1	-1.4645						PIR_SUPERFAMILY	PIRSF002021:Ly-6-like protein	2	0.0429662	0.867366		GOTERM_MF_FAT	GO:0030528~transcription regulator activity	10	0.0266917	0.695898
BTA14	535017	ADCY8	9201726	9426607	1	4.00821						SP_PIR_KEYWORDS	Transcription	8	0.0433941	0.768692		GOTERM_BP_FAT	GO:0045449~regulation of transcription	13	0.0275996	0.947434
BTA14	510019	FAM49B	10184293	10233189	1	-4.12951						GOTERM_MF_FAT	GO:0003677~DNA binding	12	0.0443619	0.77629		SP_PIR_KEYWORDS	dna-binding	8	0.028437	0.76022
BTA14	511077	MYC	12151196	12156367	-1	-5.66163						GOTERM_BP_FAT	GO:0006270~DNA replication initiation	2	0.0446528	0.959451		UP_SEQ_FEATURE	DNA-binding region:Basic motif	3	0.0385332	0.99346
BTA14	519974	NSMCE2	14310935	14541975	-1	3.90984						SP_PIR_KEYWORDS	nucleus	15	0.0452143	0.681822		SP_PIR_KEYWORDS	Transcription	8	0.0433941	0.768692
BTA14	526535	SQLE	14605537	14627772	-1	0.95963						PIR_SUPERFAMILY	PIRSF500199:intracellular lipid-binding protein	2	0.0513418	0.702474		GOTERM_MF_FAT	GO:0003677~DNA binding	12	0.0443619	0.77629
BTA14	768004	ZNF572	14639108	14653464	-1	-1.41248						INTERPRO	IPR018338:Carbonic anhydrase, alpha-class, conserved site	2	0.0520082	0.999702		SP_PIR_KEYWORDS	nucleus	15	0.0452143	0.681822
BTA14	327660	NDUFB9	15012769	15020175	-1	2.17479						GOTERM_MF_FAT	GO:0046982~protein heterodimerization activity	3	0.0524956	0.759151		SP_PIR_KEYWORDS	activator	4	0.0533053	0.661969
BTA14	788499	LOC788499	15065033	15071010	-1	-1.10212						SP_PIR_KEYWORDS	activator	4	0.0533053	0.661969		GOTERM_BP_FAT	GO:0006355~regulation of transcription, DNA-dependent	9	0.102806	0.993747
BTA14	513776	FBXO32	15820177	15852288	1	2.92605						GOTERM_CC_FAT	GO:0005852~eukaryotic translation initiation factor 3 complex	2	0.0554399	0.395258		GOTERM_BP_FAT	GO:0051252~regulation of RNA metabolic process	9	0.110969	0.99293
BTA14	510463	WDYHV1	15978058	15995914	-1	-0.488918						GOTERM_BP_FAT	GO:0006259~DNA metabolic process	5	0.0611506	0.977518		GOTERM_BP_FAT	GO:0009628~response to abiotic stimulus	3	0.181021	0.988024
BTA14	404121	DERL1	16269050	16293939	1	1.45276						GOTERM_BP_FAT	GO:0007242~intracellular signaling cascade	7	0.0619382	0.965432		GOTERM_MF_FAT	GO:0003700~transcription factor activity	5	0.296401	0.971832
BTA14	515040	ZHX2	16345491	16347864	-1	0.211429						GOTERM_MF_FAT	GO:0042802~identical protein binding	5	0.0634429	0.763542		GOTERM_MF_FAT	GO:0043565~sequence-specific DNA binding	4	0.300995	0.965828
BTA14	281678	CEBPD	18785576	18787169	1	0.921929						INTERPRO	IPR016054:Ly-6 antigen / uPA receptor -like	2	0.0645888	0.993745
BTA14	504367	MCM4	19210501	19344988	1	2.65593						INTERPRO	IPR001148:Carbonic anhydrase, alpha-class, catalytic domain	2	0.0645888	0.993745		Annotation Cluster 3	Enrichment Score: 0.8502635485869906
BTA14	520631	SNAI2	19605729	19609330	-1	-0.763623						GOTERM_MF_FAT	GO:0004089~carbonate dehydratase activity	2	0.0646556	0.716465		Category	Term	Count	PValue	Benjamini
BTA14	511847	CSF2RA	19936432	19937685	-1	-0.524501						GOTERM_BP_FAT	GO:0030518~steroid hormone receptor signaling pathway	2	0.0662405	0.959481		GOTERM_BP_FAT	GO:0044265~cellular macromolecule catabolic process	6	0.0238818	0.966362
BTA14	505722	TCEA1	21814089	21833010	-1	2.50397						SP_PIR_KEYWORDS	acetylation	14	0.0663388	0.677801		GOTERM_BP_FAT	GO:0009057~macromolecule catabolic process	6	0.0373943	0.959602
BTA14	539992	LYPLA1	21846407	21864400	-1	-1.96906						PIR_SUPERFAMILY	PIRSF001392:carbonate dehydratase	2	0.0678801	0.65967		GOTERM_BP_FAT	GO:0019941~modification-dependent protein catabolic process	4	0.1371	0.99646
BTA14	513222	RPS20	23167506	23168751	-1	-0.310104						GOTERM_BP_FAT	GO:0010629~negative regulation of gene expression	4	0.072095	0.957155		GOTERM_BP_FAT	GO:0043632~modification-dependent macromolecule catabolic process	4	0.1371	0.99646
BTA14	510979	SDCBP	24545554	24579924	1	0.323662						SMART	SM00134:LU	2	0.0731697	0.955638		GOTERM_BP_FAT	GO:0033554~cellular response to stress	4	0.147664	0.99434
BTA14	515918	CA8	25769689	25851726	-1	2.22024						PIR_SUPERFAMILY	PIRSF002390:lipid binding protein, FABP type	2	0.0760439	0.597292		GOTERM_BP_FAT	GO:0051603~proteolysis involved in cellular protein catabolic process	4	0.165384	0.993743
BTA14	508373	RAB2A	26044818	26092361	1	1.55017						SP_PIR_KEYWORDS	cytoplasm	13	0.0817434	0.700631		GOTERM_BP_FAT	GO:0044257~cellular protein catabolic process	4	0.166774	0.989093
BTA14	533175	CHD7	26199910	26327225	1	-1.81021						INTERPRO	IPR001526:CD59 antigen	2	0.0831524	0.987705		GOTERM_BP_FAT	GO:0030163~protein catabolic process	4	0.195267	0.989673
BTA14	286771	ASPH	26877708	27065687	-1	0.992658						UP_SEQ_FEATURE	topological domain:Lumenal	4	0.0880631	0.980419		SP_PIR_KEYWORDS	ubl conjugation pathway	3	0.341207	0.912001
BTA14	281546	TRAM1	34551563	34583855	-1	0.381544						INTERPRO	IPR000463:Cytosolic fatty-acid binding	2	0.0892594	0.971358		GOTERM_BP_FAT	GO:0006508~proteolysis	4	0.690042	0.999999
BTA14	539762	ZFHX4	36743759	36945788	1	3.5012						GOTERM_BP_FAT	GO:0030522~intracellular receptor-mediated signaling pathway	2	0.0925538	0.975695
BTA14	512677	PEX2	37070700	37085976	-1	2.17265						GOTERM_BP_FAT	GO:0006261~DNA-dependent DNA replication	2	0.0977285	0.972893		Annotation Cluster 4	Enrichment Score: 0.6816826983284345
BTA14	782438	LOC782438	37758423	37759061	-1	1.32223												Category	Term	Count	PValue	Benjamini
BTA14	408005	HEY1	40040139	40043034	-1	-3.20378												GOTERM_BP_FAT	GO:0010629~negative regulation of gene expression	4	0.072095	0.980507
BTA14	540235	TPD52	40301193	40429321	-1	-2.35285												GOTERM_BP_FAT	GO:0010605~negative regulation of macromolecule metabolic process	4	0.143671	0.995667
BTA14	281760	FABP5	41734567	41741360	1	8.25431												GOTERM_BP_FAT	GO:0016481~negative regulation of transcription	3	0.220467	0.991487
BTA14	281759	FABP4	41955210	41959600	-1	13.1626												GOTERM_BP_FAT	GO:0045934~negative regulation of nucleobase, nucleoside, nucleotide and nucleic acid metabolic process	3	0.243656	0.992544
BTA14	505727	NOV	42130895	42139270	-1	2.92583												GOTERM_BP_FAT	GO:0051172~negative regulation of nitrogen compound metabolic process	3	0.247888	0.991747
BTA14	538602	EXT1	43446066	43759348	1	1.31844												GOTERM_BP_FAT	GO:0010558~negative regulation of macromolecule biosynthetic process	3	0.286052	0.995729
BTA14	613879	MED30	43896321	44086895	-1	16.844												GOTERM_BP_FAT	GO:0031327~negative regulation of cellular biosynthetic process	3	0.29241	0.995453
BTA14	506873	EIF3H	44953973	45051260	1	0.434222												GOTERM_BP_FAT	GO:0009890~negative regulation of biosynthetic process	3	0.305106	0.994929
BTA14	537652	TRPS1	46112548	46328935	1	-16.1573
BTA14	616813	TTC35	53766048	53816056	-1	-0.00194132												Annotation Cluster 5	Enrichment Score: 0.6247530663033578
BTA14	534165	EIF3E	54054335	54102285	1	-0.839938												Category	Term	Count	PValue	Benjamini
BTA14	539092	OXR1	55661252	55732598	-1	-0.304793												SP_PIR_KEYWORDS	zinc-finger	6	0.100067	0.728763
BTA14	509241	DPYS	58209503	58298757	1	-0.574074												SP_PIR_KEYWORDS	zinc	8	0.178957	0.803429
BTA14	532835	AZIN1	59765276	59795942	1	-0.218152												GOTERM_MF_FAT	GO:0046872~metal ion binding	18	0.260568	0.988055
BTA14	522795	KLF10	59950206	59955723	1	-0.618059												SP_PIR_KEYWORDS	metal-binding	10	0.261397	0.882651
BTA14	515582	UBR5	60213896	60306246	1	-0.20724												GOTERM_MF_FAT	GO:0043169~cation binding	18	0.278013	0.979939
BTA14	281940	NCALD	60803474	60873115	1	30.1491												GOTERM_MF_FAT	GO:0043167~ion binding	18	0.293331	0.978053
BTA14	287022	YWHAZ	61615845	61648196	1	-1.17508												GOTERM_MF_FAT	GO:0008270~zinc ion binding	11	0.309916	0.961776
BTA14	533815	STK3	63654907	63959646	1	-3.84392												GOTERM_MF_FAT	GO:0046914~transition metal ion binding	13	0.325873	0.961353
BTA14	781953	MATN2	64360738	64536349	-1	0.0113086
BTA14	509788	MTDH	64683941	64738109	-1	-2.07745												Annotation Cluster 6	Enrichment Score: 0.5287201505631244
BTA14	615785	SDC2	65772012	65789637	-1	3.10087												Category	Term	Count	PValue	Benjamini
BTA14	616871	UQCRB	66190479	66195189	1	1.01635												GOTERM_CC_FAT	GO:0031967~organelle envelope	5	0.127919	0.669249
BTA14	782667	TP53INP1	67736489	67741313	1	-0.851656												GOTERM_CC_FAT	GO:0031975~envelope	5	0.128825	0.642649
BTA14	538436	CCNE2	67782182	67794832	1	-0.163491												GOTERM_BP_FAT	GO:0055114~oxidation reduction	6	0.165468	0.99143
BTA14	100124522	INTS8	67794764	67839649	-1	-0.173928												GOTERM_CC_FAT	GO:0044429~mitochondrial part	4	0.315998	0.856146
BTA14	507526	CDH17	68428155	68599287	1	1.0734												GOTERM_CC_FAT	GO:0031966~mitochondrial membrane	3	0.420526	0.919566
BTA14	522943	NBN	72408619	72428476	1	-2.2199												GOTERM_CC_FAT	GO:0005740~mitochondrial envelope	3	0.443914	0.924784
BTA14	539073	OSGIN2	72474849	72492546	-1	4.16393												GOTERM_CC_FAT	GO:0005739~mitochondrion	5	0.531225	0.959043
BTA14	510801	CA1	76046197	76056557	1	1.85832												SP_PIR_KEYWORDS	mitochondrion	4	0.689501	0.993489
BTA14	513850	CA13	76145126	76169763	-1	-2.67536
BTA14	787651	LRRCC1	76239941	76283564	-1	-0.00397428												Annotation Cluster 7	Enrichment Score: 0.519156341111272
BTA14	281865	IMPA1	79902881	79925287	1	3.81201												Category	Term	Count	PValue	Benjamini
BTA14	783516	LOC783516	80354042	80366424	-1	8.73213												GOTERM_CC_FAT	GO:0070013~intracellular organelle lumen	6	0.175363	0.737083
BTA14	781493	LOC781493	80603394	80819764	1	0.895407												GOTERM_CC_FAT	GO:0031981~nuclear lumen	5	0.175398	0.71267
BTA14	617901	MRPL13	80835927	80876848	-1	0.803521												GOTERM_CC_FAT	GO:0043233~organelle lumen	6	0.176242	0.691301
BTA14	617927	SNTB1	80963431	81212815	-1	-0.492043												GOTERM_CC_FAT	GO:0031974~membrane-enclosed lumen	6	0.197857	0.715769
																		GOTERM_CC_FAT	GO:0005654~nucleoplasm	3	0.405908	0.919981
																		GOTERM_CC_FAT	GO:0043232~intracellular non-membrane-bounded organelle	6	0.730343	0.992475
																		GOTERM_CC_FAT	GO:0043228~non-membrane-bounded organelle	6	0.730343	0.992475
																		Annotation Cluster 8	Enrichment Score: 0.5123253078312755
																		Category	Term	Count	PValue	Benjamini
																		GOTERM_BP_FAT	GO:0006412~translation	6	0.0217505	0.990236
																		GOTERM_MF_FAT	GO:0003735~structural constituent of ribosome	3	0.277374	0.98627
																		GOTERM_CC_FAT	GO:0005840~ribosome	3	0.280624	0.830507
																		SP_PIR_KEYWORDS	ribosomal protein	3	0.300149	0.890106
																		SP_PIR_KEYWORDS	ribonucleoprotein	3	0.406288	0.943158
																		GOTERM_MF_FAT	GO:0005198~structural molecule activity	4	0.409332	0.974211
																		GOTERM_CC_FAT	GO:0030529~ribonucleoprotein complex	3	0.54339	0.957928
																		GOTERM_CC_FAT	GO:0043232~intracellular non-membrane-bounded organelle	6	0.730343	0.992475
																		GOTERM_CC_FAT	GO:0043228~non-membrane-bounded organelle	6	0.730343	0.992475
																		Annotation Cluster 9	Enrichment Score: 0.4093731103537168
																		Category	Term	Count	PValue	Benjamini
																		INTERPRO	IPR007087:Zinc finger, C2H2-type	3	0.36156	1
																		INTERPRO	IPR015880:Zinc finger, C2H2-like	3	0.373578	1
																		SMART	SM00355:ZnF_C2H2	3	0.437843	1
																		Annotation Cluster 10	Enrichment Score: 0.3709753446619269
																		Category	Term	Count	PValue	Benjamini
																		GOTERM_BP_FAT	GO:0015031~protein transport	4	0.404285	0.999303
																		GOTERM_BP_FAT	GO:0045184~establishment of protein localization	4	0.405838	0.99915
																		GOTERM_BP_FAT	GO:0008104~protein localization	4	0.46993	0.999764
																		Annotation Cluster 11	Enrichment Score: 0.12548024397215765
																		Category	Term	Count	PValue	Benjamini
																		GOTERM_BP_FAT	GO:0006793~phosphorus metabolic process	4	0.722332	1
																		GOTERM_BP_FAT	GO:0006796~phosphate metabolic process	4	0.722332	1
																		GOTERM_BP_FAT	GO:0016310~phosphorylation	3	0.805537	1
																		Annotation Cluster 12	Enrichment Score: 0.04255624225268465
																		Category	Term	Count	PValue	Benjamini
																		SP_PIR_KEYWORDS	glycoprotein	7	0.754234	0.996939
																		SP_PIR_KEYWORDS	signal	3	0.993259	1
																		UP_SEQ_FEATURE	signal peptide	3	0.994862	1
																		Annotation Cluster 13	Enrichment Score: 0.0034044306620612205
																		Category	Term	Count	PValue	Benjamini
																		SP_PIR_KEYWORDS	nucleotide-binding	3	0.973026	0.999997
																		GOTERM_MF_FAT	GO:0030554~adenyl nucleotide binding	3	0.99224	1
																		GOTERM_MF_FAT	GO:0017076~purine nucleotide binding	4	0.992609	1
																		GOTERM_MF_FAT	GO:0001883~purine nucleoside binding	3	0.99269	1
																		GOTERM_MF_FAT	GO:0001882~nucleoside binding	3	0.992947	1
																		GOTERM_MF_FAT	GO:0032555~purine ribonucleotide binding	3	0.997991	1
																		GOTERM_MF_FAT	GO:0032553~ribonucleotide binding	3	0.997991	1
																		GOTERM_MF_FAT	GO:0000166~nucleotide binding	4	0.99828	1

## Sheet: BTA5
Chromosome	Entrez Gene ID	Gene Symbol	Start Chr	End Chr	Strand	Calculated Impact		During lactation (from 15 to 120d)		Calculated impact		DAVID chart analysis results						DAVID functional cluster analysis results
BTA5	534252	TBC1D15	1519689	1583346	1	0.480624		Total number of annotated genes	215			Category	Term	Count	PValue	Benjamini		Annotation Cluster 1	Enrichment Score: 1.0492953956871474
BTA5	540135	PHLDA1	5940710	5942688	-1	-7.85859		Number of down-regulated genes	110	-2.04165		GOTERM_MF_FAT	GO:0005509~calcium ion binding	16	0.00760683	0.882116		Category	Term	Count	PValue	Benjamini
BTA5	533350	OSBPL8	6232948	6338416	-1	-1.09316		Number of up-regulated genes	105	5.19043		GOTERM_BP_FAT	GO:0045449~regulation of transcription	27	0.015751	1		GOTERM_CC_FAT	GO:0044438~microbody part	3	0.0391861	0.93132
BTA5	528870	NAV3	7817157	8204678	1	0.712562		Total		1.49029		KEGG_PATHWAY	bta05215:Prostate cancer	6	0.0173013	0.839993		GOTERM_CC_FAT	GO:0044439~peroxisomal part	3	0.0391861	0.93132
BTA5	514832	PEX5	10155801	10173174	-1	3.45578						GOTERM_CC_FAT	GO:0005578~proteinaceous extracellular matrix	8	0.0240752	0.992541		GOTERM_CC_FAT	GO:0042579~microbody	3	0.203365	0.998539
BTA5	509969	CLSTN3	10198774	10228709	-1	2.00047						SP_PIR_KEYWORDS	extracellular matrix	6	0.0254209	0.996623		GOTERM_CC_FAT	GO:0005777~peroxisome	3	0.203365	0.998539
BTA5	511581	C1R	10354519	10365355	1	0.0381992						GOTERM_BP_FAT	GO:0006310~DNA recombination	4	0.0290192	0.999999
BTA5	515361	LPCAT3	10435128	10472126	1	0.00657218						KEGG_PATHWAY	bta04010:MAPK signaling pathway	10	0.0290854	0.787674		Annotation Cluster 2	Enrichment Score: 0.9925736685447571
BTA5	511545	C5H12orf57	10502700	10504539	-1	3.58443						GOTERM_BP_FAT	GO:0001501~skeletal system development	7	0.0355636	0.999986		Category	Term	Count	PValue	Benjamini
BTA5	613651	SPSB2	10561697	10564110	1	3.64917						GOTERM_CC_FAT	GO:0031012~extracellular matrix	8	0.0382815	0.980216		KEGG_PATHWAY	bta05215:Prostate cancer	6	0.0173013	0.839993
BTA5	281543	TPI1	10564214	10567570	-1	-1.68379						GOTERM_CC_FAT	GO:0044439~peroxisomal part	3	0.0391861	0.93132		KEGG_PATHWAY	bta05214:Glioma	4	0.0930574	0.923004
BTA5	505280	USP5	10568547	10582015	-1	-0.678436						GOTERM_CC_FAT	GO:0044438~microbody part	3	0.0391861	0.93132		KEGG_PATHWAY	bta05218:Melanoma	4	0.0980103	0.885387
BTA5	540410	GPR162	10608519	10614367	-1	8.73116						GOTERM_MF_FAT	GO:0035257~nuclear hormone receptor binding	3	0.0508336	0.999327		KEGG_PATHWAY	bta05200:Pathways in cancer	6	0.678584	0.998668
BTA5	407098	CD4	10616091	10639012	-1	1.18323						INTERPRO	IPR001916:Glycoside hydrolase, family 22	2	0.0516229	1
BTA5	787239	LOC787239	10705353	10990081	1	42.0823						INTERPRO	IPR019799:Glycoside hydrolase, family 22, conserved site	2	0.0516229	1		Annotation Cluster 3	Enrichment Score: 0.9568964228536838
BTA5	507598	LPAR5	10780065	10790051	1	-1.22722						SMART	SM00263:LYZ1	2	0.0549605	0.992261		Category	Term	Count	PValue	Benjamini
BTA5	506402	CHD4	10805398	10830358	1	-0.0118435						UP_SEQ_FEATURE	compositionally biased region:Ser-rich	4	0.05706	1		GOTERM_BP_FAT	GO:0043123~positive regulation of I-kappaB kinase/NF-kappaB cascade	4	0.0602884	0.999999
BTA5	541169	NOP2	10831297	10840065	1	-1.334						PIR_SUPERFAMILY	PIRSF001064:lysozyme c	2	0.059348	0.998051		GOTERM_BP_FAT	GO:0010740~positive regulation of protein kinase cascade	5	0.062618	0.999994
BTA5	281181	GAPDH	10853714	10857811	-1	-5.75412						GOTERM_BP_FAT	GO:0043123~positive regulation of I-kappaB kinase/NF-kappaB cascade	4	0.0602884	0.999999		GOTERM_BP_FAT	GO:0043122~regulation of I-kappaB kinase/NF-kappaB cascade	4	0.0644506	0.999966
BTA5	281336	MYF6	12274723	12276538	1	-0.575716						GOTERM_MF_FAT	GO:0005529~sugar binding	4	0.0610855	0.997213		GOTERM_BP_FAT	GO:0009967~positive regulation of signal transduction	6	0.0953231	0.999991
BTA5	281335	MYF5	12283762	12286997	1	10.3393						GOTERM_BP_FAT	GO:0010740~positive regulation of protein kinase cascade	5	0.062618	0.999994		GOTERM_BP_FAT	GO:0010647~positive regulation of cell communication	6	0.1085	0.999937
BTA5	615189	CCDC59	14004181	14010604	-1	7.83758						GOTERM_BP_FAT	GO:0009100~glycoprotein metabolic process	5	0.062618	0.999994		GOTERM_BP_FAT	GO:0010627~regulation of protein kinase cascade	5	0.12666	0.999606
BTA5	767986	C5H12orf29	20197830	20207727	1	0.0524613						GOTERM_MF_FAT	GO:0051427~hormone receptor binding	3	0.063795	0.990092		GOTERM_BP_FAT	GO:0009611~response to wounding	4	0.628488	0.999886
BTA5	515310	DUSP6	21812163	21815844	-1	-1.20023						GOTERM_BP_FAT	GO:0043122~regulation of I-kappaB kinase/NF-kappaB cascade	4	0.0644506	0.999966
BTA5	282641	ATP2B1	22130102	22262198	-1	-1.26438						UP_SEQ_FEATURE	DNA-binding region:Basic motif	4	0.0656227	0.999993		Annotation Cluster 4	Enrichment Score: 0.8749355918599342
BTA5	280847	LUM	23680399	23687634	-1	-1.34745						GOTERM_MF_FAT	GO:0043120~tumor necrosis factor binding	2	0.0717724	0.98456		Category	Term	Count	PValue	Benjamini
BTA5	280760	DCN	23723438	23762660	-1	0.40947						GOTERM_BP_FAT	GO:0016558~protein import into peroxisome matrix	2	0.0733586	0.999958		GOTERM_BP_FAT	GO:0033559~unsaturated fatty acid metabolic process	3	0.120415	0.999893
BTA5	281032	BTG1	24784729	24787439	-1	-0.267826						GOTERM_BP_FAT	GO:0050654~chondroitin sulfate proteoglycan metabolic process	2	0.0733586	0.999958		GOTERM_BP_FAT	GO:0006690~icosanoid metabolic process	3	0.120415	0.999893
BTA5	614183	NUDT4	25983632	26000038	1	-2.35156						KEGG_PATHWAY	bta05412:Arrhythmogenic right ventricular cardiomyopathy (ARVC)	4	0.074362	0.933098		GOTERM_BP_FAT	GO:0006631~fatty acid metabolic process	5	0.163618	0.999458
BTA5	541130	UBE2N	26006276	26047448	-1	1.30254						INTERPRO	IPR004152:GAT	2	0.0764324	1
BTA5	614148	MRPL42	26061736	26092553	1	0.813905						INTERPRO	IPR002087:Anti-proliferative protein	2	0.0764324	1		Annotation Cluster 5	Enrichment Score: 0.8613864720619128
BTA5	509239	TMCC3	27178147	27248910	-1	0.0174112						INTERPRO	IPR008405:Apolipoprotein L	2	0.0764324	1		Category	Term	Count	PValue	Benjamini
BTA5	281970	PDE1B	28359091	28385481	-1	-1.44734						UP_SEQ_FEATURE	mutagenesis site	4	0.0794988	0.999936		KEGG_PATHWAY	bta05412:Arrhythmogenic right ventricular cardiomyopathy (ARVC)	4	0.074362	0.933098
BTA5	506864	GTSF1	28458371	28472797	1	-4.18501						GOTERM_BP_FAT	GO:0009566~fertilization	3	0.0807971	0.999942		KEGG_PATHWAY	bta05410:Hypertrophic cardiomyopathy (HCM)	4	0.113492	0.878536
BTA5	538885	CBX5	28651388	28662783	1	-1.82909						SMART	SM00099:btg1	2	0.081311	0.973924		KEGG_PATHWAY	bta05414:Dilated cardiomyopathy	4	0.141186	0.898027
BTA5	536141	HOXC11	28908302	28910526	-1	2.96024						PIR_SUPERFAMILY	PIRSF002282:cytoskeletal keratin	3	0.0819072	0.9872		KEGG_PATHWAY	bta04510:Focal adhesion	6	0.300847	0.956348
BTA5	506561	AAAS	29646771	29662790	1	-4.39723						SP_PIR_KEYWORDS	lipid synthesis	4	0.0831024	0.999931
BTA5	506560	C5H12orf10	29663067	29670506	-1	-1.19783						GOTERM_MF_FAT	GO:0051082~unfolded protein binding	4	0.0874357	0.986016		Annotation Cluster 6	Enrichment Score: 0.8187847653438237
BTA5	282848	PFDN5	29670772	29674894	-1	-0.260755						KEGG_PATHWAY	bta05214:Glioma	4	0.0930574	0.923004		Category	Term	Count	PValue	Benjamini
BTA5	507921	MFSD5	29704112	29706379	-1	-2.00724						INTERPRO	IPR016044:Filament	3	0.0950039	0.999997		GOTERM_BP_FAT	GO:0001501~skeletal system development	7	0.0355636	0.999986
BTA5	514031	ITGB7	29743161	29757998	1	-4.09145						GOTERM_BP_FAT	GO:0009967~positive regulation of signal transduction	6	0.0953231	0.999967		GOTERM_BP_FAT	GO:0001503~ossification	4	0.107397	0.999973
BTA5	505850	EIF4B	29882674	29906573	-1	-0.449996						GOTERM_CC_FAT	GO:0044420~extracellular matrix part	4	0.0977155	0.994298		GOTERM_BP_FAT	GO:0060348~bone development	4	0.107397	0.999973
BTA5	281269	KRT8	29997784	30005509	1	0.333125						KEGG_PATHWAY	bta05218:Melanoma	4	0.0980103	0.885387		GOTERM_BP_FAT	GO:0048878~chemical homeostasis	6	0.323095	0.999273
BTA5	281268	KRT5	30265991	30272260	1	-0.00644269												GOTERM_BP_FAT	GO:0042592~homeostatic process	7	0.607793	0.999856
BTA5	540286	DAZAP2	31525582	31529788	1	-0.402413
BTA5	521189	SLC11A2	31672312	31702602	1	1.41672												Annotation Cluster 7	Enrichment Score: 0.7842643590437813
BTA5	540637	LIMA1	32646551	32737169	1	-0.0233548												Category	Term	Count	PValue	Benjamini
BTA5	538244	ACCN2	32822040	32844545	-1	4.83509												PIR_SUPERFAMILY	PIRSF002282:cytoskeletal keratin	3	0.0819072	0.999836
BTA5	514618	RACGAP1	32880480	32897322	1	-0.745291												INTERPRO	IPR016044:Filament	3	0.0950039	1
BTA5	504364	NCKAP5L	33112084	33123422	1	41.5451												SP_PIR_KEYWORDS	Intermediate filament	3	0.100882	0.999604
BTA5	513782	PRPF40B	33233333	33247087	-1	1.88731												INTERPRO	IPR018039:Intermediate filament protein, conserved site	3	0.103266	1
BTA5	510082	PRPH	33564773	33568376	-1	-1.09079												INTERPRO	IPR001664:Intermediate filament protein	3	0.103266	1
BTA5	404053	TUBA1A	33694136	33698380	1	1.00457												GOTERM_CC_FAT	GO:0005882~intermediate filament	3	0.133181	0.996803
BTA5	353300	RHEBL1	33791112	33794073	1	-4.38586												GOTERM_CC_FAT	GO:0045111~intermediate filament cytoskeleton	3	0.133181	0.996803
BTA5	510994	ARF3	33894000	33908914	1	1.43966												GOTERM_CC_FAT	GO:0044430~cytoskeletal part	6	0.730703	0.999031
BTA5	506043	FKBP11	33919444	33922904	1	0.696406												GOTERM_CC_FAT	GO:0005856~cytoskeleton	8	0.80576	0.999439
BTA5	535207	CCDC65	33923519	33931720	-1	0.277176
BTA5	537395	DDX23	33972415	33987006	1	-2.29355												Annotation Cluster 8	Enrichment Score: 0.7005166521045925
BTA5	282160	CACNB3	33987882	33996954	-1	0.781633												Category	Term	Count	PValue	Benjamini
BTA5	407194	CCNT1	34090940	34127809	1	0.320377												GOTERM_BP_FAT	GO:0051090~regulation of transcription factor activity	3	0.146044	0.999703
BTA5	281894	LALBA	34386814	34388835	1	113.731												GOTERM_BP_FAT	GO:0051101~regulation of DNA binding	3	0.190829	0.999469
BTA5	514271	TMEM106C	35503236	35508706	-1	-1.11684												GOTERM_BP_FAT	GO:0051098~regulation of binding	3	0.284001	0.999367
BTA5	533656	VDR	35567394	35623029	1	-0.533977
BTA5	338044	SLC38A2	37062495	37076939	1	0.974976												Annotation Cluster 9	Enrichment Score: 0.6880509234832111
BTA5	538632	SCAF11	37467822	37517473	1	-0.406285												Category	Term	Count	PValue	Benjamini
BTA5	521784	ANO6	38093473	38184223	-1	0.215951												GOTERM_MF_FAT	GO:0051082~unfolded protein binding	4	0.0874357	0.994047
BTA5	524622	NELL2	38696703	39081929	1	21.2635												GOTERM_BP_FAT	GO:0006457~protein folding	5	0.163618	0.999458
BTA5	614719	TMEM117	39234968	39833025	-1	-1.47403												SP_PIR_KEYWORDS	Chaperone	3	0.603013	0.99948
BTA5	536337	PTPRR	46086924	46336004	1	1.02259
BTA5	505696	PTPRB	46372297	46462577	1	6.95243												Annotation Cluster 10	Enrichment Score: 0.6820463769559084
BTA5	533945	CNOT2	46587311	46723974	-1	-0.000411563												Category	Term	Count	PValue	Benjamini
BTA5	533284	RAB3IP	47145985	47202606	-1	3.87792												GOTERM_BP_FAT	GO:0008610~lipid biosynthetic process	6	0.152935	0.99954
BTA5	505313	CCT2	47359374	47375180	-1	-1.0744												GOTERM_BP_FAT	GO:0006631~fatty acid metabolic process	5	0.163618	0.999458
BTA5	281289	LYZ3	47932130	47980390	-1	-4.78931												GOTERM_BP_FAT	GO:0006633~fatty acid biosynthetic process	3	0.237146	0.999497
BTA5	768231	CPSF6	48109866	48137877	-1	-2.68565												GOTERM_BP_FAT	GO:0016053~organic acid biosynthetic process	4	0.255981	0.999107
BTA5	540378	MDM2	48573183	48577713	-1	-0.324911												GOTERM_BP_FAT	GO:0046394~carboxylic acid biosynthetic process	4	0.255981	0.999107
BTA5	514916	LOC514916	49894463	49904881	-1	0.353341
BTA5	538086	CAND1	50301472	50335768	-1	-0.863938												Annotation Cluster 11	Enrichment Score: 0.6685056576953141
BTA5	530659	LEMD3	52475595	52547280	-1	-0.734262												Category	Term	Count	PValue	Benjamini
BTA5	536808	RASSF3	53047049	53054009	-1	0.705465												INTERPRO	IPR011990:Tetratricopeptide-like helical	4	0.166856	1
BTA5	538284	USP15	55314406	55441249	1	-0.345437												INTERPRO	IPR001440:Tetratricopeptide TPR-1	3	0.203509	0.999997
BTA5	614573	SLC16A7	57942646	58137524	-1	2.44759												INTERPRO	IPR019734:Tetratricopeptide repeat	3	0.213153	0.999991
BTA5	504832	OS9	60178610	60212603	-1	2.37818												SMART	SM00028:TPR	3	0.233981	0.999989
BTA5	506076	SLC26A10	60310385	60317859	-1	1.60983												SP_PIR_KEYWORDS	tpr repeat	3	0.237573	0.993232
BTA5	540005	PIP4K2C	60333609	60345522	-1	-0.0301265												INTERPRO	IPR013026:Tetratricopeptide region	3	0.242309	0.999993
BTA5	527201	DCTN2	60392221	60405801	1	2.34378
BTA5	518234	STAC3	60704566	60710672	1	3.29982												Annotation Cluster 12	Enrichment Score: 0.6648828548196123
BTA5	353105	STAT6	60836725	60849303	1	2.66171												Category	Term	Count	PValue	Benjamini
BTA5	504755	NAB2	60850472	60856464	-1	0.494145												INTERPRO	IPR013091:EGF calcium-binding	3	0.120339	1
BTA5	538876	SDR9C7	61055501	61064987	1	-0.414864												INTERPRO	IPR018097:EGF-like calcium-binding, conserved site	3	0.174932	1
BTA5	493638	PTGES3	61326976	61348214	1	-0.661209												INTERPRO	IPR000152:EGF-type aspartate/asparagine hydroxylation conserved site	3	0.174932	1
BTA5	509798	RBMS2	61402889	61455557	-1	0.17692												INTERPRO	IPR001881:EGF-like calcium-binding	3	0.184389	0.999998
BTA5	280859	MIP	61499288	61502699	1	0.32969												SMART	SM00179:EGF_CA	3	0.202927	1
BTA5	511022	IL23A	61574406	61576259	-1	8.68481												INTERPRO	IPR013032:EGF-like region, conserved site	4	0.34867	1
BTA5	280682	CS	61607268	61630099	1	1.64745												SP_PIR_KEYWORDS	egf-like domain	3	0.461519	0.998007
BTA5	511782	SLC39A5	61656807	61661017	-1	-1.78257
BTA5	281341	MYL6	61726866	61729996	-1	1.54529												Annotation Cluster 13	Enrichment Score: 0.6575124460155902
BTA5	515421	MYL6B	61730318	61733022	-1	-2.24072												Category	Term	Count	PValue	Benjamini
BTA5	520669	ESYT1	61744943	61759003	-1	6.29982												UP_SEQ_FEATURE	DNA-binding region:Basic motif	4	0.0656227	0.999993
BTA5	785655	ERBB3	61780783	61801741	-1	-8.51558												GOTERM_BP_FAT	GO:0045944~positive regulation of transcription from RNA polymerase II promoter	6	0.122522	0.999687
BTA5	533203	MMP19	61991908	61998017	1	0.328529												GOTERM_BP_FAT	GO:0045935~positive regulation of nucleobase, nucleoside, nucleotide and nucleic acid metabolic process	8	0.15484	0.9994
BTA5	404156	CD63	62094288	62097511	1	0.430259												GOTERM_BP_FAT	GO:0051173~positive regulation of nitrogen compound metabolic process	8	0.171034	0.999281
BTA5	506953	ITGA7	62113889	62137750	1	-2.17263												GOTERM_BP_FAT	GO:0045941~positive regulation of transcription	7	0.196212	0.999442
BTA5	507130	LTA4H	64839220	64869766	-1	0.946751												GOTERM_BP_FAT	GO:0051254~positive regulation of RNA metabolic process	6	0.221807	0.999565
BTA5	510267	TMPO	67454678	67480303	1	-1.49876												GOTERM_BP_FAT	GO:0045893~positive regulation of transcription, DNA-dependent	6	0.221807	0.999565
BTA5	540640	IKBIP	67525252	67548882	-1	-1.40912												GOTERM_BP_FAT	GO:0010628~positive regulation of gene expression	7	0.232301	0.999628
BTA5	520720	UHRF1BP1L	68996478	69055892	-1	-0.730832												GOTERM_BP_FAT	GO:0010604~positive regulation of macromolecule metabolic process	9	0.238962	0.999411
BTA5	616438	SPIC	70246780	70259746	1	1.45206												GOTERM_BP_FAT	GO:0006355~regulation of transcription, DNA-dependent	15	0.250237	0.999509
BTA5	615896	SYCP3	70464999	70472105	-1	1.37703												GOTERM_BP_FAT	GO:0051252~regulation of RNA metabolic process	15	0.282018	0.999437
BTA5	509610	GNPTAB	70497055	70547848	-1	-1.80836												GOTERM_BP_FAT	GO:0006357~regulation of transcription from RNA polymerase II promoter	7	0.318695	0.999391
BTA5	613720	CCDC53	70762075	70820773	-1	-0.444678												GOTERM_BP_FAT	GO:0010557~positive regulation of macromolecule biosynthetic process	7	0.345664	0.999395
BTA5	100139879	NUP37	70834711	70885243	-1	-0.828222												GOTERM_BP_FAT	GO:0031328~positive regulation of cellular biosynthetic process	7	0.386501	0.999399
BTA5	281239	IGF1	71126213	71198012	-1	-1.84859												GOTERM_BP_FAT	GO:0009891~positive regulation of biosynthetic process	7	0.400147	0.999453
BTA5	540473	ASCL1	71666880	71667521	1	0.775876
BTA5	520927	NT5DC3	72460220	72501381	-1	-0.828247												Annotation Cluster 14	Enrichment Score: 0.6536566461885792
BTA5	282646	HSP90B1	72625306	72644045	1	-1.43883												Category	Term	Count	PValue	Benjamini
BTA5	614382	NFYB	72795307	72813461	-1	-6.75365												GOTERM_CC_FAT	GO:0005578~proteinaceous extracellular matrix	8	0.0240752	0.992541
BTA5	616791	C5H12orf45	73554650	73564030	1	-0.116019												SP_PIR_KEYWORDS	extracellular matrix	6	0.0254209	0.996623
BTA5	515784	CKAP4	74775162	74782670	-1	-0.833008												GOTERM_CC_FAT	GO:0031012~extracellular matrix	8	0.0382815	0.980216
BTA5	540839	POLR3B	74865627	74981779	1	0.873847												GOTERM_CC_FAT	GO:0044420~extracellular matrix part	4	0.0977155	0.994298
BTA5	535947	CRY1	75408028	75500840	-1	-0.0460894												SP_PIR_KEYWORDS	disulfide bond	18	0.356476	0.997731
BTA5	540731	PRDM4	76129749	76152816	-1	-0.542278												GOTERM_CC_FAT	GO:0044421~extracellular region part	10	0.37421	0.994669
BTA5	516784	BPIL2	76196741	76232930	-1	-9.88085												SP_PIR_KEYWORDS	glycoprotein	22	0.39975	0.996447
BTA5	282094	TIMP3	76655425	76713066	1	1.32648												GOTERM_CC_FAT	GO:0005576~extracellular region	16	0.415028	0.994096
BTA5	506970	MCM5	79018364	79117509	1	1.37686												UP_SEQ_FEATURE	glycosylation site:N-linked (GlcNAc...)	20	0.428037	1
BTA5	513221	HMOX1	79089198	79096280	1	0.282057												SP_PIR_KEYWORDS	Secreted	12	0.479277	0.996875
BTA5	280695	MB	79359234	79370023	-1	-5.28507												UP_SEQ_FEATURE	disulfide bond	15	0.618873	1
BTA5	512905	APOL3	80310619	80339130	1	18.3769												SP_PIR_KEYWORDS	signal	17	0.694886	0.999647
BTA5	515226	EIF3D	80553609	80567786	-1	-2.4136												UP_SEQ_FEATURE	signal peptide	17	0.711469	1
BTA5	538603	PVALB	80832219	80849363	-1	-5.52593
BTA5	280946	TST	81091320	81097900	-1	-1.54292												Annotation Cluster 15	Enrichment Score: 0.5822427693031762
BTA5	506413	C1QTNF6	81256868	81264139	-1	-0.883455												Category	Term	Count	PValue	Benjamini
BTA5	327671	RAC2	81296826	81313682	-1	-2.7697												GOTERM_BP_FAT	GO:0006310~DNA recombination	4	0.0290192	0.999999
BTA5	537784	PKP2	82887871	82968152	1	0.641109												GOTERM_BP_FAT	GO:0033554~cellular response to stress	7	0.314233	0.999408
BTA5	505234	FGD4	83121863	83224870	-1	-3.41788												GOTERM_BP_FAT	GO:0006281~DNA repair	4	0.454365	0.99954
BTA5	538649	FAM60A	84539878	84569404	1	-0.0534888												GOTERM_BP_FAT	GO:0006259~DNA metabolic process	6	0.487961	0.999478
BTA5	512481	ERGIC2	86289743	86333031	1	0.481119												GOTERM_BP_FAT	GO:0006974~response to DNA damage stimulus	4	0.60682	0.999865
BTA5	286767	PTHLH	88036594	88048931	1	19.8206
BTA5	781458	KLHDC5	88238407	88254701	-1	5.35802												Annotation Cluster 16	Enrichment Score: 0.5712966575369284
BTA5	407130	PPFIBP1	88328179	88395374	-1	0.0672479												Category	Term	Count	PValue	Benjamini
BTA5	510190	TM7SF3	89000610	89040393	1	-1.997												GOTERM_BP_FAT	GO:0022610~biological adhesion	8	0.17436	0.999172
BTA5	541140	KRAS	91172943	91212523	1	1.6907												GOTERM_BP_FAT	GO:0007155~cell adhesion	8	0.17436	0.999172
BTA5	505926	BCAT1	91481325	91599017	1	4.86008												SP_PIR_KEYWORDS	cell adhesion	4	0.355173	0.998442
BTA5	282352	ST8SIA1	94236841	94431292	1	-0.807506												GOTERM_BP_FAT	GO:0016337~cell-cell adhesion	3	0.480262	0.999487
BTA5	282572	KCNJ8	94855255	94862869	1	0.402957
BTA5	282472	SLCO1A2	95201098	95373530	1	3.47015												Annotation Cluster 17	Enrichment Score: 0.5686377871862335
BTA5	532887	PLEKHA5	97282970	97388606	-1	9.22792												Category	Term	Count	PValue	Benjamini
BTA5	532870	LMO3	100124907	100188596	1	-1.11179												SP_PIR_KEYWORDS	Initiation factor	3	0.189907	0.997026
BTA5	493719	MGST1	100358706	100381816	-1	-0.957042												GOTERM_MF_FAT	GO:0003743~translation initiation factor activity	3	0.247778	0.998698
BTA5	282660	MGP	101976185	101979729	1	4.27876												GOTERM_MF_FAT	GO:0008135~translation factor activity, nucleic acid binding	3	0.418295	0.999659
BTA5	618489	H2AFJ	102087362	102088038	-1	5.72383
BTA5	538827	APOLD1	104111902	104115781	-1	2.82346												Annotation Cluster 18	Enrichment Score: 0.565218777849664
BTA5	540647	GPR19	104203453	104226894	1	3.27917												Category	Term	Count	PValue	Benjamini
BTA5	537195	CREBL2	104237340	104266797	-1	0.291829												GOTERM_BP_FAT	GO:0045449~regulation of transcription	27	0.015751	1
BTA5	618644	DUSP16	104346241	104398703	1	-8.93248												GOTERM_MF_FAT	GO:0043565~sequence-specific DNA binding	8	0.133971	0.998784
BTA5	614947	LOH12CR1	104407694	104504644	-1	-1.15618												SP_PIR_KEYWORDS	dna-binding	11	0.219918	0.993192
BTA5	512999	MANSC1	104517998	104578570	1	8.71379												GOTERM_BP_FAT	GO:0006355~regulation of transcription, DNA-dependent	15	0.250237	0.999509
BTA5	533297	CSDA	106213894	106239222	1	4.39844												GOTERM_BP_FAT	GO:0051252~regulation of RNA metabolic process	15	0.282018	0.999437
BTA5	281886	KLRA1	106326314	106341196	1	-1.22239												GOTERM_BP_FAT	GO:0006350~transcription	11	0.350329	0.999298
BTA5	444877	KLRD1	106976676	106999761	-1	1.40838												GOTERM_MF_FAT	GO:0030528~transcription regulator activity	13	0.36894	0.999683
BTA5	509972	LOC509972	107560235	107566609	1	-6.01931												SP_PIR_KEYWORDS	Transcription	11	0.373819	0.997724
BTA5	513856	A2M	108241815	108290194	1	0.254021												SP_PIR_KEYWORDS	transcription regulation	10	0.388172	0.9976
BTA5	281291	M6PR	108383511	108396042	1	0.331536												GOTERM_MF_FAT	GO:0003677~DNA binding	16	0.537177	0.999875
BTA5	281908	MFAP5	108589246	108600991	1	-0.222735												SP_PIR_KEYWORDS	nucleus	23	0.673718	0.999739
BTA5	539888	AICDA	108639665	108643997	1	-0.469665												GOTERM_MF_FAT	GO:0003700~transcription factor activity	6	0.742089	0.99998
BTA5	540703	FOXJ2	108934285	108952320	1	-5.24562
BTA5	504449	NECAP1	108980942	108992705	1	0.984712												Annotation Cluster 19	Enrichment Score: 0.5504691781834706
BTA5	513622	MRPL51	110691888	110695204	1	-0.0888251												Category	Term	Count	PValue	Benjamini
BTA5	504653	LTBR	110765122	110772881	-1	0.574103												GOTERM_BP_FAT	GO:0009967~positive regulation of signal transduction	6	0.0953231	0.999991
BTA5	282527	TNFRSF1A	110812537	110825358	1	-4.25401												GOTERM_BP_FAT	GO:0010647~positive regulation of cell communication	6	0.1085	0.999937
BTA5	280746	CD9	110986882	111021670	-1	3.50432												GOTERM_BP_FAT	GO:0050730~regulation of peptidyl-tyrosine phosphorylation	3	0.128829	0.999454
BTA5	280958	VWF	111118731	111209705	1	2.30253												GOTERM_BP_FAT	GO:0032268~regulation of cellular protein metabolic process	6	0.254558	0.999359
BTA5	513642	C5H12orf32	113746398	113749464	-1	0.767133												GOTERM_BP_FAT	GO:0031401~positive regulation of protein modification process	3	0.274627	0.999408
BTA5	282275	ITFG2	113798273	113807572	-1	-1.1868												GOTERM_BP_FAT	GO:0031399~regulation of protein modification process	4	0.304052	0.999424
BTA5	508535	FKBP4	113816230	113824044	-1	-3.44368												GOTERM_BP_FAT	GO:0032270~positive regulation of cellular protein metabolic process	3	0.429544	0.999521
BTA5	512897	RAD52	114618836	114644550	-1	-4.31895												GOTERM_BP_FAT	GO:0042325~regulation of phosphorylation	5	0.446087	0.999596
BTA5	519271	ERC1	114717781	114958856	1	-2.10146												GOTERM_BP_FAT	GO:0001932~regulation of protein amino acid phosphorylation	3	0.446743	0.999556
BTA5	407234	ADIPOR2	115115506	115135053	1	-0.00687102												GOTERM_BP_FAT	GO:0051247~positive regulation of protein metabolic process	3	0.455236	0.9995
BTA5	514441	CECR5	115834639	115845830	-1	-0.365638												GOTERM_BP_FAT	GO:0019220~regulation of phosphate metabolic process	5	0.473986	0.999463
BTA5	537878	PEX26	116373613	116381393	1	0.0988892												GOTERM_BP_FAT	GO:0051174~regulation of phosphorus metabolic process	5	0.473986	0.999463
BTA5	511099	CDC42EP1	116443921	116451749	1	-2.2544
BTA5	534634	GGA1	116478967	116498020	1	-0.733846												Annotation Cluster 20	Enrichment Score: 0.4788460254620854
BTA5	326598	LGALS1	116534343	116535537	1	-2.47171												Category	Term	Count	PValue	Benjamini
BTA5	511680	TRIOBP	116587426	116612565	1	-1.20027												GOTERM_BP_FAT	GO:0009952~anterior/posterior pattern formation	3	0.237146	0.999497
BTA5	538961	ANKRD54	116710005	116720619	-1	3.14851												GOTERM_BP_FAT	GO:0003002~regionalization	3	0.321342	0.999342
BTA5	514449	EIF3L	116734006	116756985	1	0.807059												GOTERM_BP_FAT	GO:0007389~pattern specification process	3	0.480262	0.999487
BTA5	768234	CSNK1E	117120411	117155137	-1	-1.73664
BTA5	509687	KDELR3	117224231	117236835	1	45.5099												Annotation Cluster 21	Enrichment Score: 0.4366895854759816
BTA5	514323	DDX17	117237339	117255606	-1	-7.54747												Category	Term	Count	PValue	Benjamini
BTA5	282859	CBY1	117370551	117379941	1	1.20749												GOTERM_MF_FAT	GO:0042623~ATPase activity, coupled	5	0.29459	0.999456
BTA5	618392	SUN2	117434640	117452728	-1	37.5201												GOTERM_MF_FAT	GO:0070035~purine NTP-dependent helicase activity	3	0.320938	0.999565
BTA5	540106	PDGFB	117820803	117840966	-1	-1.72486												GOTERM_MF_FAT	GO:0008026~ATP-dependent helicase activity	3	0.320938	0.999565
BTA5	282688	RPL3	117900270	117906537	-1	-0.132876												GOTERM_MF_FAT	GO:0016887~ATPase activity	5	0.395571	0.99975
BTA5	519958	TAB1	118002370	118026979	1	-0.557035												GOTERM_MF_FAT	GO:0004386~helicase activity	3	0.546094	0.999798
BTA5	509107	ATF4	118118330	118120421	1	5.31297
BTA5	509108	RPS19BP1	118123029	118126657	-1	1.01093												Annotation Cluster 22	Enrichment Score: 0.36697028999241826
BTA5	528167	TNRC6B	118742491	118808863	1	-1.04257												Category	Term	Count	PValue	Benjamini
BTA5	506631	SLC25A17	119197333	119239897	-1	2.03131												GOTERM_BP_FAT	GO:0030001~metal ion transport	7	0.148431	0.999603
BTA5	510494	ST13	119245130	119269984	-1	-1.05503												GOTERM_MF_FAT	GO:0046873~metal ion transmembrane transporter activity	5	0.173613	0.998737
BTA5	539202	XPNPEP3	119270170	119311327	1	-1.59998												GOTERM_BP_FAT	GO:0006811~ion transport	10	0.254465	0.999476
BTA5	616055	CHADL	119551066	119578397	-1	-5.60402												GOTERM_BP_FAT	GO:0006816~calcium ion transport	3	0.302713	0.999494
BTA5	507934	TOB2	119695117	119705164	-1	-0.716023												GOTERM_BP_FAT	GO:0006812~cation transport	7	0.345664	0.999395
BTA5	767843	POLR3H	119772236	119784777	-1	-10.3809												GOTERM_BP_FAT	GO:0015674~di-, tri-valent inorganic cation transport	3	0.429544	0.999521
BTA5	510132	XRCC6	119860146	119883096	1	-0.705814												GOTERM_MF_FAT	GO:0005261~cation channel activity	3	0.484603	0.999783
BTA5	506149	C5H22orf32	120198466	120202165	1	0.26357												GOTERM_MF_FAT	GO:0022838~substrate specific channel activity	4	0.52778	0.999892
BTA5	327670	NDUFA6	120203276	120214280	-1	1.57565												GOTERM_MF_FAT	GO:0015267~channel activity	4	0.539741	0.999832
BTA5	785824	MGC127055	120235501	120239958	-1	-0.341069												GOTERM_MF_FAT	GO:0022803~passive transmembrane transporter activity	4	0.539741	0.999832
BTA5	515773	CYB5R3	120632335	120647416	-1	0.185969												GOTERM_MF_FAT	GO:0022836~gated channel activity	3	0.641007	0.999964
BTA5	532778	ARFGAP3	120787555	120823865	-1	3.58475												GOTERM_BP_FAT	GO:0015672~monovalent inorganic cation transport	3	0.755449	0.999975
BTA5	508130	MCAT	121083807	121095393	-1	1.11445												GOTERM_MF_FAT	GO:0005216~ion channel activity	3	0.762366	0.999986
BTA5	523518	SCUBE1	121152013	121228617	-1	0.0247124												SP_PIR_KEYWORDS	ion transport	3	0.898558	0.99994
BTA5	506836	NUP50	122385042	122403989	1	0.27139
BTA5	100138505	LOC100138505	122414001	122424349	-1	-3.39968												Annotation Cluster 23	Enrichment Score: 0.3619158908795384
BTA5	514588	FBLN1	122706254	122786505	1	-0.941145												Category	Term	Count	PValue	Benjamini
BTA5	616471	TTC38	123444821	123517970	1	0.91419												GOTERM_MF_FAT	GO:0008047~enzyme activator activity	5	0.164027	0.999228
																		GOTERM_BP_FAT	GO:0046578~regulation of Ras protein signal transduction	4	0.380103	0.99945
																		GOTERM_MF_FAT	GO:0005096~GTPase activator activity	3	0.443682	0.999728
																		GOTERM_MF_FAT	GO:0005083~small GTPase regulator activity	4	0.446268	0.999622
																		GOTERM_BP_FAT	GO:0051056~regulation of small GTPase mediated signal transduction	4	0.512341	0.999477
																		GOTERM_MF_FAT	GO:0030695~GTPase regulator activity	4	0.668841	0.999967
																		GOTERM_MF_FAT	GO:0060589~nucleoside-triphosphatase regulator activity	4	0.692184	0.999954
																		Annotation Cluster 24	Enrichment Score: 0.3436032959812509
																		Category	Term	Count	PValue	Benjamini
																		GOTERM_CC_FAT	GO:0044427~chromosomal part	5	0.370128	0.995769
																		GOTERM_CC_FAT	GO:0000785~chromatin	3	0.494923	0.99381
																		GOTERM_CC_FAT	GO:0005694~chromosome	5	0.50851	0.992724
																		Annotation Cluster 25	Enrichment Score: 0.3319592504395353
																		Category	Term	Count	PValue	Benjamini
																		GOTERM_BP_FAT	GO:0010605~negative regulation of macromolecule metabolic process	7	0.309781	0.999426
																		GOTERM_BP_FAT	GO:0016481~negative regulation of transcription	5	0.348882	0.999362
																		GOTERM_BP_FAT	GO:0045934~negative regulation of nucleobase, nucleoside, nucleotide and nucleic acid metabolic process	5	0.400636	0.999393
																		GOTERM_BP_FAT	GO:0051172~negative regulation of nitrogen compound metabolic process	5	0.412072	0.99942
																		GOTERM_BP_FAT	GO:0010629~negative regulation of gene expression	5	0.423464	0.999505
																		GOTERM_BP_FAT	GO:0010558~negative regulation of macromolecule biosynthetic process	5	0.490481	0.999409
																		GOTERM_BP_FAT	GO:0031327~negative regulation of cellular biosynthetic process	5	0.506766	0.999459
																		GOTERM_BP_FAT	GO:0009890~negative regulation of biosynthetic process	5	0.533394	0.999572
																		GOTERM_BP_FAT	GO:0045892~negative regulation of transcription, DNA-dependent	3	0.688757	0.999924
																		GOTERM_BP_FAT	GO:0051253~negative regulation of RNA metabolic process	3	0.69437	0.999922
																		Annotation Cluster 26	Enrichment Score: 0.3291420314627884
																		Category	Term	Count	PValue	Benjamini
																		GOTERM_BP_FAT	GO:0043009~chordate embryonic development	5	0.406359	0.999406
																		GOTERM_BP_FAT	GO:0009792~embryonic development ending in birth or egg hatching	5	0.412072	0.99942
																		GOTERM_BP_FAT	GO:0001701~in utero embryonic development	3	0.61474	0.999854
																		Annotation Cluster 27	Enrichment Score: 0.30219318203308687
																		Category	Term	Count	PValue	Benjamini
																		GOTERM_CC_FAT	GO:0070013~intracellular organelle lumen	14	0.331636	0.99548
																		GOTERM_CC_FAT	GO:0043233~organelle lumen	14	0.334569	0.994006
																		GOTERM_CC_FAT	GO:0031974~membrane-enclosed lumen	14	0.382235	0.993875
																		GOTERM_CC_FAT	GO:0005654~nucleoplasm	7	0.409926	0.995016
																		GOTERM_CC_FAT	GO:0044451~nucleoplasm part	5	0.618391	0.996638
																		GOTERM_CC_FAT	GO:0031981~nuclear lumen	7	0.836817	0.999571
																		GOTERM_CC_FAT	GO:0005730~nucleolus	3	0.852259	0.999608
																		Annotation Cluster 28	Enrichment Score: 0.2750681896950854
																		Category	Term	Count	PValue	Benjamini
																		GOTERM_BP_FAT	GO:0034622~cellular macromolecular complex assembly	4	0.447747	0.999517
																		GOTERM_BP_FAT	GO:0065003~macromolecular complex assembly	6	0.463475	0.999542
																		GOTERM_BP_FAT	GO:0034621~cellular macromolecular complex subunit organization	4	0.506053	0.999497
																		GOTERM_BP_FAT	GO:0043933~macromolecular complex subunit organization	6	0.521572	0.999492
																		GOTERM_BP_FAT	GO:0006461~protein complex assembly	4	0.639014	0.999885
																		GOTERM_BP_FAT	GO:0070271~protein complex biogenesis	4	0.639014	0.999885
																		Annotation Cluster 29	Enrichment Score: 0.26779967806753757
																		Category	Term	Count	PValue	Benjamini
																		GOTERM_MF_FAT	GO:0005509~calcium ion binding	16	0.00760683	0.882116
																		GOTERM_MF_FAT	GO:0046872~metal ion binding	30	0.845569	0.999999
																		GOTERM_MF_FAT	GO:0043169~cation binding	30	0.864658	0.999999
																		GOTERM_MF_FAT	GO:0043167~ion binding	30	0.883905	0.999999
																		SP_PIR_KEYWORDS	zinc	9	0.899247	0.99993
																		SP_PIR_KEYWORDS	metal-binding	14	0.924397	0.999962
																		SP_PIR_KEYWORDS	zinc-finger	4	0.955735	0.99999
																		GOTERM_MF_FAT	GO:0008270~zinc ion binding	10	0.9969	1
																		GOTERM_MF_FAT	GO:0046914~transition metal ion binding	13	0.99879	1
																		Annotation Cluster 30	Enrichment Score: 0.2586849999701143
																		Category	Term	Count	PValue	Benjamini
																		INTERPRO	IPR011992:EF-Hand type	4	0.475205	1
																		INTERPRO	IPR018248:EF hand	3	0.485578	1
																		INTERPRO	IPR002048:Calcium-binding EF-hand	3	0.53506	1
																		SMART	SM00054:EFh	3	0.571323	1
																		INTERPRO	IPR018249:EF-HAND 2	3	0.721357	1
																		Annotation Cluster 31	Enrichment Score: 0.2513315135434819
																		Category	Term	Count	PValue	Benjamini
																		GOTERM_BP_FAT	GO:0006006~glucose metabolic process	3	0.463654	0.999495
																		GOTERM_BP_FAT	GO:0019318~hexose metabolic process	3	0.58728	0.999836
																		GOTERM_BP_FAT	GO:0005996~monosaccharide metabolic process	3	0.647092	0.999888
																		Annotation Cluster 32	Enrichment Score: 0.25075952041493366
																		Category	Term	Count	PValue	Benjamini
																		GOTERM_MF_FAT	GO:0003924~GTPase activity	3	0.356988	0.999737
																		UP_SEQ_FEATURE	nucleotide phosphate-binding region:GTP	4	0.430608	1
																		SP_PIR_KEYWORDS	methylation	4	0.452966	0.998251
																		SP_PIR_KEYWORDS	lipoprotein	6	0.468635	0.997702
																		GOTERM_BP_FAT	GO:0007264~small GTPase mediated signal transduction	4	0.633777	0.99989
																		GOTERM_MF_FAT	GO:0005525~GTP binding	5	0.650246	0.999961
																		INTERPRO	IPR005225:Small GTP-binding protein	3	0.669453	1
																		GOTERM_MF_FAT	GO:0032561~guanyl ribonucleotide binding	5	0.67984	0.999966
																		GOTERM_MF_FAT	GO:0019001~guanyl nucleotide binding	5	0.687972	0.999962
																		SP_PIR_KEYWORDS	gtp-binding	4	0.737999	0.999665
																		Annotation Cluster 33	Enrichment Score: 0.22257830708005388
																		Category	Term	Count	PValue	Benjamini
																		GOTERM_MF_FAT	GO:0005198~structural molecule activity	9	0.21776	0.998072
																		GOTERM_CC_FAT	GO:0044430~cytoskeletal part	6	0.730703	0.999031
																		GOTERM_CC_FAT	GO:0043232~intracellular non-membrane-bounded organelle	17	0.775519	0.999451
																		GOTERM_CC_FAT	GO:0043228~non-membrane-bounded organelle	17	0.775519	0.999451
																		GOTERM_CC_FAT	GO:0005856~cytoskeleton	8	0.80576	0.999439
																		Annotation Cluster 34	Enrichment Score: 0.2222156408279639
																		Category	Term	Count	PValue	Benjamini
																		GOTERM_BP_FAT	GO:0048878~chemical homeostasis	6	0.323095	0.999273
																		GOTERM_BP_FAT	GO:0050801~ion homeostasis	4	0.518588	0.999503
																		GOTERM_BP_FAT	GO:0042592~homeostatic process	7	0.607793	0.999856
																		GOTERM_BP_FAT	GO:0006873~cellular ion homeostasis	3	0.710716	0.999945
																		GOTERM_BP_FAT	GO:0055082~cellular chemical homeostasis	3	0.721207	0.999956
																		GOTERM_BP_FAT	GO:0019725~cellular homeostasis	3	0.889285	1
																		Annotation Cluster 35	Enrichment Score: 0.2046311464667338
																		Category	Term	Count	PValue	Benjamini
																		GOTERM_CC_FAT	GO:0030136~clathrin-coated vesicle	3	0.285915	0.99452
																		GOTERM_CC_FAT	GO:0030135~coated vesicle	3	0.420374	0.991486
																		GOTERM_CC_FAT	GO:0016023~cytoplasmic membrane-bounded vesicle	4	0.783916	0.999453
																		GOTERM_CC_FAT	GO:0031988~membrane-bounded vesicle	4	0.797488	0.99952
																		GOTERM_CC_FAT	GO:0031410~cytoplasmic vesicle	4	0.88253	0.999746
																		GOTERM_CC_FAT	GO:0031982~vesicle	4	0.892519	0.999752
																		Annotation Cluster 36	Enrichment Score: 0.1785206757000798
																		Category	Term	Count	PValue	Benjamini
																		SP_PIR_KEYWORDS	heme	3	0.399171	0.99733
																		SP_PIR_KEYWORDS	iron	3	0.832594	0.999813
																		GOTERM_MF_FAT	GO:0005506~iron ion binding	3	0.876689	0.999999
																		Annotation Cluster 37	Enrichment Score: 0.17753560951186917
																		Category	Term	Count	PValue	Benjamini
																		GOTERM_BP_FAT	GO:0006511~ubiquitin-dependent protein catabolic process	4	0.235719	0.999582
																		GOTERM_BP_FAT	GO:0019941~modification-dependent protein catabolic process	5	0.613522	0.999863
																		GOTERM_BP_FAT	GO:0043632~modification-dependent macromolecule catabolic process	5	0.613522	0.999863
																		GOTERM_BP_FAT	GO:0051603~proteolysis involved in cellular protein catabolic process	5	0.684734	0.999922
																		GOTERM_BP_FAT	GO:0044257~cellular protein catabolic process	5	0.688868	0.999917
																		GOTERM_BP_FAT	GO:0030163~protein catabolic process	5	0.728132	0.999957
																		GOTERM_BP_FAT	GO:0044265~cellular macromolecule catabolic process	5	0.810076	0.999992
																		SP_PIR_KEYWORDS	ubl conjugation pathway	3	0.855008	0.999886
																		GOTERM_BP_FAT	GO:0009057~macromolecule catabolic process	5	0.862445	0.999999
																		GOTERM_BP_FAT	GO:0006508~proteolysis	7	0.921499	1
																		Annotation Cluster 38	Enrichment Score: 0.16047156347849906
																		Category	Term	Count	PValue	Benjamini
																		INTERPRO	IPR017452:GPCR, rhodopsin-like superfamily	3	0.588569	1
																		INTERPRO	IPR000276:7TM GPCR, rhodopsin-like	3	0.595833	1
																		GOTERM_BP_FAT	GO:0007186~G-protein coupled receptor protein signaling pathway	3	0.94116	1
																		Annotation Cluster 39	Enrichment Score: 0.1557729616287144
																		Category	Term	Count	PValue	Benjamini
																		SP_PIR_KEYWORDS	golgi apparatus	5	0.612175	0.999434
																		GOTERM_CC_FAT	GO:0044431~Golgi apparatus part	3	0.696227	0.998709
																		GOTERM_CC_FAT	GO:0005794~Golgi apparatus	6	0.799934	0.999459
																		Annotation Cluster 40	Enrichment Score: 0.15433339834944984
																		Category	Term	Count	PValue	Benjamini
																		GOTERM_CC_FAT	GO:0005635~nuclear envelope	4	0.233822	0.99739
																		GOTERM_CC_FAT	GO:0031967~organelle envelope	8	0.578725	0.995617
																		GOTERM_CC_FAT	GO:0031975~envelope	8	0.578725	0.995617
																		GOTERM_CC_FAT	GO:0044429~mitochondrial part	7	0.759444	0.999353
																		GOTERM_CC_FAT	GO:0031090~organelle membrane	9	0.832805	0.999597
																		GOTERM_CC_FAT	GO:0005743~mitochondrial inner membrane	4	0.847542	0.99962
																		GOTERM_CC_FAT	GO:0019866~organelle inner membrane	4	0.86009	0.999632
																		GOTERM_CC_FAT	GO:0031966~mitochondrial membrane	4	0.910269	0.999825
																		GOTERM_CC_FAT	GO:0005740~mitochondrial envelope	4	0.921086	0.999871
																		GOTERM_CC_FAT	GO:0005739~mitochondrion	10	0.945414	0.99995
																		Annotation Cluster 41	Enrichment Score: 0.151719530942608
																		Category	Term	Count	PValue	Benjamini
																		GOTERM_CC_FAT	GO:0031980~mitochondrial lumen	3	0.679474	0.998547
																		GOTERM_CC_FAT	GO:0005759~mitochondrial matrix	3	0.679474	0.998547
																		GOTERM_CC_FAT	GO:0044429~mitochondrial part	7	0.759444	0.999353
																		Annotation Cluster 42	Enrichment Score: 0.15145061157624856
																		Category	Term	Count	PValue	Benjamini
																		GOTERM_MF_FAT	GO:0004725~protein tyrosine phosphatase activity	3	0.356988	0.999737
																		GOTERM_BP_FAT	GO:0006470~protein amino acid dephosphorylation	3	0.463654	0.999495
																		GOTERM_BP_FAT	GO:0016311~dephosphorylation	3	0.558415	0.999733
																		GOTERM_MF_FAT	GO:0004721~phosphoprotein phosphatase activity	3	0.588782	0.999901
																		GOTERM_MF_FAT	GO:0016791~phosphatase activity	3	0.824453	0.999997
																		GOTERM_BP_FAT	GO:0006796~phosphate metabolic process	6	0.985419	1
																		GOTERM_BP_FAT	GO:0006793~phosphorus metabolic process	6	0.985419	1
																		GOTERM_BP_FAT	GO:0006468~protein amino acid phosphorylation	3	0.995998	1
																		GOTERM_BP_FAT	GO:0016310~phosphorylation	3	0.99889	1
																		Annotation Cluster 43	Enrichment Score: 0.13091968275988408
																		Category	Term	Count	PValue	Benjamini
																		GOTERM_BP_FAT	GO:0008104~protein localization	10	0.483624	0.999477
																		GOTERM_BP_FAT	GO:0015031~protein transport	8	0.661642	0.9999
																		GOTERM_BP_FAT	GO:0045184~establishment of protein localization	8	0.665018	0.9999
																		GOTERM_BP_FAT	GO:0006886~intracellular protein transport	4	0.76083	0.999977
																		GOTERM_BP_FAT	GO:0034613~cellular protein localization	4	0.800031	0.99999
																		GOTERM_BP_FAT	GO:0070727~cellular macromolecule localization	4	0.803316	0.999991
																		SP_PIR_KEYWORDS	protein transport	4	0.818673	0.999811
																		GOTERM_BP_FAT	GO:0046907~intracellular transport	5	0.821141	0.999994
																		GOTERM_BP_FAT	GO:0016192~vesicle-mediated transport	3	0.948309	1
																		Annotation Cluster 44	Enrichment Score: 0.13086722575072982
																		Category	Term	Count	PValue	Benjamini
																		INTERPRO	IPR000504:RNA recognition motif, RNP-1	3	0.726682	1
																		INTERPRO	IPR012677:Nucleotide-binding, alpha-beta plait	3	0.731921	1
																		SMART	SM00360:RRM	3	0.761359	1
																		Annotation Cluster 45	Enrichment Score: 0.12176868338772096
																		Category	Term	Count	PValue	Benjamini
																		GOTERM_CC_FAT	GO:0016021~integral to membrane	33	0.473198	0.992951
																		GOTERM_CC_FAT	GO:0031224~intrinsic to membrane	34	0.517326	0.992406
																		SP_PIR_KEYWORDS	cell membrane	8	0.794825	0.999842
																		SP_PIR_KEYWORDS	membrane	32	0.812434	0.999816
																		SP_PIR_KEYWORDS	transmembrane	23	0.881192	0.999933
																		UP_SEQ_FEATURE	topological domain:Extracellular	8	0.884574	1
																		UP_SEQ_FEATURE	topological domain:Cytoplasmic	11	0.908342	1
																		UP_SEQ_FEATURE	transmembrane region	17	0.948265	1
																		Annotation Cluster 46	Enrichment Score: 0.09077525971895088
																		Category	Term	Count	PValue	Benjamini
																		SP_PIR_KEYWORDS	nad	3	0.720239	0.999746
																		SP_PIR_KEYWORDS	oxidoreductase	6	0.809672	0.999838
																		GOTERM_BP_FAT	GO:0055114~oxidation reduction	6	0.915986	1
																		Annotation Cluster 47	Enrichment Score: 0.06373904388414972
																		Category	Term	Count	PValue	Benjamini
																		GOTERM_BP_FAT	GO:0043066~negative regulation of apoptosis	3	0.79012	0.99999
																		GOTERM_BP_FAT	GO:0060548~negative regulation of cell death	3	0.794138	0.99999
																		GOTERM_BP_FAT	GO:0043069~negative regulation of programmed cell death	3	0.794138	0.99999
																		GOTERM_BP_FAT	GO:0042981~regulation of apoptosis	4	0.938598	1
																		GOTERM_BP_FAT	GO:0043067~regulation of programmed cell death	4	0.940898	1
																		GOTERM_BP_FAT	GO:0010941~regulation of cell death	4	0.942018	1
																		Annotation Cluster 48	Enrichment Score: 0.05407730581332144
																		Category	Term	Count	PValue	Benjamini
																		SP_PIR_KEYWORDS	mitochondrion	9	0.82192	0.999791
																		UP_SEQ_FEATURE	transit peptide:Mitochondrion	5	0.884029	1
																		SP_PIR_KEYWORDS	transit peptide	5	0.884653	0.999929
																		GOTERM_CC_FAT	GO:0005739~mitochondrion	10	0.945414	0.99995
																		Annotation Cluster 49	Enrichment Score: 0.042884598501659724
																		Category	Term	Count	PValue	Benjamini
																		GOTERM_CC_FAT	GO:0005624~membrane fraction	3	0.883856	0.999716
																		GOTERM_CC_FAT	GO:0005626~insoluble fraction	3	0.897222	0.999755
																		GOTERM_CC_FAT	GO:0000267~cell fraction	3	0.937702	0.999934
																		Annotation Cluster 50	Enrichment Score: 0.040273888192301044
																		Category	Term	Count	PValue	Benjamini
																		GOTERM_CC_FAT	GO:0005840~ribosome	3	0.871523	0.999693
																		SP_PIR_KEYWORDS	ribosomal protein	3	0.872022	0.999923
																		SP_PIR_KEYWORDS	ribonucleoprotein	3	0.944862	0.999987
																		GOTERM_CC_FAT	GO:0030529~ribonucleoprotein complex	4	0.961014	0.999981
																		Annotation Cluster 51	Enrichment Score: 0.021906796252073892
																		Category	Term	Count	PValue	Benjamini
																		GOTERM_BP_FAT	GO:0006508~proteolysis	7	0.921499	1
																		SP_PIR_KEYWORDS	Protease	3	0.92165	0.99997
																		GOTERM_MF_FAT	GO:0070011~peptidase activity, acting on L-amino acid peptides	3	0.979081	1
																		GOTERM_MF_FAT	GO:0008233~peptidase activity	3	0.982865	1
																		Annotation Cluster 52	Enrichment Score: 0.019392566404444058
																		Category	Term	Count	PValue	Benjamini
																		SP_PIR_KEYWORDS	nucleotide-binding	12	0.887247	0.999922
																		SP_PIR_KEYWORDS	atp-binding	8	0.922803	0.999966
																		GOTERM_MF_FAT	GO:0000166~nucleotide binding	20	0.944053	1
																		GOTERM_MF_FAT	GO:0032553~ribonucleotide binding	15	0.958057	1
																		GOTERM_MF_FAT	GO:0032555~purine ribonucleotide binding	15	0.958057	1
																		GOTERM_MF_FAT	GO:0005524~ATP binding	11	0.964684	1
																		GOTERM_MF_FAT	GO:0032559~adenyl ribonucleotide binding	11	0.968395	1
																		GOTERM_MF_FAT	GO:0017076~purine nucleotide binding	15	0.973355	1
																		GOTERM_MF_FAT	GO:0030554~adenyl nucleotide binding	11	0.980591	1
																		GOTERM_MF_FAT	GO:0001883~purine nucleoside binding	11	0.983011	1
																		GOTERM_MF_FAT	GO:0001882~nucleoside binding	11	0.983997	1

## Sheet: BTA23
Chromosome	Entrez Gene ID	Gene Symbol	Start Chr	End Chr	Strand	Calculated Impact		During lactation (from 15 to 120d)		Calculated impact		DAVID chart analysis results						DAVID functional cluster analysis results
BTA23	507682	BMP5	1942443	1988929		48.6968		Total number of annotated genes	141			Category	Term	Count	PValue	Benjamini		Annotation Cluster 1	Enrichment Score: 4.374771721562091
BTA23	506107	BAG2	3515280	3525321		2.607		Number of down-regulated genes	90	-2.33679		INTERPRO	IPR003006:Immunoglobulin/major histocompatibility complex, conserved site	11	5.54041e-12	1.31309e-09		Category	Term	Count	PValue	Benjamini
BTA23	506753	LRRC1	6804340	6859890		0.603273		Number of up-regulated genes	51	3.71955		GOTERM_CC_FAT	GO:0042611~MHC protein complex	10	3.75214e-11	4.31495e-09		INTERPRO	IPR003006:Immunoglobulin/major histocompatibility complex, conserved site	11	5.54041e-12	1.31309e-09
BTA23	282013	PSMB8	7379665	7383039		-0.906757		Total		-0.146202		INTERPRO	IPR003597:Immunoglobulin C1-set	10	3.7684e-11	4.46556e-09		GOTERM_CC_FAT	GO:0042611~MHC protein complex	10	3.75214e-11	4.31495e-09
BTA23	524959	TAP1	7384226	7393185		-1.89933						GOTERM_BP_FAT	GO:0019882~antigen processing and presentation	11	9.12709e-11	6.68103e-08		INTERPRO	IPR003597:Immunoglobulin C1-set	10	3.7684e-11	4.46556e-09
BTA23	282491	BOLA-DMB	7453551	7460395		-5.07243						SMART	SM00407:IGc1	10	1.24855e-10	7.36645e-09		GOTERM_BP_FAT	GO:0019882~antigen processing and presentation	11	9.12709e-11	6.68103e-08
BTA23	282490	HLA-DMA	7470908	7476276		1.48621						KEGG_PATHWAY	bta05332:Graft-versus-host disease	9	1.62556e-09	1.43049e-07		SMART	SM00407:IGc1	10	1.24855e-10	7.36645e-09
BTA23	525727	HLA-DOA	7592585	7598717		-0.954913						KEGG_PATHWAY	bta05330:Allograft rejection	9	7.51896e-09	3.30834e-07		KEGG_PATHWAY	bta05332:Graft-versus-host disease	9	1.62556e-09	1.43049e-07
BTA23	515435	COL11A2	7625009	7653478		-0.486857						KEGG_PATHWAY	bta04940:Type I diabetes mellitus	9	1.05396e-08	3.09162e-07		KEGG_PATHWAY	bta05330:Allograft rejection	9	7.51896e-09	3.30834e-07
BTA23	504943	RXRB	7654877	7661583		-1.70083						KEGG_PATHWAY	bta05322:Systemic lupus erythematosus	11	1.535e-08	3.377e-07		KEGG_PATHWAY	bta04940:Type I diabetes mellitus	9	1.05396e-08	3.09162e-07
BTA23	532422	HSD17B8	7666237	7667317		-0.0408403						KEGG_PATHWAY	bta04612:Antigen processing and presentation	10	2.67662e-08	4.71084e-07		KEGG_PATHWAY	bta04612:Antigen processing and presentation	10	2.67662e-08	4.71084e-07
BTA23	511364	VPS52	7722501	7739736		-1.41518						INTERPRO	IPR007110:Immunoglobulin-like	14	3.90187e-08	3.08247e-06		INTERPRO	IPR007110:Immunoglobulin-like	14	3.90187e-08	3.08247e-06
BTA23	326602	RPS18	7740088	7744746		-4.67727						GOTERM_BP_FAT	GO:0048002~antigen processing and presentation of peptide antigen	7	8.6793e-08	3.17657e-05		GOTERM_BP_FAT	GO:0048002~antigen processing and presentation of peptide antigen	7	8.6793e-08	3.17657e-05
BTA23	509914	PFDN6	7757097	7758348		0.665506						INTERPRO	IPR013783:Immunoglobulin-like fold	14	3.32586e-07	1.97056e-05		INTERPRO	IPR013783:Immunoglobulin-like fold	14	3.32586e-07	1.97056e-05
BTA23	504336	DAXX	7781120	7785489		1.11807						KEGG_PATHWAY	bta05320:Autoimmune thyroid disease	8	3.50326e-07	5.1381e-06		KEGG_PATHWAY	bta05320:Autoimmune thyroid disease	8	3.50326e-07	5.1381e-06
BTA23	508956	CUTA	7885793	7887182		-5.25808						PIR_SUPERFAMILY	PIRSF001990:class I histocompatibility antigen	5	1.43068e-06	7.01009e-05		PIR_SUPERFAMILY	PIRSF001990:class I histocompatibility antigen	5	1.43068e-06	7.01009e-05
BTA23	281879	ITPR3	8065721	8133242		-0.460371						GOTERM_BP_FAT	GO:0006955~immune response	14	2.58509e-06	0.000630564		GOTERM_BP_FAT	GO:0006955~immune response	14	2.58509e-06	0.000630564
BTA23	521960	IP6K3	8134465	8197231		2.13169						INTERPRO	IPR014745:MHC class II, alpha/beta chain, N-terminal	5	4.40518e-06	0.000208784		INTERPRO	IPR014745:MHC class II, alpha/beta chain, N-terminal	5	4.40518e-06	0.000208784
BTA23	618849	HMGA1	8601043	8609914		-4.4947						SP_PIR_KEYWORDS	mhc ii	5	5.17206e-06	0.000692817		SP_PIR_KEYWORDS	mhc ii	5	5.17206e-06	0.000692817
BTA23	618855	NUDT3	8638690	8686299		0.698095						GOTERM_CC_FAT	GO:0042613~MHC class II protein complex	5	5.71202e-06	0.000328388		GOTERM_CC_FAT	GO:0042613~MHC class II protein complex	5	5.71202e-06	0.000328388
BTA23	617655	C6orf106	8916790	9013752		-0.858436						KEGG_PATHWAY	bta05310:Asthma	6	5.73666e-06	7.21156e-05		KEGG_PATHWAY	bta05310:Asthma	6	5.73666e-06	7.21156e-05
BTA23	614553	SNRPC	9055973	9066685		-4.44809						PIR_SUPERFAMILY	PIRSF001991:class II histocompatibility antigen	5	6.49799e-06	0.000159189		PIR_SUPERFAMILY	PIRSF001991:class II histocompatibility antigen	5	6.49799e-06	0.000159189
BTA23	532631	ANKS1A	9232559	9330649		0.20747						GOTERM_BP_FAT	GO:0002504~antigen processing and presentation of peptide or polysaccharide antigen via MHC class II	5	1.09707e-05	0.00200563		GOTERM_BP_FAT	GO:0002504~antigen processing and presentation of peptide or polysaccharide antigen via MHC class II	5	1.09707e-05	0.00200563
BTA23	353106	PPARD	9571090	9657849		-6.21977						SP_PIR_KEYWORDS	immune response	8	1.33985e-05	0.000897304		SP_PIR_KEYWORDS	immune response	8	1.33985e-05	0.000897304
BTA23	512631	SRPK1	10071570	10142804	-1	-1.07396						KEGG_PATHWAY	bta05416:Viral myocarditis	8	1.65429e-05	0.000181957		KEGG_PATHWAY	bta05416:Viral myocarditis	8	1.65429e-05	0.000181957
BTA23	533677	STK38	10700425	10735627	-1	-0.643522						INTERPRO	IPR001039:MHC class I, alpha chain, alpha1 and alpha2	5	1.99992e-05	0.000789664		INTERPRO	IPR001039:MHC class I, alpha chain, alpha1 and alpha2	5	1.99992e-05	0.000789664
BTA23	513497	CDKN1A	10906547	10914828	1	4.10355						INTERPRO	IPR011161:MHC class I-like antigen recognition	5	2.96246e-05	0.00100252		INTERPRO	IPR011161:MHC class I-like antigen recognition	5	2.96246e-05	0.00100252
BTA23	508482	CPNE5	10982678	11083834	-1	0.619276						GOTERM_CC_FAT	GO:0042612~MHC class I protein complex	5	7.54342e-05	0.00288758		GOTERM_CC_FAT	GO:0042612~MHC class I protein complex	5	7.54342e-05	0.00288758
BTA23	618886	C23H6orf89	11122550	11158228	1	0.356173						INTERPRO	IPR010579:MHC class I, alpha chain, C-terminal	4	8.08441e-05	0.00239224		INTERPRO	IPR010579:MHC class I, alpha chain, C-terminal	4	8.08441e-05	0.00239224
BTA23	512593	FGD2	11256679	11282945	1	-2.20447						SP_PIR_KEYWORDS	mhc i	4	0.000158017	0.0070338		SP_PIR_KEYWORDS	mhc i	4	0.000158017	0.0070338
BTA23	281402	PIM1	11415562	11420432	1	5.60429						GOTERM_BP_FAT	GO:0048584~positive regulation of response to stimulus	8	0.000208716	0.030097		GOTERM_BP_FAT	GO:0002474~antigen processing and presentation of peptide antigen via MHC class I	4	0.000412178	0.0490521
BTA23	540335	GLO1	12988837	13014600	-1	-0.32912						GOTERM_BP_FAT	GO:0002474~antigen processing and presentation of peptide antigen via MHC class I	4	0.000412178	0.0490521		KEGG_PATHWAY	bta04514:Cell adhesion molecules (CAMs)	8	0.000459238	0.00448129
BTA23	782166	KCNK5	13557888	13596347	-1	5.17462						KEGG_PATHWAY	bta04514:Cell adhesion molecules (CAMs)	8	0.000459238	0.00448129		INTERPRO	IPR000353:MHC class II, beta chain, N-terminal	3	0.00254218	0.0533655
BTA23	783665	DAAM2	14340361	14393869	1	-4.49208						INTERPRO	IPR017933:Glutathione S-transferase/chloride channel, C-terminal	4	0.00165297	0.042629		UP_SEQ_FEATURE	signal peptide	21	0.00255905	0.388578
BTA23	404547	TREM1	15763080	15778191	-1	-0.457966						INTERPRO	IPR010987:Glutathione S-transferase, C-terminal-like	4	0.00241268	0.0556417		KEGG_PATHWAY	bta04672:Intestinal immune network for IgA production	5	0.0025592	0.0222975
BTA23	517805	FOXP4	16006632	16038444	1	-2.22329						INTERPRO	IPR000353:MHC class II, beta chain, N-terminal	3	0.00254218	0.0533655		GOTERM_BP_FAT	GO:0002495~antigen processing and presentation of peptide antigen via MHC class II	3	0.00350152	0.307053
BTA23	510032	TFEB	16122353	16153809	-1	-0.240253						UP_SEQ_FEATURE	signal peptide	21	0.00255905	0.388578		GOTERM_BP_FAT	GO:0019886~antigen processing and presentation of exogenous peptide antigen via MHC class II	3	0.00350152	0.307053
BTA23	286851	GUCA1B	16525266	16536080	-1	-1.9807						KEGG_PATHWAY	bta04672:Intestinal immune network for IgA production	5	0.0025592	0.0222975		GOTERM_BP_FAT	GO:0002478~antigen processing and presentation of exogenous peptide antigen	3	0.00815066	0.450679
BTA23	515354	TBCC	17018736	17021357	-1	0.300124						GOTERM_BP_FAT	GO:0019886~antigen processing and presentation of exogenous peptide antigen via MHC class II	3	0.00350152	0.307053		SP_PIR_KEYWORDS	signal	21	0.00864362	0.207574
BTA23	522029	RPL7L1	17132644	17137146	1	-0.122043						GOTERM_BP_FAT	GO:0002495~antigen processing and presentation of peptide antigen via MHC class II	3	0.00350152	0.307053		GOTERM_BP_FAT	GO:0019884~antigen processing and presentation of exogenous antigen	3	0.0144946	0.487256
BTA23	100134966	PPP2R5D	17213929	17237203	1	-4.76457						SP_PIR_KEYWORDS	citrullination	3	0.00409858	0.128539		GOTERM_CC_FAT	GO:0044459~plasma membrane part	15	0.022436	0.311189
BTA23	504558	CUL7	17252725	17266456	-1	-0.0125563						GOTERM_CC_FAT	GO:0000785~chromatin	6	0.00592026	0.156937		GOTERM_CC_FAT	GO:0005886~plasma membrane	20	0.0565468	0.524684
BTA23	514819	PTK7	17326038	17350696	1	-1.09345						GOTERM_BP_FAT	GO:0050778~positive regulation of immune response	5	0.00647236	0.447966		SP_PIR_KEYWORDS	glycoprotein	18	0.137345	0.756853
BTA23	533039	SRF	17358479	17365274	1	-4.36389						GOTERM_BP_FAT	GO:0016064~immunoglobulin mediated immune response	4	0.00745566	0.455923		SP_PIR_KEYWORDS	transmembrane	23	0.151683	0.74784
BTA23	613560	LOC613560	17405932	17408348	-1	1.28597						GOTERM_CC_FAT	GO:0000786~nucleosome	4	0.00798475	0.168385		GOTERM_CC_FAT	GO:0016021~integral to membrane	27	0.196559	0.877216
BTA23	515620	TJAP1	17641398	17665230	1	-1.86071						GOTERM_BP_FAT	GO:0002478~antigen processing and presentation of exogenous peptide antigen	3	0.00815066	0.450679		GOTERM_CC_FAT	GO:0031224~intrinsic to membrane	28	0.204219	0.867443
BTA23	614579	MRPL14	18279311	18282663	-1	2.35887						GOTERM_BP_FAT	GO:0019724~B cell mediated immunity	4	0.00829404	0.425487		UP_SEQ_FEATURE	topological domain:Extracellular	9	0.248779	0.999983
BTA23	534891	TMEM63B	18298703	18318555	1	-1.11787						SP_PIR_KEYWORDS	signal	21	0.00864362	0.207574		UP_SEQ_FEATURE	glycosylation site:N-linked (GlcNAc...)	13	0.391337	0.999999
BTA23	510932	SLC29A1	18366257	18376490	1	-0.636726						GOTERM_BP_FAT	GO:0006334~nucleosome assembly	4	0.00918577	0.430457		UP_SEQ_FEATURE	transmembrane region	15	0.457987	0.999998
BTA23	767874	HSP90AB1	18387896	18393559	1	-0.419852						GOTERM_BP_FAT	GO:0031497~chromatin assembly	4	0.0101315	0.436389		UP_SEQ_FEATURE	topological domain:Cytoplasmic	9	0.616802	1
BTA23	767817	CDC5L	18512116	18552455	1	-0.0177726						GOTERM_BP_FAT	GO:0065004~protein-DNA complex assembly	4	0.0101315	0.436389		KEGG_PATHWAY	bta04144:Endocytosis	3	0.650707	0.998655
BTA23	538583	ENPP4	20092414	20107324	1	6.00098						GOTERM_BP_FAT	GO:0002460~adaptive immune response based on somatic recombination of immune receptors built from immunoglobulin superfamily domains	4	0.0121875	0.473312		SP_PIR_KEYWORDS	membrane	21	0.805509	0.997745
BTA23	512304	ENPP5	20111566	20118400	-1	4.35592						GOTERM_BP_FAT	GO:0002250~adaptive immune response	4	0.0121875	0.473312
BTA23	525636	RCAN2	20181996	20262101	-1	0.265138						GOTERM_BP_FAT	GO:0002449~lymphocyte mediated immunity	4	0.0121875	0.473312		Annotation Cluster 2	Enrichment Score: 2.4634211368540466
BTA23	536813	SLC25A27	20604789	20626816	1	0.833037						GOTERM_BP_FAT	GO:0034728~nucleosome organization	4	0.0121875	0.473312		Category	Term	Count	PValue	Benjamini
BTA23	282311	PLA2G7	20651154	20689045	-1	6.0547						GOTERM_BP_FAT	GO:0002684~positive regulation of immune system process	6	0.0130166	0.472381		KEGG_PATHWAY	bta05322:Systemic lupus erythematosus	11	1.535e-08	3.377e-07
BTA23	785024	LOC785024	21147204	21191226	-1	0.327423						GOTERM_CC_FAT	GO:0032993~protein-DNA complex	4	0.0135454	0.230023		GOTERM_BP_FAT	GO:0048584~positive regulation of response to stimulus	8	0.000208716	0.030097
BTA23	281454	RHAG	22823643	22844549	-1	-0.622952						UP_SEQ_FEATURE	domain:GST C-terminal	3	0.0143772	0.750981		GOTERM_BP_FAT	GO:0050778~positive regulation of immune response	5	0.00647236	0.447966
BTA23	510124	EFHC1	25355418	25395093	1	-0.244171						GOTERM_BP_FAT	GO:0019884~antigen processing and presentation of exogenous antigen	3	0.0144946	0.487256		GOTERM_BP_FAT	GO:0016064~immunoglobulin mediated immune response	4	0.00745566	0.455923
BTA23	617287	TRAM2	25405483	25434286	-1	0.0456348						INTERPRO	IPR004046:Glutathione S-transferase, C-terminal	3	0.0155766	0.266597		GOTERM_BP_FAT	GO:0019724~B cell mediated immunity	4	0.00829404	0.425487
BTA23	510383	TMEM14A	25587977	25598484	1	0.252808						INTERPRO	IPR007125:Histone core	3	0.0155766	0.266597		GOTERM_BP_FAT	GO:0002250~adaptive immune response	4	0.0121875	0.473312
BTA23	281805	GSTA1	25606488	25620276	-1	-1.22767						GOTERM_BP_FAT	GO:0002443~leukocyte mediated immunity	4	0.0156899	0.49386		GOTERM_BP_FAT	GO:0002449~lymphocyte mediated immunity	4	0.0121875	0.473312
BTA23	533917	GSTA4	25741476	25756286	-1	-1.25777						GOTERM_BP_FAT	GO:0006323~DNA packaging	4	0.0169704	0.50145		GOTERM_BP_FAT	GO:0002460~adaptive immune response based on somatic recombination of immune receptors built from immunoglobulin superfamily domains	4	0.0121875	0.473312
BTA23	617293	ELOVL5	25933750	26066461	-1	-3.07655						GOTERM_MF_FAT	GO:0030528~transcription regulator activity	13	0.0177161	0.973917		GOTERM_BP_FAT	GO:0002684~positive regulation of immune system process	6	0.0130166	0.472381
BTA23	539241	BLA-DQB	26278871	26286785	1	-7.58401						GOTERM_CC_FAT	GO:0044459~plasma membrane part	15	0.022436	0.311189		GOTERM_BP_FAT	GO:0002443~leukocyte mediated immunity	4	0.0156899	0.49386
BTA23	786695	LOC786695	26329913	26359618	1	-0.327595						SP_PIR_KEYWORDS	chromosomal protein	4	0.0243121	0.422865		GOTERM_BP_FAT	GO:0002252~immune effector process	4	0.0388192	0.748444
BTA23	506214	BOLA-DRA	26439542	26444249	-1	-13.2006						SP_PIR_KEYWORDS	dna-binding	11	0.0252683	0.387327		GOTERM_BP_FAT	GO:0006952~defense response	5	0.149301	0.972311
BTA23	280986	AGER	27028691	27031795	1	8.95212						GOTERM_BP_FAT	GO:0006959~humoral immune response	3	0.0253091	0.627537
BTA23	616187	RNF5	27031916	27034230	-1	1.93484						SP_PIR_KEYWORDS	nucleosome core	3	0.0259812	0.356568		Annotation Cluster 3	Enrichment Score: 1.9282992566741963
BTA23	516797	PPT2	27047795	27056852	-1	1.48118						GOTERM_BP_FAT	GO:0006333~chromatin assembly or disassembly	4	0.0292745	0.662923		Category	Term	Count	PValue	Benjamini
BTA23	513928	ATF6B	27077307	27087169	1	-0.913994						GOTERM_BP_FAT	GO:0060545~positive regulation of necroptosis	2	0.0311469	0.668113		INTERPRO	IPR017933:Glutathione S-transferase/chloride channel, C-terminal	4	0.00165297	0.042629
BTA23	280678	C4A	27164097	27178771	-1	-3.94756						GOTERM_BP_FAT	GO:0010940~positive regulation of necrotic cell death	2	0.0311469	0.668113		INTERPRO	IPR010987:Glutathione S-transferase, C-terminal-like	4	0.00241268	0.0556417
BTA23	100139548	LOC100139548	27191132	27201130	-1	-1.39776						GOTERM_BP_FAT	GO:0060555~induction of necroptosis by extracellular signals	2	0.0311469	0.668113		UP_SEQ_FEATURE	domain:GST C-terminal	3	0.0143772	0.750981
BTA23	515440	C2	27207245	27225299	-1	-0.586601						GOTERM_BP_FAT	GO:0060553~induction of necroptosis	2	0.0311469	0.668113		INTERPRO	IPR004046:Glutathione S-transferase, C-terminal	3	0.0155766	0.266597
BTA23	514062	EHMT2	27258170	27271136	1	-1.29922						GOTERM_BP_FAT	GO:0060544~regulation of necroptosis	2	0.0311469	0.668113		INTERPRO	IPR012335:Thioredoxin fold	3	0.255617	0.993244
BTA23	520625	SLC44A4	27271758	27285129	1	-3.71168						GOTERM_BP_FAT	GO:0010939~regulation of necrotic cell death	2	0.0311469	0.668113
BTA23	505556	VARS	27338265	27349542	1	-2.77974						INTERPRO	IPR005349:Uncharacterised protein family UPF0136, Transmembrane	2	0.0323033	0.450439		Annotation Cluster 4	Enrichment Score: 1.488867916664476
BTA23	515646	CLIC1	27379098	27384690	1	-0.0179647						INTERPRO	IPR003080:Glutathione S-transferase, alpha class	2	0.0323033	0.450439		Category	Term	Count	PValue	Benjamini
BTA23	540386	DDAH2	27385062	27388581	1	1.85979						SP_PIR_KEYWORDS	acetyllysine	2	0.0337143	0.39988		SP_PIR_KEYWORDS	citrullination	3	0.00409858	0.128539
BTA23	505805	LY6G6C	27393367	27396041	1	-1.09243						GOTERM_BP_FAT	GO:0002252~immune effector process	4	0.0388192	0.732158		GOTERM_CC_FAT	GO:0000785~chromatin	6	0.00592026	0.156937
BTA23	513252	ABHD16A	27409170	27421474	1	-1.61114						SP_PIR_KEYWORDS	DNA binding	3	0.044516	0.456757		GOTERM_CC_FAT	GO:0000786~nucleosome	4	0.00798475	0.168385
BTA23	505830	APOM	27445032	27447139	-1	-1.57008						GOTERM_CC_FAT	GO:0005694~chromosome	7	0.0459507	0.491454		GOTERM_BP_FAT	GO:0006334~nucleosome assembly	4	0.00918577	0.430457
BTA23	280989	AIF1	27500530	27502804	-1	-0.605926						GOTERM_MF_FAT	GO:0003677~DNA binding	15	0.046083	0.99187		GOTERM_BP_FAT	GO:0031497~chromatin assembly	4	0.0101315	0.436389
BTA23	513769	NCR3	27518600	27521149	1	-1.38844						INTERPRO	IPR001003:MHC class II, alpha chain, N-terminal	2	0.0480654	0.565641		GOTERM_BP_FAT	GO:0065004~protein-DNA complex assembly	4	0.0101315	0.436389
BTA23	280943	TNF	27531256	27534021	-1	11.4991						SP_PIR_KEYWORDS	nucleus	23	0.0490646	0.458199		GOTERM_BP_FAT	GO:0034728~nucleosome organization	4	0.0121875	0.473312
BTA23	540191	DDX39B	27563245	27574041	1	-1.75351						GOTERM_CC_FAT	GO:0005886~plasma membrane	20	0.0565468	0.524684		GOTERM_CC_FAT	GO:0032993~protein-DNA complex	4	0.0135454	0.230023
BTA23	782684	BOLA-A	27748495	27806549	1	-4.84968						GOTERM_BP_FAT	GO:0065003~macromolecular complex assembly	7	0.0595319	0.85821		INTERPRO	IPR007125:Histone core	3	0.0155766	0.266597
BTA23	282316	POU5F1	27905404	27910428	1	2.12027						GOTERM_MF_FAT	GO:0003700~transcription factor activity	8	0.0635602	0.988502		GOTERM_BP_FAT	GO:0006323~DNA packaging	4	0.0169704	0.50145
BTA23	514216	TCF19	27911489	27915229	-1	-1.07482						INTERPRO	IPR005819:Histone H5	2	0.0635733	0.645769		SP_PIR_KEYWORDS	chromosomal protein	4	0.0243121	0.422865
BTA23	514215	CCHCR1	27915660	27927052	1	0.109452						GOTERM_BP_FAT	GO:0009967~positive regulation of signal transduction	5	0.0650862	0.871609		SP_PIR_KEYWORDS	dna-binding	11	0.0252683	0.387327
BTA23	522351	CDSN	27944296	27948508	1	0.178017						GOTERM_CC_FAT	GO:0044427~chromosomal part	6	0.0663589	0.545985		SP_PIR_KEYWORDS	nucleosome core	3	0.0259812	0.356568
BTA23	507248	VARS2	28069652	28088760	-1	-1.6459						GOTERM_BP_FAT	GO:0034622~cellular macromolecular complex assembly	5	0.0670787	0.869063		GOTERM_BP_FAT	GO:0006333~chromatin assembly or disassembly	4	0.0292745	0.662923
BTA23	534092	DDR1	28095645	28109458	-1	-0.490988						GOTERM_BP_FAT	GO:0010740~positive regulation of protein kinase cascade	4	0.0673057	0.859381		SP_PIR_KEYWORDS	DNA binding	3	0.044516	0.492368
BTA23	505455	IER3	28207551	28208817	1	-4.24834						GOTERM_CC_FAT	GO:0001891~phagocytic cup	2	0.0682236	0.522286		GOTERM_CC_FAT	GO:0005694~chromosome	7	0.0459507	0.491454
BTA23	506405	DHX16	28258836	28271069	1	0.498918						GOTERM_BP_FAT	GO:0010647~positive regulation of cell communication	5	0.0732457	0.872833		GOTERM_BP_FAT	GO:0065003~macromolecular complex assembly	7	0.0595319	0.870257
BTA23	510825	PPP1R10	28296318	28311121	1	-0.763245						GOTERM_BP_FAT	GO:0043933~macromolecular complex subunit organization	7	0.0765487	0.875312		GOTERM_CC_FAT	GO:0044427~chromosomal part	6	0.0663589	0.545985
BTA23	525344	PRR3	28337206	28342284	-1	-2.52916						INTERPRO	IPR005818:Histone H1/H5	2	0.0788311	0.70367		GOTERM_BP_FAT	GO:0034622~cellular macromolecular complex assembly	5	0.0670787	0.879698
BTA23	532528	GNL1	28343195	28363970	1	-3.08744						KEGG_PATHWAY	bta00970:Aminoacyl-tRNA biosynthesis	3	0.0831785	0.500796		GOTERM_BP_FAT	GO:0043933~macromolecular complex subunit organization	7	0.0765487	0.884566
BTA23	512672	LOC512672	28428431	28440296	1	-5.31047						GOTERM_CC_FAT	GO:0005730~nucleolus	6	0.0859944	0.577565		GOTERM_BP_FAT	GO:0034621~cellular macromolecular complex subunit organization	5	0.0864171	0.905846
BTA23	510417	BOLA-NC1	28483925	28487448	-1	-5.51496						GOTERM_BP_FAT	GO:0034621~cellular macromolecular complex subunit organization	5	0.0864171	0.897853		GOTERM_BP_FAT	GO:0006325~chromatin organization	5	0.0887185	0.904154
BTA23	407173	JSP.1	28598865	28602531	-1	-6.89004						PIR_SUPERFAMILY	PIRSF001825:prolactin/lactogen/growth hormone	2	0.0878701	0.777366		SP_PIR_KEYWORDS	ubl conjugation	6	0.108485	0.753124
BTA23	515712	BOLA	28655712	28659544	-1	-13.422						GOTERM_BP_FAT	GO:0006325~chromatin organization	5	0.0887185	0.896361		GOTERM_BP_FAT	GO:0051276~chromosome organization	5	0.161177	0.977266
BTA23	786347	ZNRD1	28725296	28872123	-1	0.765188						UP_SEQ_FEATURE	domain:GST N-terminal	2	0.0903493	0.997667		SP_PIR_KEYWORDS	isopeptide bond	4	0.192199	0.814074
BTA23	786262	ZFP57	28890184	28893678	1	0.0336068						SMART	SM00526:H15	2	0.0927404	0.943366		SP_PIR_KEYWORDS	methylation	3	0.488994	0.950153
BTA23	512938	UBD	29074411	29076725	1	-0.076614						INTERPRO	IPR001400:Somatotropin hormone	2	0.0938427	0.746856
BTA23	512445	ZNF187	30477777	30484027	-1	-1.55063												Annotation Cluster 5	Enrichment Score: 1.4113491639081217
BTA23	511794	ZNF192	30596641	30612138	-1	-1.30175												Category	Term	Count	PValue	Benjamini
BTA23	539270	ABT1	31533945	31536897	-1	-0.138533												GOTERM_BP_FAT	GO:0048584~positive regulation of response to stimulus	8	0.000208716	0.030097
BTA23	282157	BTN1A1	31598134	31608526	-1	23.8348												GOTERM_BP_FAT	GO:0006959~humoral immune response	3	0.0253091	0.627537
BTA23	618824	LOC618824	31718095	31718555	1	-9.20975												GOTERM_BP_FAT	GO:0006952~defense response	5	0.149301	0.972311
BTA23	509275	HIST1H1D	31746873	31750532	1	3.19109												GOTERM_BP_FAT	GO:0009611~response to wounding	4	0.325725	0.99688
BTA23	523214	LOC523214	31753890	31754300	-1	-3.51954												GOTERM_BP_FAT	GO:0006954~inflammatory response	3	0.341593	0.997214
BTA23	617875	LOC617875	31883173	31883964	-1	-1.22376
BTA23	526377	GMNN	33120086	33130817	-1	-0.879188												Annotation Cluster 6	Enrichment Score: 0.9447225547389139
BTA23	534366	C23H6orf62	33166271	33179350	1	1.08009												Category	Term	Count	PValue	Benjamini
BTA23	287025	GPLD1	33345781	33396765	1	1.56862												GOTERM_MF_FAT	GO:0030528~transcription regulator activity	13	0.0177161	0.973917
BTA23	508554	MRS2	33399278	33437917	-1	3.91114												SP_PIR_KEYWORDS	dna-binding	11	0.0252683	0.387327
BTA23	281429	PRP1	35000478	35012563	-1	1.92549												GOTERM_MF_FAT	GO:0003677~DNA binding	15	0.046083	0.99187
BTA23	280901	PRL	35572750	35581379	-1	18.4457												SP_PIR_KEYWORDS	nucleus	23	0.0490646	0.490407
BTA23	407143	HDGFL1	35949144	35951132	-1	-0.86405												GOTERM_MF_FAT	GO:0003700~transcription factor activity	8	0.0635602	0.988502
BTA23	524166	RNF144B	39590080	39679479	-1	1.7405												GOTERM_BP_FAT	GO:0045449~regulation of transcription	16	0.102914	0.929344
BTA23	540945	DEK	39773165	39802142	1	-4.1032												GOTERM_BP_FAT	GO:0006350~transcription	9	0.163843	0.976303
BTA23	533000	GMPR	41361893	41422710	-1	-1.67936												GOTERM_BP_FAT	GO:0006355~regulation of transcription, DNA-dependent	11	0.174368	0.97742
BTA23	541070	MYLIP	41548001	41568655	-1	-0.830228												GOTERM_BP_FAT	GO:0051252~regulation of RNA metabolic process	11	0.195143	0.981179
BTA23	528253	JARID2	42052279	42278730	-1	-2.67207												SP_PIR_KEYWORDS	Transcription	9	0.214433	0.834157
BTA23	504967	NEDD9	45783667	45818398	1	0.601933												SP_PIR_KEYWORDS	transcription regulation	8	0.260178	0.827208
BTA23	613802	TMEM14C	46171016	46177711	-1	-0.284684												GOTERM_MF_FAT	GO:0043565~sequence-specific DNA binding	4	0.453218	0.999965
BTA23	505125	PAK1IP1	46181951	46192733	-1	0.353773												GOTERM_BP_FAT	GO:0006357~regulation of transcription from RNA polymerase II promoter	4	0.560499	0.999766
BTA23	505849	TFAP2A	46383708	46401985	1	-1.63792
BTA23	782393	LOC782393	48237873	48253574	1	1.58837												Annotation Cluster 7	Enrichment Score: 0.723521309701077
BTA23	615027	TXNDC5	48380122	48404440	1	0.104193												Category	Term	Count	PValue	Benjamini
BTA23	513601	SNRNP48	48704639	48720783	-1	1.81205												SP_PIR_KEYWORDS	glycoprotein	18	0.137345	0.756853
BTA23	514360	DSP	48729152	48772243	-1	-1.3671												UP_SEQ_FEATURE	disulfide bond	13	0.162618	0.999988
BTA23	505390	FARS2	50080723	50337731	-1	-2.73409												SP_PIR_KEYWORDS	disulfide bond	13	0.302311	0.843593
BTA23	531274	RPP40	50530340	50537955	1	-0.807001
BTA23	512236	PRPF4B	51068636	51092653	-1	-2.27975												Annotation Cluster 8	Enrichment Score: 0.5882272732714136
BTA23	789063	PSMG4	51421427	51425756	-1	-4.0222												Category	Term	Count	PValue	Benjamini
BTA23	505457	BPHL	51488815	51510132	-1	-1.66835												GOTERM_BP_FAT	GO:0009967~positive regulation of signal transduction	5	0.0650862	0.882571
BTA23	504727	RIPK1	51514052	51539781	-1	1.13945												GOTERM_BP_FAT	GO:0010740~positive regulation of protein kinase cascade	4	0.0673057	0.869993
BTA23	286854	SERPINB6	51667824	51675967	1	-0.468476												GOTERM_BP_FAT	GO:0010647~positive regulation of cell communication	5	0.0732457	0.88253
BTA23	513431	EXOC2	53071578	53178565	1	2.81448												GOTERM_BP_FAT	GO:0010627~regulation of protein kinase cascade	4	0.119588	0.950583
																		GOTERM_BP_FAT	GO:0043068~positive regulation of programmed cell death	4	0.223158	0.987735
																		GOTERM_BP_FAT	GO:0010942~positive regulation of cell death	4	0.227312	0.987599
																		GOTERM_BP_FAT	GO:0042127~regulation of cell proliferation	6	0.268423	0.993806
																		GOTERM_BP_FAT	GO:0008284~positive regulation of cell proliferation	4	0.273872	0.993858
																		GOTERM_BP_FAT	GO:0043065~positive regulation of apoptosis	3	0.484042	0.999484
																		GOTERM_BP_FAT	GO:0042981~regulation of apoptosis	5	0.504636	0.999633
																		GOTERM_BP_FAT	GO:0043067~regulation of programmed cell death	5	0.511421	0.999645
																		GOTERM_BP_FAT	GO:0010941~regulation of cell death	5	0.514799	0.99963
																		GOTERM_BP_FAT	GO:0043066~negative regulation of apoptosis	3	0.543323	0.999724
																		GOTERM_BP_FAT	GO:0043069~negative regulation of programmed cell death	3	0.54805	0.999722
																		GOTERM_BP_FAT	GO:0060548~negative regulation of cell death	3	0.54805	0.999722
																		Annotation Cluster 9	Enrichment Score: 0.5391053873222535
																		Category	Term	Count	PValue	Benjamini
																		GOTERM_CC_FAT	GO:0005730~nucleolus	6	0.0859944	0.609395
																		GOTERM_CC_FAT	GO:0016604~nuclear body	3	0.211234	0.857602
																		GOTERM_CC_FAT	GO:0031981~nuclear lumen	9	0.219359	0.850218
																		GOTERM_CC_FAT	GO:0043228~non-membrane-bounded organelle	17	0.225465	0.840602
																		GOTERM_CC_FAT	GO:0043232~intracellular non-membrane-bounded organelle	17	0.225465	0.840602
																		GOTERM_CC_FAT	GO:0005654~nucleoplasm	6	0.302182	0.912307
																		GOTERM_CC_FAT	GO:0044451~nucleoplasm part	5	0.3551	0.929704
																		GOTERM_CC_FAT	GO:0070013~intracellular organelle lumen	9	0.556757	0.982892
																		GOTERM_CC_FAT	GO:0043233~organelle lumen	9	0.559372	0.976947
																		GOTERM_CC_FAT	GO:0031974~membrane-enclosed lumen	9	0.600361	0.979891
																		Annotation Cluster 10	Enrichment Score: 0.533404869831715
																		Category	Term	Count	PValue	Benjamini
																		SP_PIR_KEYWORDS	zinc-finger	8	0.119616	0.758913
																		INTERPRO	IPR001841:Zinc finger, RING-type	3	0.416061	0.998296
																		SMART	SM00184:RING	3	0.504476	0.999999
																		Annotation Cluster 11	Enrichment Score: 0.5314622406047554
																		Category	Term	Count	PValue	Benjamini
																		SP_PIR_KEYWORDS	zinc-finger	8	0.119616	0.758913
																		SP_PIR_KEYWORDS	zinc	12	0.131413	0.765952
																		SP_PIR_KEYWORDS	metal-binding	15	0.288102	0.838207
																		GOTERM_MF_FAT	GO:0043167~ion binding	23	0.334136	0.999993
																		GOTERM_MF_FAT	GO:0008270~zinc ion binding	13	0.376383	0.999994
																		GOTERM_MF_FAT	GO:0046872~metal ion binding	22	0.380556	0.999981
																		GOTERM_MF_FAT	GO:0043169~cation binding	22	0.405615	0.999975
																		GOTERM_MF_FAT	GO:0046914~transition metal ion binding	14	0.637151	0.999981
																		Annotation Cluster 12	Enrichment Score: 0.517338374183596
																		Category	Term	Count	PValue	Benjamini
																		GOTERM_BP_FAT	GO:0042127~regulation of cell proliferation	6	0.268423	0.993806
																		GOTERM_BP_FAT	GO:0007155~cell adhesion	5	0.323283	0.997073
																		GOTERM_BP_FAT	GO:0022610~biological adhesion	5	0.323283	0.997073
																		Annotation Cluster 13	Enrichment Score: 0.4814515648988176
																		Category	Term	Count	PValue	Benjamini
																		SP_PIR_KEYWORDS	receptor	8	0.260178	0.827208
																		INTERPRO	IPR003599:Immunoglobulin subtype	3	0.334201	0.996555
																		SMART	SM00409:IG	3	0.413397	1
																		Annotation Cluster 14	Enrichment Score: 0.4786101975164128
																		Category	Term	Count	PValue	Benjamini
																		SP_PIR_KEYWORDS	rna-binding	5	0.23959	0.840405
																		GOTERM_MF_FAT	GO:0003723~RNA binding	6	0.310894	1
																		KEGG_PATHWAY	bta03040:Spliceosome	4	0.315098	0.937683
																		GOTERM_CC_FAT	GO:0044451~nucleoplasm part	5	0.3551	0.929704
																		GOTERM_CC_FAT	GO:0030529~ribonucleoprotein complex	6	0.485369	0.973691
																		Annotation Cluster 15	Enrichment Score: 0.4113554146156461
																		Category	Term	Count	PValue	Benjamini
																		SP_PIR_KEYWORDS	Spliceosome	3	0.214753	0.818232
																		GOTERM_CC_FAT	GO:0005681~spliceosome	3	0.309061	0.905768
																		SP_PIR_KEYWORDS	mrna splicing	3	0.353469	0.885195
																		GOTERM_BP_FAT	GO:0006396~RNA processing	5	0.355762	0.997695
																		GOTERM_BP_FAT	GO:0008380~RNA splicing	3	0.370183	0.998102
																		SP_PIR_KEYWORDS	mrna processing	3	0.432037	0.933282
																		GOTERM_CC_FAT	GO:0030529~ribonucleoprotein complex	6	0.485369	0.973691
																		GOTERM_BP_FAT	GO:0006397~mRNA processing	3	0.524082	0.999662
																		GOTERM_BP_FAT	GO:0016071~mRNA metabolic process	3	0.584651	0.999832
																		Annotation Cluster 16	Enrichment Score: 0.37870966078370577
																		Category	Term	Count	PValue	Benjamini
																		GOTERM_BP_FAT	GO:0010605~negative regulation of macromolecule metabolic process	5	0.323283	0.997073
																		GOTERM_BP_FAT	GO:0045934~negative regulation of nucleobase, nucleoside, nucleotide and nucleic acid metabolic process	4	0.325725	0.99688
																		GOTERM_BP_FAT	GO:0051172~negative regulation of nitrogen compound metabolic process	4	0.334403	0.997099
																		GOTERM_BP_FAT	GO:0010558~negative regulation of macromolecule biosynthetic process	4	0.394865	0.998751
																		GOTERM_BP_FAT	GO:0031327~negative regulation of cellular biosynthetic process	4	0.40768	0.998653
																		GOTERM_BP_FAT	GO:0009890~negative regulation of biosynthetic process	4	0.428866	0.998923
																		GOTERM_BP_FAT	GO:0045892~negative regulation of transcription, DNA-dependent	3	0.436666	0.998979
																		GOTERM_BP_FAT	GO:0051253~negative regulation of RNA metabolic process	3	0.442044	0.998981
																		GOTERM_BP_FAT	GO:0016481~negative regulation of transcription	3	0.56203	0.999746
																		GOTERM_BP_FAT	GO:0010629~negative regulation of gene expression	3	0.619065	0.999919
																		Annotation Cluster 17	Enrichment Score: 0.30510602984596774
																		Category	Term	Count	PValue	Benjamini
																		GOTERM_BP_FAT	GO:0007600~sensory perception	3	0.409381	0.998546
																		GOTERM_BP_FAT	GO:0050877~neurological system process	4	0.541669	0.999746
																		GOTERM_BP_FAT	GO:0050890~cognition	3	0.54805	0.999722
																		Annotation Cluster 18	Enrichment Score: 0.30429637772150786
																		Category	Term	Count	PValue	Benjamini
																		GOTERM_MF_FAT	GO:0004713~protein tyrosine kinase activity	3	0.204797	0.999992
																		SP_PIR_KEYWORDS	kinase	6	0.258926	0.838809
																		INTERPRO	IPR000719:Protein kinase, core	5	0.292369	0.995764
																		INTERPRO	IPR008271:Serine/threonine protein kinase, active site	4	0.310573	0.995949
																		GOTERM_BP_FAT	GO:0006468~protein amino acid phosphorylation	7	0.316745	0.996998
																		UP_SEQ_FEATURE	domain:Protein kinase	3	0.323077	0.999996
																		GOTERM_MF_FAT	GO:0004672~protein kinase activity	6	0.333674	0.999999
																		INTERPRO	IPR017442:Serine/threonine protein kinase-related	4	0.382231	0.998239
																		INTERPRO	IPR017441:Protein kinase, ATP binding site	4	0.404385	0.99844
																		UP_SEQ_FEATURE	binding site:ATP	3	0.419217	0.999998
																		GOTERM_MF_FAT	GO:0005524~ATP binding	11	0.440048	0.999979
																		INTERPRO	IPR002290:Serine/threonine protein kinase	3	0.444123	0.998676
																		GOTERM_MF_FAT	GO:0032559~adenyl ribonucleotide binding	11	0.456199	0.999929
																		GOTERM_BP_FAT	GO:0016310~phosphorylation	7	0.467991	0.999346
																		GOTERM_MF_FAT	GO:0004674~protein serine/threonine kinase activity	4	0.490316	0.999946
																		UP_SEQ_FEATURE	nucleotide phosphate-binding region:ATP	4	0.517251	0.999999
																		GOTERM_MF_FAT	GO:0030554~adenyl nucleotide binding	11	0.524082	0.999923
																		SMART	SM00220:S_TKc	3	0.534813	0.999987
																		GOTERM_MF_FAT	GO:0001883~purine nucleoside binding	11	0.541695	0.999914
																		GOTERM_MF_FAT	GO:0001882~nucleoside binding	11	0.549458	0.999881
																		SP_PIR_KEYWORDS	serine/threonine-protein kinase	3	0.591753	0.976518
																		GOTERM_MF_FAT	GO:0032553~ribonucleotide binding	12	0.648964	0.999977
																		GOTERM_MF_FAT	GO:0032555~purine ribonucleotide binding	12	0.648964	0.999977
																		GOTERM_BP_FAT	GO:0006793~phosphorus metabolic process	7	0.667659	0.999963
																		GOTERM_BP_FAT	GO:0006796~phosphate metabolic process	7	0.667659	0.999963
																		GOTERM_BP_FAT	GO:0010033~response to organic substance	3	0.699058	0.999981
																		UP_SEQ_FEATURE	active site:Proton acceptor	3	0.705544	1
																		GOTERM_MF_FAT	GO:0017076~purine nucleotide binding	12	0.706611	0.999993
																		SP_PIR_KEYWORDS	atp-binding	7	0.724051	0.994637
																		SP_PIR_KEYWORDS	transferase	6	0.826819	0.998254
																		GOTERM_MF_FAT	GO:0000166~nucleotide binding	12	0.897793	1
																		SP_PIR_KEYWORDS	nucleotide-binding	7	0.935192	0.999869
																		Annotation Cluster 19	Enrichment Score: 0.2668598050372778
																		Category	Term	Count	PValue	Benjamini
																		GOTERM_BP_FAT	GO:0051169~nuclear transport	3	0.173382	0.979177
																		GOTERM_BP_FAT	GO:0006913~nucleocytoplasmic transport	3	0.173382	0.979177
																		GOTERM_BP_FAT	GO:0006605~protein targeting	3	0.295132	0.995691
																		GOTERM_BP_FAT	GO:0006886~intracellular protein transport	3	0.712643	0.999983
																		GOTERM_BP_FAT	GO:0034613~cellular protein localization	3	0.747415	0.999993
																		GOTERM_BP_FAT	GO:0070727~cellular macromolecule localization	3	0.750394	0.999993
																		GOTERM_BP_FAT	GO:0015031~protein transport	4	0.871087	1
																		GOTERM_BP_FAT	GO:0045184~establishment of protein localization	4	0.872526	1
																		GOTERM_BP_FAT	GO:0046907~intracellular transport	3	0.873852	1
																		GOTERM_BP_FAT	GO:0008104~protein localization	4	0.910702	1
																		Annotation Cluster 20	Enrichment Score: 0.21790743992694914
																		Category	Term	Count	PValue	Benjamini
																		GOTERM_CC_FAT	GO:0005615~extracellular space	5	0.475027	0.975408
																		SP_PIR_KEYWORDS	Secreted	8	0.54249	0.965955
																		GOTERM_CC_FAT	GO:0044421~extracellular region part	6	0.659293	0.986015
																		GOTERM_CC_FAT	GO:0005576~extracellular region	9	0.791009	0.996397
																		Annotation Cluster 21	Enrichment Score: 0.16624675920919665
																		Category	Term	Count	PValue	Benjamini
																		GOTERM_BP_FAT	GO:0006915~apoptosis	3	0.651287	0.999955
																		GOTERM_BP_FAT	GO:0012501~programmed cell death	3	0.666585	0.999967
																		GOTERM_BP_FAT	GO:0008219~cell death	3	0.699058	0.999981
																		GOTERM_BP_FAT	GO:0016265~death	3	0.712643	0.999983
																		Annotation Cluster 22	Enrichment Score: 0.15737954137110452
																		Category	Term	Count	PValue	Benjamini
																		GOTERM_CC_FAT	GO:0000267~cell fraction	4	0.605972	0.978184
																		GOTERM_CC_FAT	GO:0005624~membrane fraction	3	0.73591	0.993927
																		GOTERM_CC_FAT	GO:0005626~insoluble fraction	3	0.756108	0.99467
																		Annotation Cluster 23	Enrichment Score: 0.09980669840709411
																		Category	Term	Count	PValue	Benjamini
																		GOTERM_BP_FAT	GO:0045941~positive regulation of transcription	3	0.709295	0.999984
																		GOTERM_BP_FAT	GO:0010628~positive regulation of gene expression	3	0.738301	0.999992
																		GOTERM_BP_FAT	GO:0045935~positive regulation of nucleobase, nucleoside, nucleotide and nucleic acid metabolic process	3	0.773166	0.999996
																		GOTERM_BP_FAT	GO:0051173~positive regulation of nitrogen compound metabolic process	3	0.786476	0.999997
																		GOTERM_BP_FAT	GO:0010557~positive regulation of macromolecule biosynthetic process	3	0.808737	0.999998
																		GOTERM_BP_FAT	GO:0031328~positive regulation of cellular biosynthetic process	3	0.828939	0.999998
																		GOTERM_BP_FAT	GO:0009891~positive regulation of biosynthetic process	3	0.835241	0.999999
																		GOTERM_BP_FAT	GO:0010604~positive regulation of macromolecule metabolic process	3	0.892045	1
																		Annotation Cluster 24	Enrichment Score: 0.07747339769367861
																		Category	Term	Count	PValue	Benjamini
																		GOTERM_BP_FAT	GO:0051603~proteolysis involved in cellular protein catabolic process	3	0.791608	0.999997
																		GOTERM_BP_FAT	GO:0044257~cellular protein catabolic process	3	0.794134	0.999997
																		GOTERM_BP_FAT	GO:0030163~protein catabolic process	3	0.817961	0.999998
																		GOTERM_BP_FAT	GO:0006508~proteolysis	5	0.855457	0.999999
																		GOTERM_BP_FAT	GO:0044265~cellular macromolecule catabolic process	3	0.867196	1
																		GOTERM_BP_FAT	GO:0009057~macromolecule catabolic process	3	0.898891	1

## Sheet: BTA12
Chromosome	Entrez Gene ID	Gene Symbol	Start Chr	End Chr	Strand	Calculated Impact		During lactation (from 15 to 120d)		Calculated impact		DAVID chart analysis results						DAVID functional cluster analysis results
BTA12	515509	SUGT1	9739255	9780012	-1	-0.302474		Total number of annotated genes	78			Category	Term	Count	PValue	Benjamini		Annotation Cluster 1	Enrichment Score: 0.8634817670350625
BTA12	505251	ELF1	9792692	9877139	-1	2.97574		Number of down-regulated genes	41	-2.63078		GOTERM_BP_FAT	GO:0007605~sensory perception of sound	3	0.0135554	0.988628		Category	Term	Count	PValue	Benjamini
BTA12	506275	WBP4	9914370	9936732	1	-1.10937		Number of up-regulated genes	37	3.99414		SP_PIR_KEYWORDS	hydroxylation	3	0.0154128	0.767783		GOTERM_BP_FAT	GO:0007605~sensory perception of sound	3	0.0135554	0.988628
BTA12	538461	KBTBD6	9970705	9973691	1	7.74088		Total		0.51181		SP_PIR_KEYWORDS	Hearing	2	0.0159376	0.530036		GOTERM_BP_FAT	GO:0050954~sensory perception of mechanical stimulus	3	0.0161557	0.930829
BTA12	614348	C12H13orf15	10236891	10252166	-1	2.52342						GOTERM_BP_FAT	GO:0050954~sensory perception of mechanical stimulus	3	0.0161557	0.930829		GOTERM_BP_FAT	GO:0007600~sensory perception	3	0.176402	1
BTA12	537533	DGKH	11037392	11112115	-1	2.1838						INTERPRO	IPR001442:Type 4 procollagen, C-terminal repeat	2	0.0225298	0.927237		GOTERM_BP_FAT	GO:0050890~cognition	3	0.261592	0.999999
BTA12	533105	AKAP11	11166576	11202922	1	-3.41728						UP_SEQ_FEATURE	domain:Collagen IV NC1	2	0.024041	0.946075		SP_PIR_KEYWORDS	cell membrane	5	0.295013	0.995817
BTA12	618047	DNAJC15	11915087	12000365		-12.6837						SMART	SM00111:C4	2	0.0245723	0.48918		GOTERM_BP_FAT	GO:0050877~neurological system process	3	0.459857	0.999987
BTA12	613627	SERP2	13598427	13623622		4.58002						GOTERM_CC_FAT	GO:0005587~collagen type IV	2	0.0256591	0.87501		GOTERM_CC_FAT	GO:0005886~plasma membrane	7	0.658562	0.999815
BTA12	510359	TSC22D1	13656107	13784155	-1	0.647003						GOTERM_CC_FAT	GO:0030935~sheet-forming collagen	2	0.0256591	0.87501
BTA12	509259	GTF2F2	14267864	14408245	1	3.56824						SP_PIR_KEYWORDS	basement membrane	2	0.0393806	0.716028		Annotation Cluster 2	Enrichment Score: 0.5761146503161411
BTA12	532845	COG3	14563901	14624728		1.78353						SP_PIR_KEYWORDS	activator	4	0.0427723	0.64202		Category	Term	Count	PValue	Benjamini
BTA12	540735	ZC3H13	15054334	15155742	-1	-0.609755						INTERPRO	IPR000500:Connexins	2	0.0517985	0.953034		UP_SEQ_FEATURE	topological domain:Cytoplasmic	8	0.132624	0.999804
BTA12	540990	LCP1	15227573	15292026	1	0.244689						INTERPRO	IPR017991:Connexin region	2	0.0517985	0.953034		GOTERM_CC_FAT	GO:0031224~intrinsic to membrane	16	0.136283	0.999992
BTA12	535653	ESD	15747012	15764789	-1	0.201785						INTERPRO	IPR013092:Connexin, N-terminal	2	0.0517985	0.953034		GOTERM_CC_FAT	GO:0016021~integral to membrane	15	0.173262	0.999505
BTA12	515299	MED4	17058211	17072712	-1	-2.52309						INTERPRO	IPR017990:Connexin, conserved site	2	0.0517985	0.953034		SP_PIR_KEYWORDS	transmembrane	11	0.311886	0.993393
BTA12	510575	ITM2B	17426831	17451831	-1	-0.100873						INTERPRO	IPR019570:Gap junction protein, cysteine-rich domain	2	0.0517985	0.953034		UP_SEQ_FEATURE	transmembrane region	9	0.373595	1
BTA12	513331	PHF11	18442016	18475914	-1	-0.274386						UP_SEQ_FEATURE	active site:Charge relay system	3	0.0545347	0.965427		UP_SEQ_FEATURE	topological domain:Extracellular	5	0.37649	0.999999
BTA12	785222	RCBTB1	18485741	18523127	1	-4.89998						SMART	SM00037:CNX	2	0.0564365	0.543532		SP_PIR_KEYWORDS	membrane	11	0.674964	0.999472
BTA12	512958	EBPL	18590360	18619613	1	-3.38284						GOTERM_MF_FAT	GO:0016863~intramolecular oxidoreductase activity, transposing C=C bonds	2	0.0606748	0.999574
BTA12	540719	KPNA3	18628278	18654024		-3.5857						SP_PIR_KEYWORDS	gap junction	2	0.0622788	0.701471		Annotation Cluster 3	Enrichment Score: 0.5663429340369712
BTA12	523432	WDFY2	20478051	20663852	-1	-0.479083						GOTERM_BP_FAT	GO:0048066~pigmentation during development	2	0.0665163	0.999461		Category	Term	Count	PValue	Benjamini
BTA12	515249	CKAP2	20995930	21021268	1	-11.9403						GOTERM_CC_FAT	GO:0005922~connexon complex	2	0.0750743	0.955917		GOTERM_MF_FAT	GO:0008270~zinc ion binding	11	0.118623	1
BTA12	541228	THSD1	21064917	21092754	1	6.22783						GOTERM_BP_FAT	GO:0006367~transcription initiation from RNA polymerase II promoter	2	0.0824584	0.999138		SP_PIR_KEYWORDS	zinc	7	0.140239	0.941616
BTA12	281960	POSTN	23856637	23891311	1	0.0651123						GOTERM_CC_FAT	GO:0005921~gap junction	2	0.0909988	0.921467		GOTERM_MF_FAT	GO:0046872~metal ion binding	15	0.316696	1
BTA12	534126	FAM48A	24343037	24382176		48.9875						SP_PIR_KEYWORDS	transcription regulation	6	0.0937232	0.785997		GOTERM_MF_FAT	GO:0043169~cation binding	15	0.335361	1
BTA12	282479	SLC25A5	24392586	24392865	-1	-2.03144												GOTERM_MF_FAT	GO:0046914~transition metal ion binding	11	0.352488	0.999979
BTA12	506566	ALG5	24393172	24419256		2.2332												GOTERM_MF_FAT	GO:0043167~ion binding	15	0.356592	0.99989
BTA12	521939	CCNA1	24803770	24810371	-1	-2.18481												SP_PIR_KEYWORDS	metal-binding	7	0.488754	0.999623
BTA12	534027	SPG20	24873553	24903916		-0.381484
BTA12	538697	STARD13	27647288	27814506	-1	1.40144												Annotation Cluster 4	Enrichment Score: 0.4387949951132565
BTA12	541201	N4BP2L2	28323550	28325610	1	-1.67432												Category	Term	Count	PValue	Benjamini
BTA12	507622	FRY	28547927	28745560	1	-4.0749												GOTERM_BP_FAT	GO:0006915~apoptosis	3	0.338134	0.999999
BTA12	507165	HSPH1	29596281	29619751	-1	0.536384												GOTERM_BP_FAT	GO:0012501~programmed cell death	3	0.350737	0.999997
BTA12	526950	UBL3	30695229	30743063	1	-4.20577												GOTERM_BP_FAT	GO:0008219~cell death	3	0.378808	0.999998
BTA12	539465	SLC7A1	30866329	30880859	1	2.51076												GOTERM_BP_FAT	GO:0016265~death	3	0.391138	0.999991
BTA12	781117	SLC46A3	31330545	31348576	1	2.4091
BTA12	510314	POMP	31395840	31406982	-1	-0.942335												Annotation Cluster 5	Enrichment Score: 0.4082081991942585
BTA12	519743	PAN3	31763290	31790806	1	-3.54101												Category	Term	Count	PValue	Benjamini
BTA12	512700	FLT3	31950899	32003710	1	3.04516												SP_PIR_KEYWORDS	activator	4	0.0427723	0.87185
BTA12	616972	POLR1D	32281069	32313045		-2.7044												SP_PIR_KEYWORDS	transcription regulation	6	0.0937232	0.954203
BTA12	614694	NUPL1	33849396	33879231	-1	1.27952												SP_PIR_KEYWORDS	Transcription	6	0.129959	0.962053
BTA12	540589	MTMR6	33885446	33901741		-4.46357												GOTERM_BP_FAT	GO:0010557~positive regulation of macromolecule biosynthetic process	4	0.223352	1
BTA12	785769	SPATA13	34560130	34622122	-1	-0.279811												GOTERM_BP_FAT	GO:0031328~positive regulation of cellular biosynthetic process	4	0.24397	1
BTA12	517531	MIPEP	34639374	34737268	1	-1.29646												GOTERM_BP_FAT	GO:0009891~positive regulation of biosynthetic process	4	0.250918	1
BTA12	512525	EFHA1	35798655	35854359	1	-0.576877												GOTERM_BP_FAT	GO:0010604~positive regulation of macromolecule metabolic process	4	0.328889	1
BTA12	508454	GJB6	36278286	36285903	-1	0.164365												GOTERM_BP_FAT	GO:0006350~transcription	5	0.333777	1
BTA12	407154	GJB2	36418017	36423059	1	-0.156037												GOTERM_MF_FAT	GO:0030528~transcription regulator activity	6	0.338855	0.999997
BTA12	536389	ZMYM5	36575036	36600003	-1	-0.0674121												GOTERM_MF_FAT	GO:0003700~transcription factor activity	4	0.385469	0.99982
BTA12	507091	MPHOSPH8	36711535	36756266	-1	1.72003												GOTERM_BP_FAT	GO:0045941~positive regulation of transcription	3	0.388065	0.999996
BTA12	535702	KLF5	48064098	48083400	1	-0.329783												GOTERM_BP_FAT	GO:0010628~positive regulation of gene expression	3	0.415486	0.999983
BTA12	539359	LMO7	51180373	51284655	1	2.47872												GOTERM_CC_FAT	GO:0044451~nucleoplasm part	3	0.44092	0.99957
BTA12	534496	MYCBP2	52601018	52859575	1	-1.56079												GOTERM_BP_FAT	GO:0045935~positive regulation of nucleobase, nucleoside, nucleotide and nucleic acid metabolic process	3	0.451127	0.999991
BTA12	281750	EDNRB	53539764	53572617	-1	2.55822												GOTERM_BP_FAT	GO:0051173~positive regulation of nitrogen compound metabolic process	3	0.465635	0.99998
BTA12	504409	RBM26	54852833	54900013	1	-0.493831												GOTERM_CC_FAT	GO:0005654~nucleoplasm	3	0.545442	0.999878
BTA12	512310	NDFIP2	54998796	55068524	1	-4.60129												GOTERM_BP_FAT	GO:0006355~regulation of transcription, DNA-dependent	5	0.557093	0.999997
BTA12	539090	SPRY2	55822732	55824625	1	1.31516												GOTERM_BP_FAT	GO:0051252~regulation of RNA metabolic process	5	0.578491	0.999997
BTA12	326600	ARPC1B	56595499	56596930	1	-1.35055												SP_PIR_KEYWORDS	nucleus	8	0.612921	0.9997
BTA12	280761	DCT	67906694	67989079	-1	0.392278												SP_PIR_KEYWORDS	dna-binding	3	0.687608	0.999319
BTA12	534594	TGDS	68060542	68080502	1	-1.61355												GOTERM_BP_FAT	GO:0045449~regulation of transcription	6	0.708154	1
BTA12	286770	DNAJC3	70706463	70771608		0.011357												GOTERM_CC_FAT	GO:0070013~intracellular organelle lumen	4	0.77232	0.999787
BTA12	527679	MBNL2	72013730	72198007	1	0.882446												GOTERM_CC_FAT	GO:0043233~organelle lumen	4	0.77366	0.999638
BTA12	100125312	UBAC2	73848402	74018829		33.9076												GOTERM_CC_FAT	GO:0031981~nuclear lumen	3	0.79259	0.999616
BTA12	526052	TPP2	76634250	76692326	-1	-5.37086												GOTERM_CC_FAT	GO:0031974~membrane-enclosed lumen	4	0.794269	0.999413
BTA12	525823	SLC10A2	77063283	77073228	1	1.1906												GOTERM_MF_FAT	GO:0003677~DNA binding	5	0.80915	0.999994
BTA12	282191	COL4A1	82952002	83002613	-1	0.258465
BTA12	508632	COL4A2	83186032	83238871	-1	0.111115												Annotation Cluster 6	Enrichment Score: 0.36935118653877763
BTA12	615760	RAB20	83260075	83290083	-1	-0.994497												Category	Term	Count	PValue	Benjamini
BTA12	506598	CARS2	83329141	83348264	1	3.58301												SP_PIR_KEYWORDS	hydroxylation	3	0.0154128	0.767783
BTA12	510084	ANKRD10	83416016	83443680	1	-2.30407												UP_SEQ_FEATURE	topological domain:Cytoplasmic	8	0.132624	0.999804
BTA12	524352	ARHGEF7	83641689	83701719	1	-2.93968												SP_PIR_KEYWORDS	signal	6	0.650723	0.999503
BTA12	512547	ATP11A	84503100	84554307	1	0.029308												UP_SEQ_FEATURE	signal peptide	6	0.664286	1
BTA12	280787	F10	84664833	84678217	1	0.42302												UP_SEQ_FEATURE	disulfide bond	5	0.687776	1
BTA12	617943	PCID2	84694706	84709712	1	2.35887												SP_PIR_KEYWORDS	disulfide bond	5	0.713984	0.99936
BTA12	617935	CUL4A	84710502	84736675		1.25362												SP_PIR_KEYWORDS	glycoprotein	6	0.747757	0.999507
BTA12	509611	TMCO3	84848574	84870404	1	-1.68727												UP_SEQ_FEATURE	glycosylation site:N-linked (GlcNAc...)	5	0.832919	1
BTA12	534579	TFDP1	84887414	84904146	1	-10.0025												SP_PIR_KEYWORDS	Secreted	3	0.847844	0.99991
BTA12	614342	CDC16	85224983	85251481	1	-0.724057												GOTERM_CC_FAT	GO:0005576~extracellular region	4	0.88393	0.999885
																		Annotation Cluster 7	Enrichment Score: 0.3133429541967965
																		Category	Term	Count	PValue	Benjamini
																		GOTERM_CC_FAT	GO:0005578~proteinaceous extracellular matrix	3	0.267589	0.999753
																		GOTERM_CC_FAT	GO:0031012~extracellular matrix	3	0.306381	0.999336
																		GOTERM_CC_FAT	GO:0044421~extracellular region part	3	0.769981	0.999882
																		GOTERM_CC_FAT	GO:0005576~extracellular region	4	0.88393	0.999885
																		Annotation Cluster 8	Enrichment Score: 0.2871617261370186
																		Category	Term	Count	PValue	Benjamini
																		GOTERM_BP_FAT	GO:0006508~proteolysis	5	0.407683	0.999989
																		GOTERM_MF_FAT	GO:0004175~endopeptidase activity	3	0.449978	0.999905
																		GOTERM_MF_FAT	GO:0070011~peptidase activity, acting on L-amino acid peptides	3	0.6116	0.999998
																		GOTERM_MF_FAT	GO:0008233~peptidase activity	3	0.632953	0.999996
																		Annotation Cluster 9	Enrichment Score: 0.20089251041060566
																		Category	Term	Count	PValue	Benjamini
																		GOTERM_CC_FAT	GO:0005856~cytoskeleton	5	0.38542	0.999586
																		GOTERM_CC_FAT	GO:0044430~cytoskeletal part	3	0.634064	0.999868
																		GOTERM_CC_FAT	GO:0043232~intracellular non-membrane-bounded organelle	6	0.802012	0.999252
																		GOTERM_CC_FAT	GO:0043228~non-membrane-bounded organelle	6	0.802012	0.999252
																		Annotation Cluster 10	Enrichment Score: 0.08526740303562277
																		Category	Term	Count	PValue	Benjamini
																		GOTERM_MF_FAT	GO:0005524~ATP binding	6	0.698182	0.999999
																		GOTERM_MF_FAT	GO:0032559~adenyl ribonucleotide binding	6	0.708951	0.999997
																		GOTERM_MF_FAT	GO:0030554~adenyl nucleotide binding	6	0.751864	0.999998
																		GOTERM_MF_FAT	GO:0001883~purine nucleoside binding	6	0.762447	0.999997
																		GOTERM_MF_FAT	GO:0001882~nucleoside binding	6	0.767046	0.999994
																		SP_PIR_KEYWORDS	atp-binding	3	0.858621	0.999898
																		GOTERM_MF_FAT	GO:0032555~purine ribonucleotide binding	6	0.881453	1
																		GOTERM_MF_FAT	GO:0032553~ribonucleotide binding	6	0.881453	1
																		GOTERM_MF_FAT	GO:0017076~purine nucleotide binding	6	0.90389	1
																		GOTERM_MF_FAT	GO:0000166~nucleotide binding	7	0.92255	1
																		SP_PIR_KEYWORDS	nucleotide-binding	3	0.952793	0.999998
