# Supplementary material for: A Novel Dynamic Impact Approach (DIA) for Functional Analysis of Time-Course Omics Studies: Validation Using the Bovine Mammary Transcriptome
Source: PLoS One. 2012 Mar 16;7(3):e32455. doi: 10.1371/journal.pone.0032455 (PMC3306320; doi:10.1371/journal.pone.0032455)
Supplement: File S5 — Complete results from the time course experiment using Dynamic Impact Approach (DIA) and DAVID for DEG between each time point relative to −30d. Reported are the results from the Chromosome, UP_tissue, KEGG pathways, Gene Ontology (Biological process, Cellular component, and Molecular function), SP PIR Keyword, Interpro, COGontology, PIRsuperfamily, SMART, SSF, and UP_Seq_Feature. For each database analyzed reported are the DIA results in descending order from the most to the least overall impacted (as average between ‘impact’ of all time point during lactation, i.e., from 15 to 120 vs. –30d) and the respective results of the enrichment analysis using DAVID both as simple EASE score and Benjamini-Hochberg false discovery rate. The file allows for a quick comparison between results using the two approaches. (XLSX) [file pone.0032455.s011.xlsx]

## Sheet: Chromosome
Results from DIA vs. results from ORA (DAVID). Results are sorted in descending order by impact in DIA
For the DIA (left) shown are the impact (blue bars) and direction of the overall impact (colored square, red = induced; green = inhibited)
For the enrichment analysis (ORA) shown are the significance of the enrichemnt by EASE P-value and Benjamini-Hochberg FDR, as uncovered by DAVID
																				P-VALUE																Benjamini FDR
	vs. -30d																240 vs 120			-15		1		15		30		60		120		240		300		-15		1		15		30		60		120		240
Chromosome	-15		1		15		30		60		120		240		300					D	U	D	U	D	U	D	U	D	U	D	U	D	U	D	U	D	U	D	U	D	U	D	U	D	U	D	U	D	U
BTA6	25.0477	8.726	136.865	98.5547	171.105	127.315	203.015	130.967	250.033	146.608	224.939	112.182	86.4045	53.3604	80.1747	45.4902	50.8253	-14.5568		0.234232	0.326149	0.284285	0.754665	0.135775	0.169299	0.188147	0.929672	0.159274	0.167374	0.341392	0.131466	0.116917	0.377759	0.279394	0.794234	0.354763	0.175946	0.84922	0.478986	0.446693	0.477966	0.458983	0.323319	0.597863	0.118673	0.136349	0.355527	0.163134	0.842784
BTA14	24.3615	12.8661	80.9584	13.3553	108.696	35.1029	119.625	18.033	185.692	54.3568	165.151	22.4988	36.7455	-5.15109	46.5449	7.87603	41.9596	-2.13009		0.661927	0.663933	0.247591	0.769145	0.268183	0.743982	0.124627	0.517353	0.118297	0.535519	0.14658	0.634353	0.435287	0.774258	0.249944	0.544251	0.194947	0.293452	0.857795	0.116336	0.548752	0.184229	0.354623	0.116266	0.594146	0.151945	0.686897	0.185373	0.796754	0.449257
BTA5	24.8531	5.95253	80.7421	18.2477	94.9615	40.7155	117.481	27.6523	179.677	58.1374	164.776	38.5054	62.255	34.4687	48.858	24.0115	37.5115	-0.624522		0.256287	1.61724	0.222435	0.569461	0.545468	0.569813	0.153684	0.428284	0.186118	0.587788	0.231696	0.734649	0.163734	2.14169	0.389865	1.72544	0.252727	0.469698	0.97792	0.977594	0.263669	0.118232	0.358627	0.163332	0.524397	0.985999	0.766322	0.161392	0.643164	0.68432
BTA23	20.2371	-4.48868	77.9163	-15.5515	89.4978	-7.67247	118.544	-20.968	185.575	-25.7758	153.32	-38.4436	44.5458	-20.452	47.303	-18.2706	38.3512	3.14094		0.872763	0.354357	2.81134	0.412798	2.59489	0.132658	3.95662	0.342798	2.6666	0.393924	1.92782	0.151582	2.27392	0.453276	1.99932	0.219343	0.153685	0.297417	1.33519	0.344728	1.93935	0.542579	1.49733	0.185718	1.15725	0.169966	0.489697	0.583297	0.853587	0.396685
BTA12	29.6023	10.9478	87.3828	-8.19466	78.1952	4.79894	113.861	-2.25639	171.868	-3.38245	170.026	-3.02896	55.2741	-0.250637	64.1966	16.8186	50.8383	0.287616		0.12429	1.24427	0.412795	0.374517	0.555633	0.133266	0.75657	0.268577	0.531915	0.234438	0.694915	0.349355	1.26697	0.465657	0.747144	0.536765	0.229427	0.426445	0.961645	0.984316	0.131113	0.488854	0.18129	0.811965	0.118987	0.632572	0.249835	0.114846	0.444868	0.692169
BTA21	25.3287	11.4585	74.4038	26.0176	77.639	41.525	103.047	28.0639	161.555	64.9894	157.986	48.1675	49.8915	23.3889	56.5029	19.0452	51.0341	-5.72749		0.384415	1.96639	0.222834	0.429877	0.136137	0.66116	0.322669	0.914138	0.329455	1.52419	0.779657	1.5634	0.795777	0.853582	0.691443	2.28738	0.213276	0.439759	0.929936	0.924263	0.528824	0.326386	0.664936	0.124944	0.668272	0.217543	0.226815	0.445992	0.219519	0.968557
BTA22	33.1631	6.13918	63.65	0.322652	80.4018	3.25716	96.574	-3.6975	156.554	16.903	125.723	-3.96351	33.8215	-7.81004	38.0059	1.80406	41.0471	-4.65575		0.961942	1.68687	0.754217	1.54598	0.746337	1.73553	0.519647	0.911362	0.345626	1.93292	0.187899	0.673587	0.929579	0.142882	0.893929	0.288894	0.736724	0.548445	0.981426	0.219784	0.217436	0.34894	0.111632	0.187814	0.599597	0.542456	0.769914	0.178172	0.369296	0.6839
BTA29	18.3197	1.81433	69.0933	-12.472	73.6444	-12.3712	100.175	-19.5352	147.838	-2.13678	133.826	-20.968	40.6142	-12.1574	31.929	-6.00901	29.3507	1.67443		0.416349	0.199656	0.527814	0.158154	1.65432	0.691597	1.68397	0.214457	2.35379	0.848495	1.52849	0.934818	2.68498	0.872752	0.999869	0.219325	0.318278	0.192546	0.674447	0.632419	0.665867	0.351426	0.686999	0.174399	0.848644	0.323345	0.477636	0.282527	1.19367	0.579982
BTA15	17.1651	6.90134	61.9152	22.5133	82.4032	37.4935	100.928	31.3966	144.859	56.59	127.043	34.5499	33.9919	11.4177	32.9075	12.1359	33.849	-8.25026		0.788521	0.196688	0.147789	0.556792	0.157835	0.51716	0.614752	0.661776	0.167829	0.579744	0.343816	0.575992	0.182469	0.437378	0.434897	0.261132	0.518739	0.68864	0.663854	0.111456	0.391481	0.159327	0.244472	0.136424	0.575968	0.123496	0.916361	0.175877	0.621364	0.739654
BTA25	21.2434	2.24158	55.9229	-7.64348	73.4846	2.00246	94.6665	-10.229	150.418	-3.79279	133.719	-12.764	41.8889	-3.57347	42.028	-0.830916	41.3692	-1.63236		0.679735	0.479426	0.775517	1.33127	2.43971	0.232724	1.52376	0.469774	1.31929	0.593354	0.974866	0.447637	1.32149	0.414393	1.31126	0.258865	0.721997	0.375823	0.618794	0.272723	0.856638	0.624816	0.634991	0.113193	0.477252	0.715534	0.219625	0.161148	0.398447	0.261271
BTA19	21.8366	2.8934	60.5736	-7.67062	63.2557	-4.07418	97.6254	-7.02902	150.374	7.79231	137.871	-5.94966	30.2744	-8.83253	28.6614	0.493003	49.424	-11.0734		1.24644	0.489714	0.471699	0.696767	1.59718	0.144245	2.63189	0.827228	0.982594	0.545866	0.88129	0.858553	1.15213	0.685838	0.259225	0.138868	0.728695	0.291839	0.877481	0.11794	0.344182	0.485477	0.874561	0.191426	0.287446	0.131963	0.268166	0.211235	0.491225	0.518866
BTA17	19.5203	1.28559	57.6771	7.64122	63.2544	21.1692	93.5633	17.5415	144.507	37.7724	147.217	20.7444	45.8266	17.0146	37.941	5.59492	43.6676	-7.48846		0.21936	0.659588	0.554434	0.147152	0.123557	0.112677	0.738176	0.359247	0.136393	0.264463	0.217726	1.6168	0.388188	0.572357	1.2563	0.295335	0.385181	0.489475	0.272354	0.735859	0.51352	0.484517	0.277645	0.896972	0.591922	0.678943	0.687335	0.265298	0.892321	0.914282
BTA26	19.4254	4.18166	60.7331	28.4082	76.5746	36.192	91.4871	47.5318	144.966	74.2837	127.409	60.4888	47.9187	11.6624	27.4253	11.0231	35.4507	-19.4942		0.576346	0.581714	0.119122	0.239727	0.253737	0.561769	0.116739	1.168	0.158695	1.82121	0.211363	0.912756	0.56636	0.413598	0.787512	0.174712	0.211119	0.299968	0.542816	0.861568	0.181427	0.141693	0.512375	0.173884	0.114156	0.125581	0.123939	0.188655	0.153142	0.841795
BTA7	22.951	8.42384	57.7073	3.05229	68.2417	18.7495	91.5793	7.86863	139.791	24.5373	127.246	16.57	36.7004	-4.3644	35.2341	-0.0713407	35.1673	-10.595		0.377656	1.21495	0.198596	0.912462	0.518494	0.544227	0.751744	1.45141	0.318964	0.753854	0.163723	0.927573	1.25139	0.761927	1.48355	0.555915	0.378523	0.479669	0.922829	0.124137	0.134376	0.156418	0.142367	0.164939	0.786899	0.134734	0.695327	0.131679	0.514539	0.483856
BTA28	24.6794	1.56774	58.5829	15.0661	88.9254	20.926	84.9786	19.6424	132.755	28.3964	114.105	0.401726	38.7695	8.14647	40.2863	18.4775	40.2188	20.6045		0.341425	0.159519	0.483892	0.173811	0.968995	0.363518	0.195975	0.657825	0.299287	0.193972	0.929388	0.872477	0.384837	0.238764	0.634316	0.254173	0.399299	0.935396	0.71952	0.559741	0.332845	0.184322	0.418456	0.329578	0.811177	0.175584	0.244295	0.294123	0.146943	0.553166
BTA13	22.6009	13.4656	57.4378	5.60711	69.4435	21.9878	83.8002	8.10001	131.897	30.722	129.166	12.0512	35.7644	16.8555	37.6408	4.72147	43.1567	-0.269661		0.234378	0.485287	0.28636	0.285874	0.139379	0.165392	0.236713	0.339563	0.134756	0.286638	0.199155	0.248156	0.163754	0.159565	0.394227	0.862847	0.134275	0.279314	0.628472	0.996583	0.486158	0.543748	0.371941	0.945915	0.643824	0.673878	0.756316	0.869561	0.57743	0.499334
BTA24	15.2845	13.0762	64.223	45.3953	76.0455	54.4732	92.0538	59.3194	126.314	66.8801	116.129	66.8285	26.45	21.903	23.3531	18.9973	41.5111	-12.2958			0.682354	0.921196	0.195724	0.689748	0.341897	0.59727	0.382184	0.653738	0.197927	0.125617	0.166383	0.324497	0.225413	0.465828	0.295376		0.279459	0.716181	0.697128	0.327348	0.193254	0.446757	0.125256	0.393628	0.358944	0.742527	0.463896	0.238831	0.587992
BTA10	25.9923	12.535	54.2317	7.0356	67.5096	17.2442	89.0308	7.95408	133.173	12.1906	118.161	-7.91527	39.6174	1.91291	28.9174	4.47413	30.5549	4.24634		0.418268	1.53683	0.867558	0.479279	0.153957	0.441862	0.468798	0.227535	0.345235	0.39973	0.145592	0.828334	0.368578	0.149627	0.276855	0.558213	0.292865	0.568269	0.391183	0.925443	0.436653	0.137338	0.247471	0.693354	0.623192	0.951298	0.649827	0.312393	0.119651	0.581627
BTA11	28.3617	8.4268	53.3741	10.4403	60.8077	24.4467	81.2274	11.0978	132.608	38.226	123.186	11.8453	39.9055	7.28324	36.8045	3.6887	36.9726	-1.4926		0.976794	0.9229	0.277337	0.346215	0.511923	0.627574	0.148753	0.17238	0.167772	0.23234	0.114475	0.315744	0.872729	0.22269	0.329823	0.945965	0.229784	0.438485	0.924224	0.982587	0.327469	0.856358	0.486185	0.492733	0.882159	0.719243	0.624353	0.184819	0.179299	0.667742
BTA8	25.8252	9.65716	55.0681	8.5086	68.5678	11.6589	80.5098	4.41412	125.443	6.39757	115.144	2.36363	30.1518	13.5383	38.5285	6.22621	33.3329	6.16621		0.237487	0.586811	0.613834	0.394257	0.336657	0.855386	0.852844	0.146738	0.176973	0.355152	0.129927	0.284248	0.438662	0.664184	0.348816	0.146543	0.281993	0.282523	0.276338	0.144415	0.738524	0.37359	0.29915	0.434575	0.516747	0.175594	0.612196	0.944956	0.142287	0.663856
BTAX	27.2085	16.0988	48.1741	-9.04843	62.0941	11.4338	77.4448	3.92099	131.888	22.151	118.088	20.5397	46.3804	4.31713	32.5475	15.0122	44.4081	-6.54218		0.717318	0.991686	0.285471	0.342981	0.859152	0.232915	0.513614	0.594386	0.278521	0.372182	0.115679	0.492419	0.976685	0.933838	0.935935	0.548239	0.544252	0.456539	0.739512	0.119842	0.38654	0.717943	0.131568	0.12932	0.817418	0.971723	0.576522	0.169512	0.144646	0.644435
BTA3	16.9253	3.5845	46.9625	11.4403	66.2866	16.8618	77.1472	5.84029	120.299	10.8416	117.791	-4.47327	38.0462	3.53451	30.6133	7.2446	35.7875	-3.72198		0.596885	0.127474	0.253729	0.579788	0.167947	0.656166	0.125319	0.912798	0.151773	0.278236	0.378897	0.224466	0.135775	0.179334	0.449877	0.162332	0.194686	0.763249	0.169145	0.423219	0.367718	0.634948	0.344793	0.358952	0.621645	0.678478	0.953513	0.815533	0.174643	0.527828
BTA2	21.2764	5.57288	44.9236	2.00989	59.4561	13.4319	74.1229	1.00931	125.432	13.0951	119.875	-8.59789	23.5693	10.3567	27.249	-0.244172	47.5201	14.4673		0.718748	0.513968	2.1422	0.139636	0.145228	0.311135	0.418214	0.661686	1.49735	0.467299	1.11248	0.324642	0.316291	0.332455	0.432947	0.219993	0.186934	0.256366	0.948855	0.115248	0.455849	0.264156	0.993944	0.294892	0.451145	0.431368	0.169897	0.865295	0.156152	0.22638
BTA4	21.3762	0.642536	42.6426	-9.6097	57.7588	-4.99711	72.1619	-11.8552	116.066	-6.80232	106.657	-21.6093	34.9519	11.143	36.6311	18.8938	43.0537	15.5908		0.556149	0.91484	0.227815	0.112844	0.245129	0.748724	0.124568	0.718656	0.269817	0.991892	0.313479	0.149234	0.95433	0.313133	0.821362	0.539442	0.577362	0.649665	0.838798	0.535192	0.643779	0.347952	0.474347	0.299684	0.885956	0.356553	0.115939	0.612293	0.172392	0.675544
BTA1	17.2005	5.91688	46.7277	-1.84875	56.5809	0.521146	69.2081	2.0545	114.484	6.5498	102.247	0.288098	28.1716	13.4861	22.3987	8.24581	42.3512	10.5387		0.158632	0.466236	0.125589	0.913623	0.65427	0.426473	0.44627	0.259164	0.721435	0.432342	0.913774	0.479786	0.216619	0.157848	0.255534	0.246128	0.979693	0.296198	0.876912	0.558135	0.362469	0.237741	0.265733	0.176832	0.427523	0.143337	0.615379	0.385136	0.134579	0.555496
BTA16	20.001	5.81713	39.6894	-5.17114	54.5	15.0314	68.7565	0.830638	111.015	19.2336	107.751	11.4	31.4435	9.37665	37.9139	22.0459	48.7562	-8.44933		0.188796	0.242673	0.514725	0.175237	0.315979	0.599968	0.549373	0.118714	0.945546	0.15849	0.456625	0.557336	0.547599	0.624774	0.722298	1.72921	0.347138	0.139358	0.268964	0.659838	0.15166	0.327915	0.241144	0.318413	0.535513	0.563332	0.123258	0.189775	0.171656	0.844354
BTA18	16.3548	7.39315	40.3715	-9.9004	48.1983	2.28693	63.3299	-14.2992	100.258	-0.981189	111.888	-11.3769	25.1903	8.75265	27.0456	2.63671	50.1357	-0.171991		0.485418	0.13525	0.322959	0.586965	0.263633	0.264766	0.227762	0.291122	0.346397	0.417196	0.594458	0.174242	0.378731	0.886518	0.386877	0.616234	0.194972	0.697774	0.176254	0.391458	0.632389	0.115737	0.386145	0.173576	0.192345	0.155657	0.429552	0.325291	0.156853	0.482457
BTA9	16.3208	0.821876	35.3388	5.9105	48.8414	15.0487	50.8538	10.8895	98.0679	9.33233	102.567	1.87551	40.7402	10.0955	24.4532	9.75722	43.7492	11.1209		0.113888	0.499678	0.433553	0.299148	0.528952	0.591328	0.648535	0.984435	0.178186	0.133222	0.952343	0.654996	0.843622	0.255285	0.175782	0.212967	0.283674	0.273456	0.891915	0.152433	0.286941	0.128225	0.419146	0.362196	0.577778	0.151447	0.59515	0.494615	0.237153	0.538147
BTA20	19.7194	2.55609	32.1611	-9.6646	41.7583	-4.70172	48.0373	-6.64183	90.2077	-11.8995	75.9058	-6.40894	24.4356	13.0266	28.1216	7.21139	25.1444	16.2641		0.168938	0.591735	0.537675	0.9895	0.378647	0.851624	0.588643	0.234896	0.632258	0.34513	0.288645	0.157448	0.146927	0.112576	0.846643	0.557272	0.339134	0.263187	0.478629	0.554639	0.795578	0.653342	0.26144	0.171983	0.146291	0.169339	0.991179	0.527656	0.663763	0.595496
BTA27	22.9913	7.08907	36.4176	8.62971	34.4081	8.56391	45.6609	2.82353	76.875	25.1214	73.4857	10.4125	25.1717	9.72386	23.247	9.21039	29.2332	4.69804		0.123162	0.288364	0.319829	0.155	0.111515	0.122594	0.898995	0.349552	0.726329	0.183139	0.871472	0.131244	0.298851	0.124989	0.359444	0.17359	0.272639	0.262863	0.196646	0.684425	0.489259	0.594645	0.523585	0.167197	0.41115	0.625889	0.554593	0.578375	0.187493	0.627961
[truncated: 2 more columns]

## Sheet: UP TISSUE
Results from DIA vs. results from ORA (DAVID). Results are sorted in descending order by impact in DIA
For the DIA (left) shown are the impact (blue bars) and direction of the overall impact (colored square, red = induced; green = inhibited)
For the enrichment analysis (ORA) shown are the significance of the enrichemnt by EASE P-value and Benjamini-Hochberg FDR, as uncovered by DAVID
																				P-VALUE																Benjamini FDR
	vs. -30d																240 vs 120			-15		1		15		30		60		120		240		300		-15		1		15		30		60		120		240
UP_Tissue	-15		1		15		30		60		120		240		300					D	U	D	U	D	U	D	U	D	U	D	U	D	U	D	U	D	U	D	U	D	U	D	U	D	U	D	U	D	U
Colostrum	0	0	2693.13	2274.94	2884.82	2884.82	3284.65	3065.19	2945.74	2337.25	2958.42	2594.85	622.49	622.49	590.413	590.413	542.31	-256.112
Mammary epithelium	0	0	2307.84	2307.84	3293.01	3293.01	2673.89	2673.89	3019.47	3019.47	2646.82	2646.82	1071.2	1071.2	716.456	716.456	208.403	-208.403					1.23515		1.44298		1.42551		1.27644		1.27693		0.721738		0.715291				0.115585		0.246915		0.153483		0.569168		0.235493		0.116962
Lactating mammary gland	0	0	1935.12	1935.12	2840.53	2840.53	2404.07	2404.07	2854.4	2854.4	2186.43	2186.43	649.323	649.323	1057.98	1057.98	255.774	-255.774					0.421732		0.515958		0.57943		0.494322		0.444286		0.721738		0.715291				0.247982		0.669229		0.581535		0.252378		0.447425		0.116962
Milk	34.6624	-34.6624	1699.21	1552.84	2031.14	1922.38	1959.87	1841.71	2423.21	2215.72	1863.29	1588.02	891.025	871.935	774.122	753.598	336.295	-238.249		0.491239		0.591755	1.66282	0.424592	2.96293	0.271916	3.87788	0.197498	4.11794	0.215322	4.39769		5.43873		3.98661	0.593124		0.164865	0.183386	0.235795	1.31545	0.798595	2.22452	0.281157	2.42414	0.344767	2.39978		3.78255
Mammary gland	38.8852	-0.272196	650.029	530.948	816.921	760.781	848.358	760.383	988.612	858.876	868.79	726.677	289.377	250.974	279.833	247.489	137.745	-92.2796		0.429567	0.318337	0.198235	2.88864	0.273849	5.43463	0.944927	4.91855	0.547989	4.19663	0.167667	3.14212	0.628112	6.53428	0.779863	3.33377	0.446545	0.313112	0.535731	0.928538	0.273665	3.47566	0.623384	2.11578	0.355864	2.22346	0.285761	1.45942	0.613567	4.5849
Seminal vesicle	113.597	113.597	284.263	228.606	706.901	612.384	571.763	337.897	1010.83	804.909	682.224	365.135	260.71	260.71	132.92	132.92	75.4212	-75.4212									0.479468				0.345233		0.616739										0.383159				0.476358		0.12438
Pituitary	0	0	337.285	189.828	625.773	625.773	733.364	691.545	972.221	767.046	696.362	451.787	103.584	103.584	57.3195	57.3195	142.119	-68.5595				0.126847	0.143214		0.269745		0.212735	0.387812	0.135492	0.118356	0.155274		0.366311					0.479318	0.173299		0.212791		0.234784	0.294753	0.844158	0.117289	0.217276		0.423532
Blood	26.0161	11.9222	425.097	369.405	534.8	408.964	649.627	502.021	725.252	492.131	593.203	430.294	145.431	126.657	199.328	117.052	134.241	-83.7558			0.361518	0.242143	1.85938	0.243577	1.68867	0.196965	0.879136	0.533428	0.724362	0.236175	0.873234	0.482713	0.989298	0.187495	0.648722		0.465637	0.627848	0.915669	0.218818	0.331458	0.739453	0.893494	0.285916	0.586884	0.312236	0.818262	0.338843	0.234253
Erythrocyte	0	0	297.103	297.103	493.897	493.897	564.06	564.06	721.653	721.653	533.141	533.141	113.456	62.789	113.158	113.158	128.496	-128.496							0.286666		0.281856		0.224191		0.226236				0.458155						0.251471		0.397531		0.123489		0.283864
Tumorus lymph node	0	0	338.224	-7.28489	294.515	-294.515	568.235	-474.896	754.852	-670.713	491.104	-491.104	153.391	-153.391	161.571	-161.571	0	0						0.538319		0.427495		0.365822		0.381299		0.748894		0.778994						0.281393		0.679486		0.331973		0.296668		0.169738
Adipose tissue	67.3675	67.3675	188.612	188.612	317.477	317.477	547.028	547.028	702.647	702.647	618.112	618.112	114.789	114.789	132.517	132.517	130.497	-130.497							0.286666				0.224191		0.226236				0.458155						0.251471				0.123489		0.283864
Tumor lymph node	0	0	243.849	-243.849	317.428	-317.428	352.314	-352.314	863.486	-863.486	515.983	-515.983	45.3989	-45.3989	180.449	-180.449	177.781	177.781								0.427495																0.679486
Endothelial cell	129.723	-129.723	232.46	-232.46	501.779	-501.779	91.0588	-91.0588	420.273	-420.273	0	0	100.94	-100.94	668.23	-668.23	0	0
Plasma	0	0	340.731	340.731	246.613	246.613	304.158	304.158	520.779	520.779	427.02	427.02	48.7326	48.7326	129.26	129.26	151.012	-151.012					0.261469				0.335434		0.251279		0.277263								0.258698				0.476369		0.127684		0.357518
Mammary	0	0	321.632	321.632	559.118	559.118	405.977	405.977	348.265	348.265	157.654	157.654	0	0	217.914	217.914	0	0							0.667916																0.752773
Adrenal gland	0	0	363.559	226.304	404.333	381.767	328.845	328.845	355.861	232.078	337.149	199.75	79.005	79.005	76.7359	44.3522	80.8578	-31.8179				0.591755	0.699592					0.197498	0.648194	0.53754	0.781637				0.246337			0.164865	0.859728					0.281157	0.289713	0.592648	0.863493
Serum	0	0	321.641	321.641	246.613	246.613	243.202	243.202	520.573	520.573	333.322	333.322	143.566	-46.1008	129.26	129.26	193.68	-193.68					0.261469						0.251279		0.277263								0.258698						0.127684		0.357518
Fetal ascending colon	284.811	284.811	536.205	536.205	175.984	175.984	77.2212	77.2212	200.793	200.793	376.073	376.073	171.456	171.456	70.4177	70.4177	156.665	-156.665					0.565648								0.585976								0.347754								0.398323
Endometrium	88.248	46.8368	300.343	122.28	321.039	264.673	323.746	220.055	270.076	149.341	361.645	79.6855	162.003	91.4555	10.1511	-10.1511	44.7593	44.7593			1.22133	0.416195	0.497624	0.342535	0.313179	0.265524	0.841322	0.143181	0.456157	1.1889	0.564555	0.221593	1.19283				0.213617	0.184665	0.637639	0.293922	0.285562	0.579461	0.556224	0.198837	0.215572	0.117599	0.542886	0.188438	0.287972
Fat	0	0	207.679	-207.679	198.404	-198.404	433.16	-433.16	401.555	-401.555	410.903	-410.903	68.8991	-68.8991	74.5573	-74.5573	73.147	73.147
Lymphoid	36.6618	-13.674	139.232	-70.3366	144.625	-74.1238	179.111	-85.8017	254.418	-93.9202	303.878	-71.1945	260.015	50.8669	198.923	4.83568	84.7079	-30.8941		0.281477		0.853237	0.256277	0.515385	0.518587	0.974285	0.492187	0.739524	0.229834	1.21694	0.131962	1.62219		1.72871	0.454413	0.383299		0.631654	0.232364	0.379686	0.527315	0.912147	0.433134	0.361219	0.122612	0.789377	0.185935	0.455968
Adipose	0	0	110.02	43.1279	108.174	108.174	64.7328	64.7328	126.523	126.523	233.96	233.96	471.158	471.158	353.851	353.851	0	0
Spinal cord	0	0	218.539	-218.539	195.548	-195.548	188.965	-188.965	338.909	-338.909	332.984	-332.984	84.6185	-84.6185	76.1176	-76.1176	66.4286	66.4286								0.333252		0.277198		0.291184												0.184669		0.285596		0.389438
Skeletal muscle	18.631	18.631	219.358	161.645	175.923	169.545	170.113	150.922	320.717	271.353	262.212	235.834	154.118	154.118	87.2198	87.2198	51.3781	-22.959			0.187414	0.186242	0.134119		0.775942	0.249643	1.87738	0.688778	0.415149	0.883376	1.92948		2.24319		0.723612		0.151814	0.189246	0.178143		0.739879	0.247889	0.163979	0.291337	0.229398	0.394954	0.494475		0.834185
Rumen	48.7144	32.0495	199.124	82.824	170.779	82.967	196.158	43.2369	324.073	81.6936	324.357	46.0714	81.3773	35.4869	44.2954	16.3496	98.8707	-30.8564			0.629431		0.497624		0.313179		0.32876		0.187293		0.221174				0.199346		0.652125		0.637639		0.285562		0.441157		0.122181		0.318939
Oviduct	39.0253	39.0253	213.294	151.657	142.676	142.676	178.22	159.869	222.962	202.295	239.16	217.568	156.028	156.028	183.992	123.185	38.1757	2.01349			0.217698	0.411123	0.861484		0.313179		0.32876		0.187293		0.221174		0.236974		1.17531		0.143256	0.128914	0.416215		0.285562		0.441157		0.122181		0.318939		0.114112
Ocular ciliary epithelium	120.963	-37.9476	118.009	118.009	112.957	112.957	72.2476	72.2476	411.579	411.579	321.253	321.253	107.059	107.059	0	0	0	0							0.515958				0.494322		0.444286										0.669229				0.252378		0.447425
Morula/blastocyst	0	0	207.604	-207.604	127.94	-127.94	194.651	-194.651	391.023	-391.023	316.256	-316.256	0	0	0	0	99.6522	99.6522				1.17653				0.427495		1.18851		0.381299								0.993833				0.679486		0.124645		0.296668
Fetal serum	41.0067	-41.0067	82.5527	-82.5527	38.2936	-38.2936	152.383	-152.383	357.089	-357.089	310.188	-310.188	215.814	-215.814	0	0	0	0								0.427495		0.365822		0.381299		0.748894										0.679486		0.331973		0.296668		0.169738
Aorta	9.31358	-9.31358	163.432	5.0232	103.084	-14.608	155.971	-4.48265	287.882	-46.8655	226.452	-41.0088	112.123	41.6639	118.858	-91.0488	26.8285	26.8285				0.467956	0.354278	0.637621	0.578788	0.176569	0.558175	0.447334	0.328238	0.271693	0.395538	0.363537	0.694315	0.823389	0.933268			0.149625	0.329974	0.432438	0.736797	0.885215	0.598136	0.471276	0.257743	0.288879	0.462716	0.334169	0.118129
Retinal pigment epithelium	76.5701	0.205798	234.056	-148.007	124.571	-2.20405	156.389	-24.1985	263.335	28.215	228.933	-3.60204	30.3983	30.3983	61.2068	8.54618	45.0132	45.0132		0.552239		0.435334	0.143214	0.223118	0.269745	0.146854	0.212735	0.387812	0.135492		0.596527					0.593556		0.174188	0.173299	0.261188	0.212791	0.828541	0.234784	0.294753	0.844158		0.455299
Adrenal medulla	49.9739	35.8249	184.611	107.206	166.064	120.25	163.124	100.987	264.13	156.304	205.391	107.391	50.329	35.4951	34.4735	29.9274	43.1055	-24.3573			1.44792	0.627548	0.383484	0.118355	0.868426	0.187338	0.337752	0.949757	0.453482	0.113622	0.356512		0.136616		0.386594		0.277434	0.144477	0.291545	0.139659	0.921269	0.867854	0.449531	0.111814	0.255255	0.131985	0.427192		0.915991
Fetal spinal cord	18.6245	18.6245	135.587	97.733	98.868	66.3847	124.537	124.537	218.737	218.737	223.336	223.336	119.093	62.876	120.415	97.8227	81.557	-81.557			0.19324	0.343547	0.777295		0.286773		0.682235		0.394548		0.836323		1.11498				0.137172	0.116183	0.652768		0.268388		0.561739		0.399195		0.861638		0.262839
Nuchal ligament	37.6805	37.6805	0	0	145.257	-145.257	211.353	-211.353	352.192	-352.192	154.905	-154.905	68.9435	-68.9435	73.3976	-73.3976	0	0						0.538319				0.365822												0.281393				0.331973
Fetal medulla	19.1735	16.4132	147.805	73.2938	108.345	63.7828	171.816	94.7049	209.892	75.1744	246.579	54.7271	60.5845	10.183	28.9675	16.1646	74.8764	-18.8627			0.829948	0.537919	0.263913	0.235618	0.966532	0.277285	0.325634	0.558512	0.233875	0.634344	0.482473	0.924545	0.166499	0.111643			0.843195	0.152858	0.235134	0.23635	0.744838	0.671325	0.483622	0.125528	0.118611	0.589179	0.457764	0.728793	0.815738
Intestine	14.9608	14.9608	117.297	-2.18488	121.557	121.557	102.335	39.6323	323.972	150.119	292.879	189.002	0	0	19.4579	19.4579	93.5488	-11.7779							0.242597		0.23648		0.164936		0.186662										0.256492		0.315135		0.111428		0.255384
Spleen	46.9072	46.9072	148.317	73.7541	90.1223	25.5502	121.812	54.7688	169.161	36.7774	210.963	48.2731	75.5674	51.8239	88.7865	42.7043	57.379	22.1999			1.15382	0.354422	0.826523	0.257736	0.255217	0.141637	0.479186	0.824777	0.122696	0.471687	0.579819		1.61787	0.173229	1.51459		0.216266	0.143249	0.492145	0.134463	0.261774	0.987929	0.55932	0.924536	0.737638	0.311399	0.455488		0.453742
Tongue	204.385	-204.385	0	0	300.062	300.062	0	0	0	0	0	0	435.723	435.723	0	0	0	0
Lymphocyte	0	0	72.179	-72.179	244.867	-244.867	214.882	-214.882	218.361	-218.361	115.115	-115.115	51.6467	-51.6467	0	0	0	0						0.362147		0.266264		0.21537		0.227971										0.297499		0.927919		0.285524		0.316353
Tooth	0	0	0	0	171.139	171.139	82.7677	82.7677	97.4332	97.4332	164.705	164.705	375.465	375.465	0	0	111.355	-111.355													0.444286																0.447425
Peripheral blood	28.7824	13.8339	64.2668	41.139	74.8632	24.9735	128.498	30.8283	213.689	44.2481	222.975	24.3578	47.788	-16.4884	56.8496	-23.843	103.04	-22.0205			0.848565	0.499976	0.121429	0.229123	0.892336	0.752367	0.841315	0.213595	0.352755	0.257882	0.479769	0.871227	0.758696	0.339417	0.736547		0.914477	0.688278	0.15597	0.14214	0.696391	0.116815	0.568977	0.134549	0.179656	0.299323	0.434572	0.751255	0.472467
Brain	24.7419	0.612245	140.892	10.7259	92.1401	35.5774	111.25	44.1883	158.474	48.8604	163.175	38.343	63.3235	29.0033	46.3268	21.2978	47.1224	0.0688499		0.69728	0.743973	0.879613	0.38567	0.327617	0.323262	0.419226	0.614838	0.236112	0.421833	0.246241	0.314572	0.353777	0.693696	0.139743	0.168592	0.488212	0.898143	0.333934	0.315295	0.344515	0.274552	0.188295	0.412388	0.292598	0.325561	0.311723	0.413733	0.338646	0.131524
Placenta	27.2975	18.0157	92.1349	15.1419	90.854	-0.281631	113.017	1.72937	177.891	10.9162	163.259	31.3056	67.1686	-13.4618	49.5309	6.60281	57.1156	-37.1006		0.555178	0.635552	0.178321	0.654817	1.31117	1.11353	0.388183	0.826578	0.455639	0.735611	0.547529	0.597134	1.26947	0.397761	0.571173	0.23519	0.629942	0.46175	0.466365	0.824364	0.646279	0.187151	0.155993	0.872154	0.366454	0.491813	0.417932	0.336247	0.344552	0.415579
Lymph node	0	0	95.244	95.244	95.1339	95.1339	0	0	384.297	181.67	111.126	111.126	82.7342	-82.7342	0	0	105.195	-105.195					0.328155					0.277198											0.395695					0.285596
Corpus luteum	25.9148	25.9148	160.334	72.1453	61.0768	61.0768	149.428	67.8742	152.368	118.353	106.643	106.643	52.1833	52.1833	60.1324	60.1324	50.3341	11.3902			0.233974	0.49276	1.56547		0.748568	0.611575	1.25663		0.915196		0.571665		0.659124		0.64984		0.149989	0.144797	0.193444		0.794796	0.333233	0.179631		0.347128		0.518145		0.126367
Pancreas	44.2342	44.2342	189.197	128.049	94.0102	94.0102	56.0414	56.0414	104.351	104.351	97.4632	82.2101	105.988	20.7911	72.6345	72.6345	16.2266	-16.2266			0.233974		0.529622		1.28513		0.339215		0.215733		0.252442	0.241645	1.27332		0.218535		0.149989		0.339378		0.256381		0.428289		0.172295		0.397932	0.135197	0.299657
Ascending colon	23.9875	4.93646	125.147	21.435	82.961	17.8877	104.877	8.88722	159.662	22.0597	158.295	6.485	51.9128	15.3485	49.9756	10.6509	40.661	2.63692		0.422122	0.876411	0.171693	0.656347	0.434659	0.663783	0.411235	0.347625	0.36192	0.848229	0.259796	1.5554	0.222758	0.874164	0.434251	0.689198	0.531763	0.814485	0.599238	0.445294	0.216795	0.864877	0.115147	0.386712	0.368535	0.533484	0.284252	0.314378	0.158242	0.183878
Heart ventricle	13.8132	1.70224	104.912	44.9391	85.1537	47.487	101.895	44.4077	170.563	90.3116	152.653	47.6349	63.7502	20.652	57.5801	32.1654	53.1689	-5.73266		0.171652	0.691337	0.164857	0.484369	0.117595	0.241799	0.419226	1.94349	0.173959	0.615495	0.982469	0.57395	0.15489	1.14856	0.538165	1.62794	0.131888	0.557322	0.388952	0.286113	0.11534	0.277445	0.188295	0.133661	0.113368	0.37267	0.132155	0.468285	0.152113	0.286372
Urinary bladder urothelium	0	0	462.939	342.953	39.9467	-39.9467	22.5389	-22.5389	44.9751	-44.9751	50.7222	-50.7222	126.416	49.4144	0	0	0	0
Lymphoid epithelium	114.085	114.085	83.4073	61.0464	51.4305	28.2615	87.8122	41.5563	150.118	33.9044	159.917	-9.02514	31.0853	8.57896	61.3213	20.2394	47.4991	4.13365			6.64662	0.281334	0.539172	0.358334	0.172977	0.578958	0.2349	0.611684	0.423425	0.869697	0.775285	0.121963	0.129567	0.351154	0.797233		4.86129	0.275652	0.678678	0.766136	0.153679	0.332136	0.525459	0.686753	2.62237e-06	0.549973	0.118688	0.687357	0.577672
Cerebral cortex	33.2274	-4.51396	148.444	0.234526	64.3238	-7.06657	103.35	-2.07112	147.103	13.5658	153.223	1.40653	48.8157	-13.9262	37.9438	7.65425	41.0533	-15.1016		0.671223	0.415855	0.492516	0.619333	0.746819	0.866734	0.198252	0.611328	0.245614	0.558513	0.293735	0.355319	1.11837	0.375388	0.637165	0.165665	0.632796	0.523546	0.172311	0.431915	0.466567	0.896982	0.621414	0.498282	0.291117	0.312119	0.279198	0.467811	0.247657	0.195565
Hippocampus	23.7328	8.53884	150.191	59.2201	82.8653	52.3734	101.905	39.3803	159.317	56.1102	140.885	42.2762	35.382	17.8555	36.8081	17.1796	39.978	-1.84301		0.117313	0.475175	0.15375	0.264272	0.246588	0.551377	0.491722	0.394585	0.296694	0.886447	0.545936	0.457416	0.238199	0.215789	0.655192	0.132338	0.142878	0.282963	0.583865	0.211976	0.142237	0.72244	0.233336	0.39156	0.268635	0.469539	0.558772	0.442318	0.118227	0.116892
Retina	11.8727	-5.5266	100.437	31.5722	84.4342	48.61	93.6721	57.2423	170.729	62.5048	159.691	29.5595	51.0888	-5.73488	54.5957	4.2796	78.2685	5.5625		0.111513	0.38423	0.177434	0.154556	0.228949	0.587874	0.974463	0.758249	0.544469	1.42188	0.827689	0.85126	0.196511	0.155924	0.23257	0.479464	0.151132	0.264938	0.548683	0.171919	0.162486	0.672127	0.656147	0.766376	0.165498	0.433278	0.646722	0.963443	0.159677	0.125864
Lens epithelium	72.3654	72.3654	177.466	22.7555	0	0	36.5934	36.5934	83.2103	83.2103	171.694	171.694	41.9988	41.9988	130.908	130.908	50.8915	-12.2189			0.473755		0.211772								0.226236				0.458155		0.37397		0.249314								0.283864
Pooled	29.5295	-0.271566	104.017	2.69053	71.7341	2.72709	99.5013	-17.097	147.65	5.3601	132.855	-8.8501	50.1901	-4.6267	48.283	4.07399	40.1151	-10.6365		2.45488	0.132242	0.478337	0.13832	1.41268	0.128516	2.54168	0.334282	0.972655	0.115567	1.29864	0.463122	2.68653	0.115221	1.96524	0.473562	0.747289	0.126933	0.262935	0.175556	0.971758	0.6937	0.646848	0.25442	0.162686	0.716558	0.533494	0.446973	0.921183	0.56695
Fetal pancreas	110.411	-25.0006	315.714	277.395	53.2448	53.2448	57.4275	18.65	77.6807	29.5804	42.7118	42.7118	14.7101	14.7101	11.783	11.783	0	0		0.592585			0.416924		0.177685											0.593448			0.269261		0.188743
White adipose tissue	39.5443	39.5443	230.011	107.292	83.7683	-83.7683	77.836	-77.836	100.246	-100.246	147.882	147.882	0	0	0	0	92.2171	-92.2171
Ileum	27.5878	20.565	109.428	20.1405	77.6374	29.1056	91.2986	10.1542	141.337	8.65706	132.611	-6.62171	44.1525	10.7699	41.3591	3.60092	41.6695	4.02525		0.823281	3.49214	0.125478	0.237845	0.178522	0.344563	0.652812	0.747534	0.814855	0.915684	1.97965	0.151642	0.372191	0.157992	1.21939	0.134663	0.125952	1.56244	0.538919	0.315719	0.169564	0.289946	0.272798	0.337119	0.113522	0.356867	0.118691	0.118976	0.257694	0.114999
Liver	21.4621	9.03891	109.095	26.3384	79.8348	33.7237	92.9056	28.8585	152.27	48.1483	128.255	31.1174	40.7706	15.4002	40.461	19.7537	38.5944	-6.80119		0.393855	0.143152	0.852239	0.411223	0.166382	0.173476	0.272577	0.541757	0.159325	0.459664	0.252147	0.375679	0.743641	0.269439	0.256575	0.737139	0.471497	0.199176	0.137668	0.227242	0.181148	0.845566	0.236766	0.624434	0.981663	0.218686	0.225997	0.428255	0.626354	0.195843
Thalamus	23.309	-5.56878	116.697	-7.75534	78.3038	11.9809	85.3451	-6.97954	132.863	2.93649	127.89	-15.7022	38.8526	-6.52434	41.8857	-11.9908	36.9679	4.38461		0.566135	0.248582	0.263344	0.239226	0.229628	0.164575	0.557697	0.144495	0.259154	0.191522	0.266158	0.88162	0.58163	0.83526	0.539277	0.187199	0.461296	0.372487	0.962359	0.278773	0.249964	0.166356	0.167742	0.129599	0.299469	0.114869	0.369423	0.193545	0.571381	0.519148
Heart	16.9797	15.0228	89.1124	29.7149	72.8272	37.7417	88.0938	21.9769	139.237	43.7811	126.154	28.4576	61.5919	-4.24153	38.6571	26.4568	35.1919	-16.9904			0.433475	0.235237	0.255467	0.154674	0.193958	0.128917	0.372447	0.63648	0.458785	0.134838	1.12731	1.54966	0.331527	0.235853	0.77298		0.441193	0.689818	0.273878	0.114514	0.274486	0.12967	0.37315	0.672747	0.288835	0.141217	0.179176	0.438885	0.172268
Reticulocyte	0	0	41.8448	-41.8448	83.6104	-83.6104	45.6247	-45.6247	147.654	-147.654	249.279	-249.279	0	0	58.1606	-58.1606	43.2623	43.2623										0.543446		0.521429														0.285743		0.426664
Thymus	23.4626	11.3914	105.841	-15.3373	70.4262	-9.77277	90.8952	-18.2657	140.731	-13.77	124.809	-30.0949	35.5254	-5.93067	31.2043	-10.9763	42.3314	7.56946		0.527562	0.361268	1.62837	0.79568	1.5276	0.347388	1.25232	0.332882	1.62613	0.587993	1.35436	0.231482	1.45291	0.113213	2.19852	0.713296	0.676632	0.381477	0.515843	0.852752	0.396185	0.292683	0.868754	0.27824	0.563446	0.261716	0.897316	0.228343	0.246667	0.452888
Basal ganglia	19.6677	8.76527	95.8198	9.13788	65.7718	10.5483	92.1105	-5.84071	134.261	-2.27728	126.191	-22.1308	45.4299	-0.351354	38.8207	-3.02199	33.2816	12.5554		0.586544	0.475175	0.235185	0.226816	0.363556	0.262815	0.226671	0.169949	0.369828	0.374184	0.329727	0.16573	0.548814	0.882872	0.274921	0.461135	0.587332	0.282963	0.474327	0.245955	0.252968	0.252382	0.646245	0.172476	0.29583	0.158864	0.236242	0.238712	0.592636	0.5196
Cornea	9.27086	9.27086	178.866	-92.5096	94.9186	-39.4224	54.7864	-28.1997	74.5703	-31.792	62.3203	-21.9326	110.406	110.406	30.5019	30.5019	133.91	133.91				0.369769		1.19632		0.418875		0.325625		0.965795			1.71776		0.324336			0.145312		0.863242		0.934383		0.384586		0.137728			0.456328
Fetal cerebellum	23.5331	9.26816	111.108	17.5913	69.9934	15.0535	97.6157	6.91095	121.923	9.34534	118.995	-9.2826	39.117	3.26138	33.2146	9.83809	37.0077	6.20283		0.267562	0.434367	0.357747	0.779578	0.654226	0.627498	0.139439	0.536427	0.498426	0.193612	0.1876	0.177194	0.233789	0.175887	0.151264	0.373473	0.414749	0.355653	0.148245	0.585617	0.357827	0.627168	0.175832	0.464829	0.513592	0.12578	0.145773	0.246699	0.147995	0.119178
Uterus	18.4201	4.8861	104.886	12.2157	62.0525	19.6994	84.1176	4.05741	128.65	22.3673	121.049	23.6861	47.1537	26.4373	45.9834	9.9442	36.3007	-4.89888		0.17684	0.572844	0.146695	0.328815	0.557185	1.35854	0.751646	1.36944	0.147376	0.76322	0.117928	1.39173	0.676416	1.47834	0.639544	0.649224	0.253737	0.814387	0.525136	0.274987	0.39423	0.253824	0.381748	0.191774	0.176372	0.438456	0.137937	0.227277	0.334413	0.438634
Longissimus muscle	0	0	0	0	58.0746	58.0746	86.0172	86.0172	284.216	284.216	116.283	116.283	63.7613	63.7613	0	0	0	0
Fetal lung	22.8137	-2.59052	117.267	-22.451	71.0336	10.1469	78.7316	9.56208	136.659	32.6457	131.637	-15.7546	25.1994	-5.22296	16.2554	7.49595	60.8131	-2.06965		0.878521	0.118295	1.36395	0.226564	0.141698	0.276396	0.14546	0.241329	0.226224	0.355415	0.799272	0.614559	0.95187	0.277753	0.228931	0.677567	0.428616	0.53158	0.129427	0.227544	0.139741	0.221275	0.928275	0.189797	0.272268	0.16154	0.924214	0.283583	0.544132	0.177679
Fetal skin	23.0799	3.03261	108.052	-17.1895	68.4547	-1.36923	87.1345	-7.73701	125.834	0.557183	124.625	0.926686	32.6793	4.54668	27.9656	5.89519	42.334	0.495934		0.971418	0.125766	1.49695	0.955267	0.916173	0.129324	1.31345	0.581847	0.871388	0.175737	0.396592	0.39938	0.511859	0.117894	0.587144	0.317414	0.265885	0.131958	0.111668	0.113268	0.83376	0.143116	0.512438	0.585812	0.225685	0.175287	0.246696	0.432699	0.466191	0.641348
Kidney	24.6578	12.0497	88.6854	1.95212	67.6523	-2.33591	76.5693	-9.90219	130.534	-4.34586	115.109	-9.92173	46.6363	22.8068	35.8222	15.2725	31.2934	6.15161		0.297897	0.154943	0.633536	0.644799	0.337828	0.646864	0.173889	0.567653	0.751688	0.831765	0.24873	0.295596	0.946346	0.773418	0.215715	0.131332	0.313261	0.111913	0.137762	0.858742	0.327595	0.623626	0.986949	0.469379	0.256247	0.47156	0.288194	0.233387	0.647926	0.515586
Trachea	0	0	0	0	105.206	-105.206	33.5255	-33.5255	103.381	-103.381	59.3102	-59.3102	0	0	284.128	-284.128	0	0
Hypothalamus	23.7699	6.53334	112.484	5.52997	55.8748	14.2539	77.7454	16.5326	129.095	19.729	114.645	-1.1791	36.786	6.86085	32.6187	8.85692	38.4232	1.22202		0.228162	0.943312	0.362425	0.161194	0.287378	0.424449	0.462569	0.348975	0.176226	0.518863	0.294842	0.955874	0.995773	0.172115	0.495427	0.197534	0.324219	0.814355	0.127398	0.156584	0.144359	0.41754	0.53815	0.348182	0.222227	0.287918	0.246254	0.191642	0.512766	0.116612
Fetal liver	18.7553	4.09099	99.6638	-13.0527	55.2427	-24.1656	78.783	-31.4227	124.5	-34.3164	115.44	-32.4296	50.5367	-20.1258	39.4443	4.54612	44.0121	2.25531		0.356336	0.711932	0.711772	0.15414	0.965362	0.919642	1.76756	0.771244	0.538494	0.11959	0.812935	0.675846	1.72363	0.317559	0.432362	0.327426	0.49325	0.942383	0.378499	0.674785	0.737318	0.135677	0.668268	0.311335	0.219479	0.453411	0.788367	0.316147	0.352392	0.179824
Fetal brain	14.0958	-2.40822	129.235	-2.38193	53.5431	-30.5405	76.3518	-21.0328	129.859	-22.4736	97.2394	-61.8792	36.2065	-20.9053	44.0939	-9.39726	43.8059	7.85563		0.844369	0.252457	0.318227	0.37544	0.169514	0.172977	0.392817	0.258616	0.225434	0.158146	0.417966	0.245197	0.121963	0.237171	0.344128	0.992839	0.114742	0.334484	0.126224	0.317374	0.168658	0.153679	0.126375	0.357599	0.288997	0.637799	0.232428	0.232919	0.687357	0.141252
Bone	0	0	0	0	150.81	58.2609	39.7079	39.7079	48.8053	48.8053	108.001	108.001	151.966	151.966	79.1097	79.1097	38.1165	-38.1165													0.226236																0.283864
Fetal pons	27.7169	8.01214	113.749	5.31234	60.8895	12.1941	81.6803	-7.06135	103.186	6.25855	108.726	0.985041	39.2075	-1.34762	29.6367	-2.49379	36.1385	-1.44903		0.728553	0.341247	0.653557	0.387225	0.386399	0.191752	1.18494	0.624689	0.469556	0.523354	0.726447	0.577767	0.423727	0.287125	0.876667	0.482353	0.343755	0.317924	0.4448	0.265148	0.257115	0.782846	0.795888	0.514845	0.333744	0.227693	0.794892	0.516624	0.261139	0.167298
Heart ventrical	8.95852	6.27818	79.801	-47.8546	47.7067	-1.46841	82.2386	-5.24381	148.19	10.5793	114.997	-7.69409	46.26	30.2358	36.4943	23.1906	46.0021	16.6971			0.628667	0.674759	0.23236	0.113195	0.467227	0.185785	0.713888	0.267567	0.323268	0.887382	0.225745	0.181946	0.196992	0.463312	0.147269		0.84975	0.399799	1.46583e-06	0.118699	0.141353	0.737586	0.5522	0.291768	0.169172	0.167674	0.379592	0.613625	0.121235
Duodenum	0	0	250.446	250.446	0	0	63.5009	63.5009	121.851	121.851	49.8001	49.8001	0	0	74.9892	74.9892	0	0
Lung	0	0	85.4486	75.7772	119.791	110.892	87.5262	77.8633	118.792	118.792	108.001	96.5903	25.2209	25.2209	6.29853	6.29853	65.0777	-38.1439					0.248956		0.725713		0.758333		0.369445		0.42277		0.724886						0.257127		0.8537		0.564179		0.191863		0.375273		0.573266
Testis	22.9547	16.2589	95.9806	29.4084	59.5507	12.2638	76.6297	7.46159	123.129	17.3155	109.19	13.7521	29.8533	6.23343	30.8511	14.0683	36.9223	-9.46009		0.897914	0.136278	0.828514	0.159624	0.614139	0.474471	0.113113	0.373146	0.774965	0.471781	0.363518	0.176492	0.168644	0.476678	0.396525	0.274745	0.532629	0.115766	0.155133	0.168679	0.517827	0.491462	0.824119	0.286112	0.899812	0.232418	0.256566	0.131479	0.112294	0.282917
Fetal muscle	8.32284	7.02153	91.8987	-26.19	56.7352	8.51942	75.912	0.932378	134.923	22.6006	117.167	3.0037	27.2198	7.33523	25.3203	-3.71341	50.9179	3.58175			0.276588	0.868774	0.751163	0.138528	0.556888	0.417184	0.11226	0.145596	0.759473	0.411678	0.213261	0.184925	0.729278	0.344574	0.385853		0.339735	0.494752	0.963981	0.137116	0.547884	0.213289	0.69375	0.188753	0.374658	0.269478	0.317958	0.111728	0.489575
Small intestine	0	0	62.3721	62.3721	97.9982	97.9982	92.7849	92.7849	143.453	143.453	136.658	136.658	0	0	0	0	92.2857	-92.2857							0.286666		0.281856		0.224191		0.226236										0.251471		0.397531		0.123489		0.283864
Lens	23.2784	13.3262	65.9981	65.9981	80.4531	80.4531	81.9246	50.2326	137.096	81.8771	111.5	51.9346	6.30433	6.30433	24.2284	24.2284	11.8196	11.8196					0.77979		0.368112	0.166353	0.142346	0.844545	0.492459		0.238932				0.196525				0.895288		0.289769	0.488169	0.137931	0.368166	0.369638		0.2963
Brain cortex	36.7269	26.0326	93.7166	13.4454	59.9334	31.4145	65.8738	6.78864	108.402	7.97314	111.789	24.8679	24.4809	4.67742	27.1746	4.78435	44.089	-2.37543		0.111513	0.775818	0.173611	0.469748	0.151873	0.888338	0.166193	0.852873	0.278977	0.169829	0.336248	0.362163	0.196511	0.332364	0.173934	0.194738	0.151132	0.731248	0.414333	0.624758	0.228931	0.772865	0.157611	0.577343	0.256987	0.774472	0.232674	0.216992	0.159677	0.738445
Muscle	11.8633	11.8633	138.484	66.305	76.8812	-76.8812	100.325	-62.6193	97.9223	-61.8032	100.483	47.3985	0	0	0	0	40.9078	-40.9078					0.993354								0.193112								0.11253								0.132363
Adrenal cortex	17.3067	-17.3067	45.7593	-35.5835	60.504	-33.7311	83.4183	-60.4578	130.403	-62.7059	104.075	-84.9637	27.3182	15.9165	39.814	1.07075	13.0328	13.0328		0.316427				0.763432	0.672832	0.372388	0.641764	0.146559	0.323867	0.116597				0.26646		0.43382				0.721651	0.588145	0.218337	0.494953	0.122721	0.189741	0.126114
Stomach	0	0	189.131	189.131	67.2264	67.2264	0	0	125.892	125.892	0	0	69.1256	69.1256	56.8357	56.8357	0	0
Skin	0	0	31.78	31.78	44.9465	-26.5115	43.0747	24.2056	120.375	-15.3086	89.1984	36.4309	76.7045	76.7045	72.8983	72.8983	29.966	13.3196					0.152438				0.641764	0.21997	0.141874		0.491776		0.173147		0.166889				0.182335				0.494953	0.121256	0.829696		0.438252		0.122994
Rumen reticulum	72.695	72.695	42.254	-42.254	167.556	-61.0184	61.3972	-11.2834	87.2725	-87.2725	40.2858	-40.2858	0	0	0	0	41.5461	41.5461						0.351177																0.322332
Adrenal chromaffin	41.7049	41.7049	45.9229	-45.9229	0	0	0	0	0	0	115.263	115.263	94.1095	94.1095	162.546	162.546	0	0
Pineal gland	0	0	0	0	64.5415	-64.5415	142.5	-142.5	129.934	-129.934	116.186	-116.186	0	0	0	0	0	0
Aortic endothelium	0	0	47.9726	-47.9726	64.1771	64.1771	15.767	-15.767	37.3484	-37.3484	49.7347	8.72113	208.357	208.357	0	0	63.9483	63.9483				0.126847											0.366311					0.479318											0.423532
Ovary	14.2013	-1.12817	63.9521	-7.99286	49.0801	-10.3865	56.2647	-35.3139	53.5649	-35.3	76.1502	-8.12564	14.7732	-5.27108	52.223	12.5343	6.12161	-6.12161				0.143512	0.233823	0.393718	0.115364	0.813338	0.158463	0.176512	0.395388	0.519638	0.288893	0.653679		0.272287	0.263213			0.581174	0.21899	0.216464	0.651776	0.552841	0.481249	0.119573	0.589257	0.57637	0.247553	0.559815
Fetal spinal column	23.5099	5.35008	46.9338	-23.3584	43.0029	-11.2675	21.9764	15.0366	55.9557	-0.385999	100.242	23.9154	37.0042	30.3743	19.123	19.123	63.529	22.0603		0.122651		0.933126	0.194892	0.923129	0.731427		0.365188	0.584725	0.114783	0.753576	0.144114		0.388417			0.132432		0.332135	0.436965	0.347754	0.314676		0.298593	0.253962	0.478536	0.347792	0.26869		0.441568
Parotid gland	0	0	103.685	103.685	0	0	62.6953	62.6953	105.277	105.277	71.9999	71.9999	0	0	0	0	0	0
Bone marrow	34.0523	-34.0523	21.6236	-21.6236	25.0293	25.0293	30.9633	30.9633	61.3205	61.3205	60.5927	60.5927	106.567	-14.8019	0	0	0	0
Muzzle epithelium	0	0	50.9275	-50.9275	40.562	-40.562	84.1741	-84.1741	42.0539	-42.0539	95.3149	-95.3149	0	0	0	0	0	0
Cartilage	0	0	55.9692	-8.41148	38.8154	28.8105	12.6884	2.33556	46.8758	46.8758	37.5289	6.54433	57.929	57.929	25.864	25.864	58.6175	5.26569				0.411123			0.877726				0.456157		0.564555		0.618337		0.199346			0.128914			0.833574				0.215572		0.542886		0.113297
Eye	0	0	20.4373	20.4373	16.1906	16.1906	20.1609	20.1609	104.733	20.7668	40.8458	40.8458	0	0	39.8588	39.8588	0	0
Artery	0	0	0	0	0	0	39.6183	-39.6183	0	0	44.0292	-44.0292	0	0	142.614	-142.614	0	0
Sperm	19.4546	19.4546	71.8923	71.8923	0	0	23.6705	23.6705	0	0	107.015	-107.015	0	0	0	0	0	0
Thyroid	36.9579	-36.9579	98.0215	-98.0215	0	0	24.5842	-24.5842	55.0406	-55.0406	0	0	0	0	0	0	0	0
Retinal rod cell	0	0	65.2662	-65.2662	64.7645	-64.7645	0	0	0	0	0	0	76.5029	-76.5029	0	0	0	0
Submandibular gland	0	0	0	0	193.312	193.312	0	0	0	0	0	0	0	0	0	0	0	0
Heart muscle	0	0	26.484	26.484	0	0	25.4662	25.4662	30.0285	30.0285	36.6793	36.6793	56.4307	-56.4307	0	0	0	0
Oesophageal epithelium	0	0	0	0	81.8008	-81.8008	91.5599	-91.5599	0	0	0	0	0	0	0	0	0	0
Lens cortex	0	0	0	0	0	0	46.8791	-46.8791	91.3779	-49.2575	33.083	33.083	0	0	0	0	29.0769	-29.0769
Pulmonary artery	0	0	0	0	0	0	0	0	0	0	0	0	122.317	122.317	0	0	191.761	191.761
Ovarian follicle	0	0	0	0	0	0	0	0	0	0	84.3262	-84.3262	0	0	0	0	0	0												0.291184																0.389438
Chromaffin cell	0	0	0	0	0	0	0	0	0	0	0	0	84.3024	84.3024	0	0	0	0
Embryo	0	0	0	0	0	0	0	0	41.8856	-41.8856	35.8399	-35.8399	0	0	0	0	51.3603	51.3603
Semen	0	0	56.9261	56.9261	0	0	0	0	0	0	0	0	0	0	0	0	42.0438	42.0438
Anterior pituitary	0	0	26.2037	26.2037	0	0	0	0	0	0	0	0	0	0	0	0	0	0
Adipocyte
Aorta endothelium
Arterial
Cartilage chondrocyte
Caudate nucleus
Cecum
Cerebellum	0	0	0	0	0	0	0	0	0	0	0	0	0	0	0	0	0	0
Cerebrospinal fluid
Cerebrum
Cervicothoracic ganglion
Chondrocyte
Choroid plexus
Colon	0	0	0	0	0	0	0	0	0	0	0	0	0	0	0	0	0	0
Corneal endothelium
Ear
Ear tissue
Fetal ovary
Fetal thymus
Gall bladder epithelium
Gastriointestinal tract
Kidney cortex
Kidney epithelium
Limb
Locus coeruleus
Lymphoid tumor
Lymphoma
Monocyte
Neutrophil
Olfactory epithelium
Ovarian follicular fluid
Ovary antral follicles
Parathyroid gland
PBL
Peripheral nerve
Retinal endothelium
Retinal pigment epithilium
Retinal rod
Salivary gland
Seminal plasma
T-cell
Tongue epithelium
Tongue keratinocyte
Trabecular meshwork
Tracheobronchial
Urinary bladder
Vascular smooth muscle
[truncated: 4 more columns]

## Sheet: KEGG Pathways
Results from DIA vs. results from ORA (DAVID). Results are sorted in descending order by impact in DIA
For the DIA (left) shown are the impact (blue bars) and direction of the overall impact (colored square, red = induced; green = inhibited)
For the enrichment analysis (ORA) shown are the significance of the enrichemnt by EASE P-value and Benjamini-Hochberg FDR, as uncovered by DAVID
																							P-VALUE																240/120		Benjamini FDR
				vs. -30d																240 vs 120			-15		1		15		30		60		120		240		300				-15		1		15		30		60
Path ID	CATEGORY	SUB-CATEGORY	PATHWAY	-15		1		15		30		60		120		240		300					D	U	D	U	D	U	D	U	D	U	D	U	D	U	D	U	D	U	D	U	D	U	D	U	D	U	D
bta00232	1. Metabolism	1.10 Biosynthesis of Other Secondary Metabolites	Caffeine metabolism			1089.73	1089.73	1536.85	1536.85	1515.11	1515.11	1440.32	1440.32	1034.63	1034.63	170.992	170.992			272.814	-97.3975		0	0	0	0	0	0	0	0	0	0	0	0	0	0	0	0	0	0	0	0	0	0	0	0	0	0	0
bta00052	1. Metabolism	1.1 Carbohydrate Metabolism	Galactose metabolism	11.0368	-11.0368	391.477	334.501	422.062	361.53	468.176	366.076	523.29	402.315	473.04	384.791	295.464	252.073	188.855	188.855	39.5349	1.74418		0	0	0.0282137	0.113046	0.113046	0.0637812	0.127065	0.212313	0.0810925	0.558228	0.0872989	0.0288128	0.138366	0	0	0.158043	0.132431	0	0	0	0.00506757	0.0151143	0.0113562	0.0620578	0.0197583	0.0221677	0.0135661
bta00563	1. Metabolism	1.7 Glycan Biosynthesis and Metabolism	Glycosylphosphatidylinositol(GPI)-anchor biosynthesis	51.4439	-6.49183	308.939	217.556	304.812	251.976	378.96	276.212	500.669	389.311	574.608	308.28	183.587	139.083	128.087	106.382	132.876			0.377134	0.204775	0.22089	0.477733	0.477733	0.368313	0.514678	0.332729	0.735926	0.864494	0.764975	0.518346	0.201089	0.231546	0	0	0.591188	0.18162	0.0045203	0.00327361	0.0387155	0.0238206	0.0483987	0.0598673	0.0416504	0.0288557	0.107957
bta05332	6. Human Diseases	6.2 Immune System Diseases	Graft-versus-host disease	35.9361	35.9361	212.711	-42.1922	187.756	-85.1997	315.065	-152.017	523.2	-281.358	481.934	-280.639	107.344	-93.7704	157.936	-109.186	84.8437	26.8846		0	0	0.179389	0.0551258	0.0551258	0.660909	1.01006	0.123748	0.462202	0.0531633	0.489015	0.0125708	1.13955	0	2.03096	0.105043	0.0846752	0.276301	0	0	0.0316379	0.00761541	0.0776287	0.00508922	0.0335228	0.0141729	0.0672382
bta03320	5. Organismal Systems	5.2 Endocrine System	PPAR signaling pathway	22.0233	-3.34173	257.856	111.577	355.231	172.827	312.627	147.024	433.384	149.653	368.095	110.806	161.248	-1.87114	126.698	46.3286	41.6094			0.204051	0.00921065	0.297885	0.25371	0.25371	0.483473	0.300256	1.15239	0.385154	0.379364	0.421051	0.1012	0.777196	0.36388	0.414867	0.904963	0.123708	0.0355849	0.00528499	0.000444943	0.0357109	0.0205398	0.0525971	0.0276318	0.0291873	0.0721168	0.0560099
bta01040	1. Metabolism	1.3 Lipid Metabolism	Biosynthesis of unsaturated fatty acids			80.6848	24.1109	216.72	130.883	267.595	197.331	512.72	397.715	327.201	261.63	92.3132	62.256	68.722	68.722	85.1382	-32.9227		0	0	0.0334122	0.0292554	0.0292554	0.0724283	0.145846	0.536916	0.0955182	0.127219	0.102383	0.363435	0	0.54842	0	0.172098	0.14532	0	0	0	0.00634756	0.0043003	0.0120599	0.0289908	0.0203558	0.0344534	0.015702
bta05330	6. Human Diseases	6.2 Immune System Diseases	Allograft rejection	36.4787	22.0839	194.166	-31.2606	163.194	-64.9149	278.16	-123.798	453.754	-176.505	424.781	-201.08	97.8913	-86.8311	130.893	-91.1708	109.32	-88.3236		0	0	0.251144	0.0981901	0.0981901	0.821857	1.09125	0.216464	0.517273	0.0947421	0.548781	0.0377531	1.42605	0	2.38894	0.0768749	0.50611	0.206366	0	0	0.038429	0.0135319	0.0953497	0.0143205	0.0104394	0.0220444	0.0655819
bta04940	6. Human Diseases	6.5 Metabolic Diseases	Type I diabetes mellitus	36.4787	22.0839	194.166	-31.2606	166.057	-67.7773	278.16	-123.798	448.643	-171.393	424.781	-201.08	97.8913	-86.8311	130.893	-91.1708	92.1681	18.2112		0	0	0.22743	0.0869086	0.0869086	1.16273	1.01761	0.198029	0.731487	0.0837249	0.501527	0.032931	1.36286	0	2.30213	0.0712041	0.210758	0.192061	0	0	0.0364945	0.0126336	0.109071	0.013285	0.0226809	0.0207487	0.113502
bta00053	1. Metabolism	1.1 Carbohydrate Metabolism	Ascorbate and aldarate metabolism	21.9739	2.12841	176.164	-7.27952	203.399	108.343	192.854	-28.9609	298.97	-70.537	372.099	-149.817	61.7833	-34.6596	42.7452	-19.5803	110.9	-17.2493		0	0	0.138252	0	0	0.216423	0.138771	0	0.370703	0	0.384808	0	0.340275	0	0	0	0	0.315868	0	0	0.0236674	0	0.0308733	0	0.0200011	0	0.0559213
bta00072	1. Metabolism	1.3 Lipid Metabolism	Synthesis and degradation of ketone bodies			116.102	59.5334	132.447	84.2824	315.719	183.06	318.805	262.835	263.142	199.777	143.537	143.537	145.893	145.893		-1.18772		0	0	0	0.193664	0.193664	0	0.20645	0	0	0	0	0	0	0	0	0	0	0	0	0	0	0.0192917	0	0	0.0241814	0	0
bta00020	1. Metabolism	1.1 Carbohydrate Metabolism	Citrate cycle (TCA cycle)	7.12661	7.12661	189.771	84.5716	229.294	134.968	216.473	122.998	325.272	194.372	251.654	64.1584	131.1	-30.0166	53.1468	-6.53986	43.2371			0	0	0.0422173	0.0357952	0.0357952	0.107823	0.0425652	0.236635	0.0735833	0.240434	0.0243303	0.282023	0.0693874	0.087317	0	0.0830397	0.241961	0	0	0	0.00818834	0.00528425	0.019574	0.0149045	0.00658047	0.0195678	0.0118306
bta05320	6. Human Diseases	6.2 Immune System Diseases	Autoimmune thyroid disease	28.2355	28.2355	129.549	-70.732	125.742	-88.7235	202.572	-164.421	348.918	-283.235	332.941	-266.223	88.2466	-69.7721	113.057	-96.8245	69.2593	26.547		0	0	0.0897246	0.00362454	0.00362454	0.428434	0.634765	0.0128844	0.247018	0.00342473	0.266186	0	0.838726	0	1.58882	0	0.0507225	0.17881	0	0	0.0166306	0.00047111	0.0548684	0	0.0442427	0.00181182	0.0375211
bta04612	5. Organismal Systems	5.1 Immune System	Antigen processing and presentation	24.9246	15.2867	119.113	-67.3984	115.964	-77.9916	212.479	-141.191	347.944	-269.768	327.976	-265.933	93.4834	-50.5947	123.974	-86.4305	65.8396	25.664		0	0.0864031	0.209607	0.000323061	0.000323061	1.07696	2.6718	0.0146071	3.40636	0.00268579	2.53665	0.000476566	3.17434	0.278136	4.54898	0.104621	0	1.8187	0	0.00449206	0.0360051	1.91309e-05	0.112387	0.000196933	0.50271	0.00209664	1.16859
bta02010	3. Environmental Information Processing	3.1 Membrane Transport	ABC transporters	33.5756	-9.94851	159.775	38.8818	163.78	87.2771	200.414	46.2898	334.573	30.7171	265.012	23.6126	42.1499	28.3181	26.2671	-26.2671	94.7912	-15.3917		0.675352	0	1.08888	0.374639	0.374639	0.384351	0.202357	0.338691	1.20872	0.365866	0.300769	0.204638	0	0.118856	0.869346	0	0.092426	0.0841184	0.0104818	0	0.0932952	0.0180526	0.048436	0.0228658	0.0242396	0.0283931	0.119018
bta05310	6. Human Diseases	6.2 Immune System Diseases	Asthma	9.51506	9.51506	174.995	-36.5966	142.065	-70.5517	220.456	-59.1123	320.296	-124.997	265.677	-114.225	42.8435	-25.2772	87.1253	-50.7005	85.7778	-51.8385		0	0	0.0334122	0.0292554	0.0292554	0.0724283	0.360335	0.0621957	0.0955182	0.0282977	0.102383	0	0.15154	0	0.194541	0	0.14532	0	0	0	0.00634756	0.0043003	0.0120599	0	0.0289529	0.00966462	0.015702
bta00983	1. Metabolism	1.11 Xenobiotics Biodegradation and Metabolism	Drug metabolism - other enzymes	9.01418	9.01418	151.141	33.3955	183.235	27.3535	173.901	71.2367	250.564	73.8264	210.413	49.1075	41.8223	-3.82412	28.8465	-28.8465	89.4595	11.8606		0	0	0.110119	0.258224	0.258224	0.497237	0.110767	0.190333	0.0688565	0.25207	0.014595	0.112074	0.126507	0	0.166065	0	0.3997	0	0	0	0.0200311	0.0188725	0.0533268	0.0329267	0.0199165	0.0209136	0.0118196
bta05416	6. Human Diseases	6.4 Cardiovascular Diseases	Viral myocarditis	28.4604	20.0586	123.998	-39.0434	125.296	-22.0755	159.466	-96.9878	264.625	-155.474	263.466	-134.168	78.3764	-23.9346	105.215	-57.3186	54.3674	15.818		0	0.05894	0.365049	0.104954	0.104954	0.358612	1.03699	0.29528	0.475005	0.462268	0.515298	0.130737	0.866958	0.208031	2.10071	0.19584	0.0516605	0.127904	0	0.0034202	0.0340179	0.014181	0.0476497	0.0133432	0.0145914	0.0215482	0.0687411
bta04340	3. Environmental Information Processing	3.2 Signal Transduction	Hedgehog signaling pathway	30.9789	30.9789	114.345	96.539	148.575	130.973	148.247	131.613	242.32	197.631	226.304	138.034	77.2848	64.845	73.302	73.302	37.9743	-4.78366		0	0.0476374	0.323833	0.146477	0.146477	0.0658097	0.169761	0.0529225	0.840072	0.278677	0.887259	0.83358	0.0460065	0.225136	0.0692417	0.214836	0.17179	0.0377817	0	0.00249674	0.0334142	0.0191329	0.0115153	0.0093032	0.0205849	0.00821747	0.103347
bta00920	1. Metabolism	1.2 Energy Metabolism	Sulfur metabolism			70.4392	70.4392	144.207	-32.3602	235.661	-161.754	116.842	-25.4517	283.073	-137.968	124.687	-124.687	111.388	6.96183		1.82489		0	0	0	0	0	0	0.20645	0	0	0	0.168594	0	0.435139	0	0	0	0	0	0	0	0	0	0	0	0.0241814	0	0
bta00100	1. Metabolism	1.3 Lipid Metabolism	Steroid biosynthesis	64.7697	64.7697	39.5089	23.705	43.4318	19.9879	123.44	123.44	317.843	226.956	267.755	230.141	75.5452	75.5452	35.7569	0.792288	21.6705	-11.6637		0	0.186169	0	0	0	0	0	0.650749	0	1.83328	0	1.3479	0	0.211851	0	0	0	0	0	0.0041033	0	0	0	0.0320102	0	0.0132861	0
bta04920	5. Organismal Systems	5.2 Endocrine System	Adipocytokine signaling pathway	30.4134	-16.2173	137.882	8.50217	153.426	-2.94747	144.235	4.06737	244.262	29.7622	192.533	-43.266	72.3407	-36.5915	45.8904	-10.1365	18.7518	24.224		1.22772	0.0085259	0.278104	0.368298	0.368298	0.681653	0.280379	0.123726	0.712691	0.226091	0.393223	0.0927981	0.749447	0.0125395	0.671148	0.0113877	0.0395516	0.0057891	0.00939695	0.000420507	0.035124	0.0187854	0.0791021	0.0360925	0.0289866	0.0148532	0.111804
bta00480	1. Metabolism	1.6 Metabolism of Other Amino Acids	Glutathione metabolism	14.5246	-2.25425	80.0546	51.0853	129.343	74.2281	111.174	38.7633	245.959	132.446	210.402	49.9028	65.025	25.8715	44.254	21.3477	46.2273	12.9844		0.108075	0.0295879	0.0347578	0.0282321	0.0282321	0.110259	0.0922695	0.0885386	0.10359	0.157852	0.0172722	0.345715	0.0283997	0.37288	0	0.656376	0.114818	0.101719	0.00417708	0.00145882	0.00649223	0.00423622	0.0188564	0.0152636	0.0177832	0.0128097	0.0162654
bta00750	1. Metabolism	1.8 Metabolism of Cofactors and Vitamins	Vitamin B6 metabolism					93.8513	93.8513	146.195	146.195	192.394	192.394	246.538	246.538	284.087	284.087	230.648	230.648		26.1273		0	0	0	0	0	0	0	0	0	0	0	0	0	0	0	0	0	0	0	0	0	0	0	0	0	0	0
bta00040	1. Metabolism	1.1 Carbohydrate Metabolism	Pentose and glucuronate interconversions	9.27013	9.27013	140.108	80.3623	151.516	119.942	98.4626	49.1833	207.241	40.2338	214.119	-43.1333	50.307	-29.4426	8.90956	8.90956	113.09	-28.8856		0	0	0	0	0	0	0	0	0	0	0	0	0	0	0	0	0	0	0	0	0	0	0	0	0	0	0
bta04664	5. Organismal Systems	5.1 Immune System	Fc epsilon RI signaling pathway	19.3481	19.3481	103.318	56.1204	86.3545	46.3963	139.124	67.7398	249.542	123.579	193.45	94.4146	45.7887	35.2655	49.3701	22.1691	43.9723	-12.2337		0	0.0486624	0.0462351	0.25371	0.25371	0.0305901	0.0467875	0.605476	0.0416272	0.552983	0.0482313	0.305045	0.0464404	0.36388	0.20987	0.168758	0.469602	0.0355849	0	0.00242161	0.00878168	0.0205398	0.0050826	0.0348538	0.00741286	0.0301921	0.00894175
bta04630	3. Environmental Information Processing	3.2 Signal Transduction	Jak-STAT signaling pathway	35.5817	11.6957	104.889	56.8973	105.666	63.8301	135.951	61.5322	219.897	110.966	167.184	52.6546	33.2314	9.95062	25.5261	1.83237	44.3928	-1.17102		0.302608	0.974742	0.00214831	0.836838	0.836838	0.0575449	0.0303092	1.2718	0.0293549	0.357999	0.0638439	0.46722	0.0999842	0.0721503	0.092178	0.024078	0.17164	0.03083	0.0084514	0.00133204	0.00025177	0.0338951	0.0103192	0.0611525	0.00525799	0.0927279	0.00650006
bta04350	3. Environmental Information Processing	3.2 Signal Transduction	TGF-beta signaling pathway	8.74286	3.19999	101.926	22.7301	130.659	59.3182	135.474	9.89354	206.199	51.5521	149.719	21.0477	96.6673	48.8858	50.8218	1.67597	26.0133	32.8233		0	0.00579639	0.871009	0.0189397	0.0189397	0.354875	0.113648	0.167444	0.249058	0.0858298	0.409209	0.201267	0.0963251	2.47705	0.159933	0.47209	0.00479167	0.323843	0	0.000233378	0.0677661	0.00317643	0.0489529	0.0704862	0.0201306	0.0189048	0.036603
bta04640	5. Organismal Systems	5.1 Immune System	Hematopoietic cell lineage	35.265	24.6226	125.945	82.4651	133.559	102.946	135.542	76.9245	221.553	146.019	165.103	83.8863	46.6374	20.5851	72.4061	38.1674	47.8682	1.77164		0	1.1454	0.00104371	2.90159	2.90159	0.00800776	0.00106277	1.49412	0.0057736	1.63641	0.00180369	1.49898	0.0087013	0.36388	0.0168757	1.72373	0.738737	0.00629958	0	0.00137979	9.79881e-05	0.692032	0.00115199	0.390722	0.000113267	0.160831	0.00117647
bta00565	1. Metabolism	1.3 Lipid Metabolism	Ether lipid metabolism	40.8089	29.5317	111.247	81.9641	84.4701	33.3646	127.891	46.9792	188.718	125.63	224.666	114.103	17.8522	-6.416	31.1524	31.1524	77.7734	15.1262		0.232642	0.341393	0.01445	0.179806	0.179806	0.0387451	0.0145737	0.338691	0.00731233	0.174793	0.00818906	0.0745264	0.0973224	0	0	0.785586	0.320889	0	0.00614433	0.00170078	0.00246583	0.0188673	0.00655462	0.0228658	0.00272645	0.0283931	0.00148676
bta04514	3. Environmental Information Processing	3.3 Signaling Molecules and Interaction	Cell adhesion molecules (CAMs)	22.3712	17.3749	103.036	-14.9728	102.092	-3.8261	125.849	-38.7004	204.747	-74.1576	191.979	-77.9664	72.8725	-8.91254	77.7004	-23.8321	63.5013	46.2466		0	0.155757	0.262109	0.137327	0.137327	0.277541	0.264822	0.46692	0.479582	0.201347	0.396467	0.270318	0.430318	1.12147	1.26308	0.536782	0.134738	1.66627	0	0.00371049	0.0335583	0.0182091	0.0358227	0.0248872	0.0295547	0.0402866	0.0668011
bta00590	1. Metabolism	1.3 Lipid Metabolism	Arachidonic acid metabolism	14.4152	4.59725	111.211	73.1345	118.18	99.6524	116.674	80.5911	212.65	164.713	175.41	140.508	48.1946	32.0251	25.1413	25.1413	55.6218	-12.4675		0	0	0.0243191	0.0200349	0.0200349	0.0146899	0.0245545	0.165739	0.011161	0.157362	0.00176978	0.35945	0	0.239043	0	0.228413	0.18385	0	0	0	0.00418999	0.00331888	0.00268244	0.00172929	0.00445617	0.0193926	0.00225914
bta00830	1. Metabolism	1.8 Metabolism of Cofactors and Vitamins	Retinol metabolism	11.508	-2.66947	75.3724	11.2623	101.43	-26.0156	136.791	12.0503	215.428	82.8176	164.41	21.0415	44.719	27.1175	14.0573	-3.49621	72.6344	33.173		0	0	0.00745066	0.0357952	0.0357952	0.274759	0.127885	0.468161	0.0735833	0.442507	0.0243303	0.282023	0	0.087317	0	0	0.0653778	0	0	0	0.00112535	0.00528425	0.0368011	0.0149045	0.0192063	0.0373665	0.0118306
bta05410	6. Human Diseases	6.4 Cardiovascular Diseases	Hypertrophic cardiomyopathy (HCM)	27.9568	11.2723	114.57	63.2221	93.5517	49.6924	121.586	43.5097	202.639	96.1204	162.733	57.4315	104.067	86.0406	50.2873	22.2014	58.5081	17.8748		0	0.05894	0.226612	0.926737	0.926737	0.563013	0.228489	2.0957	0.475005	1.18356	0.515298	1.70917	0.0110088	1.93905	0.0938605	1.0008	0.305522	0.482331	0	0.0034202	0.03775	0.0359091	0.058142	0.46548	0.0265528	0.287653	0.0687411
bta04912	5. Organismal Systems	5.2 Endocrine System	GnRH signaling pathway	27.9087	13.0521	122.492	40.9683	92.9678	39.4482	122.16	33.7238	216.817	72.2442	166.028	53.4482	26.7129	1.57052	29.2052	-0.29894	45.4516	-26.2925		0.282303	0.267827	0.09279	1.04504	1.04504	0.116644	0.0939121	2.02184	0.113617	1.55405	0.0187887	0.728698	0.0552653	0.186718	0.402417	0.0236509	0.892702	0.102661	0.00767864	0.00183866	0.0163773	0.0394873	0.018571	0.0691922	0.0176996	0.360175	0.0165464
bta00534	1. Metabolism	1.7 Glycan Biosynthesis and Metabolism	Glycosaminoglycan biosynthesis - heparan sulfate	43.641	-6.53681	107.524	10.4794	142.514	-84.0194	114.25	26.0986	206.687	14.072	134.36	72.3118	57.3024	-26.9206	17.7534	-17.7534	22.4807	36.9034		0	0	0.294794	0.273453	0.273453	0.140358	0.295905	0.421369	0.0543782	0.268368	0	0.663263	0	0	0	0	0	0	0	0	0.0366919	0.015364	0.0207945	0.0211859	0.0298081	0.0308524	0.0114638
bta04960	5. Organismal Systems	5.5 Excretory System	Aldosterone-regulated sodium reabsorption	14.2778	-6.55379	78.1081	-40.142	105.28	11.2191	78.1513	-62.2207	154.309	-41.9203	158.77	-91.7583	3.47393	-3.47393	6.34191	-6.34191	57.7575	49.9334		0.137941	0.0439731	0.152445	0.261921	0.261921	0.926963	0.770602	0.138677	0.778512	0.253812	0.824044	0.0647858	0	0	0	0.05263	0	0.644843	0.00402666	0.00226832	0.0276154	0.0157612	0.0939734	0.0320179	0.0435525	0.0149914	0.1033
bta04512	3. Environmental Information Processing	3.3 Signaling Molecules and Interaction	ECM-receptor interaction	24.6171	11.431	88.1144	13.5263	114.051	-7.35502	123.256	9.9958	210.472	33.8356	133.11	62.0799	120.318	85.0818	70.3378	52.8687	51.7435	15.7956		0	0.0291133	0.0955695	0.505234	0.505234	1.99447	0.275896	0.403771	0.637588	0.487287	0.149462	0.595024	0.027567	1.87495	0.0517902	1.80739	0.547842	0.741365	0	0.00152405	0.0159904	0.0233957	0.238883	0.0579106	0.0294204	0.0290477	0.0961832
bta05414	6. Human Diseases	6.4 Cardiovascular Diseases	Dilated cardiomyopathy (DCM)	30.7415	13.0354	108.147	35.7586	78.6935	23.7244	118.852	22.5313	182.958	53.2322	162.633	48.7594	103.057	66.3118	51.0164	13.5644	52.1254	-44.1481		0.0492113	0.124889	0.259506	0.944516	0.944516	0.436451	0.403788	2.15603	0.485305	1.18919	0.528314	1.71038	0.0407818	1.69003	0.383803	0.846491	0.431777	0.386762	0.00139302	0.00450843	0.0344305	0.0293209	0.0543783	0.410629	0.0330645	0.144682	0.0652368
bta04650	5. Organismal Systems	5.1 Immune System	Natural killer cell mediated cytotoxicity	24.4738	18.7863	102.626	23.7994	82.8547	37.3081	120.127	34.8722	165.921	47.2788	172.504	34.8274	29.1594	17.9967	43.6724	6.94659	34.9885	11.2412		0.102697	0.0142341	0.618347	0.382473	0.382473	0.17629	0.319377	0.511046	0.329441	0.366461	0.367346	0.325258	0.0466618	0.309763	0.197694	0.289763	0.104468	0.179868	0.00407499	0.000828535	0.046732	0.0175358	0.0257704	0.0361102	0.0286817	0.0352441	0.0500744
bta00564	1. Metabolism	1.3 Lipid Metabolism	Glycerophospholipid metabolism	33.4714	14.0063	115.137	18.9399	99.3022	27.3436	103.964	10.9703	171.564	57.5381	182.521	18.937	18.3488	-5.53557	30.1337	2.5778	64.8481	32.7415		0.359312	0.310489	0.339105	0.482587	0.482587	1.02843	0.543871	0.610028	0.341389	0.468922	0.368972	0.345715	0.302093	0.157988	0.0458745	0.656376	0.543882	0.25864	0.00617312	0.00181318	0.0335316	0.0219331	0.1083	0.0457425	0.0462792	0.0267892	0.0522585
bta04672	5. Organismal Systems	5.1 Immune System	Intestinal immune network for IgA production	24.7061	24.7061	105.277	-35.957	96.5048	-35.6361	120.48	-48.1439	191.247	-78.7678	172.21	-75.3429	35.8436	-21.4562	53.8181	-39.6147	60.6869	-9.95784		0	0	0.124478	0.0413056	0.0413056	0.141539	0.125456	0.253615	0.0657186	0.102159	0.07322	0.051218	0.149144	0.0483113	0.479277	0.179057	0.33859	0.0291377	0	0	0.0233855	0.00592823	0.0202351	0.00640647	0.0200597	0.0222582	0.0117599
bta04610	5. Organismal Systems	5.1 Immune System	Complement and coagulation cascades	7.13837	7.13837	81.7695	27.1749	117.682	64.22	133.903	58.9739	179.571	54.942	146.608	35.7978	55.1171	11.0145	59.9689	10.0393	22.062	-42.5929		0	0	0.00778982	0.0498105	0.0498105	0.0397481	0.128295	0.0780077	0.058011	0.0470949	0.0663583	0.0261104	0.0110088	0.208031	0.0205718	0.391475	0.00988787	0.00811855	0	0	0.00114191	0.00722527	0.00654961	0.00491901	0.0185329	0.0119011	0.0118711
bta05216	6. Human Diseases	6.1 Cancers	Thyroid cancer	36.5055	19.4024	115.16	25.4398	108.459	20.4748	128.992	11.1748	175.049	5.90283	135.697	-4.92382	61.0925	30.2501	33.2533	10.1912	55.0087	28.5854		0	0.341393	1.5523	0.374639	0.374639	1.65583	0.413685	0.638979	0.821498	0.365866	0.300769	0.204638	0.334401	0.118856	0	0	0	1.10458	0	0.00170078	0.0926931	0.0180526	0.214089	0.0377837	0.0303475	0.019403	0.114335
bta00860	1. Metabolism	1.8 Metabolism of Cofactors and Vitamins	Porphyrin and chlorophyll metabolism	13.5862	13.5862	57.0886	-48.8551	89.657	-39.4681	105.601	-65.5885	206.134	-121.677	163.922	-107.068	45.1369	-45.1369			72.7313	7.25116		0	0	0.0730121	0.063635	0.063635	0.384351	0.413685	0.031953	0.512705	0.0614748	0.540927	0.0148241	1.20206	0	0	0	0.092426	0.0841184	0	0	0.0134364	0.00869589	0.048436	0.00554428	0.0303475	0.00447823	0.0679957
bta05219	6. Human Diseases	6.1 Cancers	Bladder cancer	33.2265	33.2265	97.0193	33.7344	69.8739	7.50575	137.738	2.98471	184.305	33.7821	172.997	-22.9411	41.3618	33.6696	17.8433	17.8433	57.5247	-35.2014		0	0.481021	0.205898	0.573769	0.573769	0.428434	0.634765	0.371883	0.429584	0.560056	0.712168	0.0918118	0	0.0697229	0	0	0.0507225	0.754186	0	0.00245196	0.0374939	0.0231865	0.0548684	0.0379523	0.0442427	0.0282605	0.0643912
bta00280	1. Metabolism	1.5 Amino Acid Metabolism	Valine, leucine and isoleucine degradation	3.54446	3.54446	77.8665	27.8922	97.7578	61.6436	119.652	58.7281	171.702	60.5145	174.352	58.7359	83.5743	54.6685	49.0226	49.0226	31.6101	-5.70377		0	0	0.396759	0.00960518	0.00960518	0.0443231	0.399148	0.106015	0.12936	0.0346687	0.264354	0.0455018	0	0.411642	0	0.394089	0	0.29096	0	0	0.040836	0.00136309	0.00752318	0.0183036	0.0344374	0.014127	0.0174007
bta04930	6. Human Diseases	6.5 Metabolic Diseases	Type II diabetes mellitus	4.39381	4.39381	63.5515	-27.4555	97.1099	-20.1796	92.2366	-43.0811	159.043	-51.4878	115.78	-34.8342	9.52735	-9.52735	17.5273	-17.5273	33.3293	14.0068		0	0.0714877	0	0.247422	0.247422	0	0.00752608	0.468161	0.0217769	0.442507	0.0806452	0.507232	0	0.087317	0	0.292953	0.0653778	0	0	0.00391493	0	0.023112	0	0.0648013	0.00125479	0.0373665	0.0050284
bta00561	1. Metabolism	1.3 Lipid Metabolism	Glycerolipid metabolism	36.9785	28.9916	93.7213	76.8523	135.282	119.279	103.389	84.4725	165.748	113.775	148.192	93.3095	24.8421	1.87886	34.4469	25.2451	33.226	36.8342		0	0.814009	0.00385292	0.314863	0.314863	0	0	0.598782	0.00151485	0.789199	0.00176978	0.593614	0.0499072	0.239043	0	0.89766	0.425243	0	0	0.00248958	0.000540145	0.0143722	0	0.0246845	0	0.0331056	0.000281468
bta05340	6. Human Diseases	6.2 Immune System Diseases	Primary immunodeficiency	46.7054	46.7054	28.6875	3.22875	53.0578	34.4214	62.5367	-0.45116	139.756	83.3265	133.302	21.7166	47.6685	16.3402	31.2373	10.1951	47.0427	-1.36587		0	0.129446	0.0238449	0.0205657	0.0205657	0.0562318	0.285661	0.190333	0.193813	0.25207	0.733432	0.112074	0.414605	0.151107	0.166065	0.145332	0.120846	0.111176	0	0.00408975	0.00424056	0.00331145	0.0103302	0.0252716	0.0287345	0.0209136	0.0245065
bta00620	1. Metabolism	1.1 Carbohydrate Metabolism	Pyruvate metabolism	15.2483	-6.64037	105.098	-39.3459	119.504	-8.16759	92.5572	-34.024	163.198	-53.5583	164.808	-80.5651	72.8726	-63.1856	30.728	-22.4548	36.4428	6.00974		0.168858	0	0.42036	0.00430789	0.00430789	0.771246	0.0323496	0	0.274484	0.0256182	0.150047	0.00553399	0.221743	0	0.0854657	0.0712041	0.477393	0	0.0057847	0	0.0393833	0.000571356	0.0836411	0	0.00537306	0	0.0366785
bta00460	1. Metabolism	1.6 Metabolism of Other Amino Acids	Cyanoamino acid metabolism							39.385	39.385	322.006	322.006	177.368	177.368	23.8315	23.8315	37.4781	37.4781	97.3975	-1.05808		0	0	0	0	0	0	0	0	0	0.302705	0	0.323215	0	0	0	0	0	0	0	0	0	0	0	0	0	0	0
bta00430	1. Metabolism	1.6 Metabolism of Other Amino Acids	Taurine and hypotaurine metabolism			8.86402	8.86402			39.385	39.385	322.006	322.006	177.368	177.368	23.8315	23.8315	37.4781	37.4781	97.3975	21.607		0	0	0	0	0	0	0	0	0	0.302705	0	0.323215	0	0	0	0	0	0	0	0	0	0	0	0	0	0	0
bta00780	1. Metabolism	1.8 Metabolism of Cofactors and Vitamins	Biotin metabolism			178.776	178.776			163.473	163.473	236.498	236.498	136.306	136.306								0	0	0	0	0	0	0	0	0	0	0	0	0	0	0	0	0	0	0	0	0	0	0	0	0	0	0
bta00532	1. Metabolism	1.7 Glycan Biosynthesis and Metabolism	Glycosaminoglycan biosynthesis - chondroitin sulfate	9.41221	9.41221	72.2388	56.2528	85.0559	1.25793	141.802	12.3452	159.156	63.2277	147.846	34.3605	43.5871	-13.6707	72.2111	-8.05903	16.1821	-16.3426		0	0	0	0.202521	0.202521	0.107034	0.221851	0.332729	0.156616	0.469342	0.0387718	0.223785	0	0	0.24968	0	0	0	0	0	0	0.0182572	0.0200695	0.0390404	0.0273525	0.0288557	0.0209557
bta05220	6. Human Diseases	6.1 Cancers	Chronic myeloid leukemia	21.4222	16.9479	83.9438	24.4102	89.5106	45.3238	110.589	33.349	168.287	27.6097	157.266	5.93487	42.3574	32.5558	31.6827	25.4164	49.9242	-1.01576		0	0.211577	0.182136	0.245594	0.245594	0.201156	0.438771	0.270894	0.887647	0.708168	0.955281	0.445484	0.00503096	0.480176	0.0106514	0.119097	0.0833285	1.44206	0	0.00317182	0.0313934	0.0254284	0.030063	0.0540144	0.0283024	0.0206252	0.0920657
bta00604	1. Metabolism	1.7 Glycan Biosynthesis and Metabolism	Glycosphingolipid biosynthesis - ganglio series	37.0625	37.0625	59.1026	50.5933	32.8944	32.8944	67.2412	31.8119	241.103	90.1949	186.627	102.936			13.0979	13.0979	95.1479	-0.941287		0	0.276831	0	0.319004	0.319004	0	0	0.145307	0.0670252	0.696155	0.272066	0.753805	0	0	0	0	0.767502	0.2503	0	0.00168884	0	0.0136117	0	0.0233605	0	0.015851	0.0117152
bta04530	4. Cellular Processes	4.4 Cell Communication	Tight junction	17.8257	2.35672	95.1835	23.5539	91.5983	38.1938	95.8045	12.4681	174.654	43.646	143.309	9.85411	45.5495	19.1235	46.9637	10.4495	44.7321	35.2984		0.310498	0.00429503	0.245043	1.31093	1.31093	0.113057	0.165902	1.90693	0.0952463	2.09747	0.0691292	1.02954	0.104536	1.22491	0.194134	0.420237	0.0936793	0.257605	0.00778185	0.000151853	0.0396303	0.0216576	0.0189926	0.370643	0.0224944	0.367156	0.0162345
bta05223	6. Human Diseases	6.1 Cancers	Non-small cell lung cancer	31.2501	-3.55596	103.178	-3.77196	66.9548	0.714973	106.774	9.34951	166.334	-1.70523	162.613	-30.7694	33.7163	3.07501	36.0344	-0.561513	41.6913	4.22621		0.359312	0.0295879	0.540804	0.482587	0.482587	0.701341	0.543871	0.374256	0.768026	0.468922	0.567702	0.0938893	0.122654	0	0.180363	0.149521	0.0261653	0.25864	0.00617312	0.00145882	0.0472586	0.0219331	0.0723718	0.0403682	0.0462792	0.0244281	0.115334
bta00740	1. Metabolism	1.8 Metabolism of Cofactors and Vitamins	Riboflavin metabolism			132.031	79.3594	157.68	157.68	137.421	90.5217	89.9684	89.9684	123.656	123.656	37.5558	-37.5558	74.0122	8.73081	31.2326	-0.632837		0	0	0.0952269	0.0871185	0.0871185	0	0.095652	0.145307	0	0	0	0	0.272632	0	0	0	0.264474	0	0	0	0.0165223	0.0121717	0	0	0.0176362	0.015851	0
bta04360	5. Organismal Systems	5.8 Development	Axon guidance	37.398	10.421	116.997	4.61138	75.2288	8.91114	105.808	3.13476	167.673	-3.94731	164.978	0.380713	40.1506	30.2016	52.5687	16.9587	47.3139	13.6788		0.202982	0.0819357	1.18343	0.157086	0.157086	0.192879	0.124943	0.508176	0.284501	0.614698	0.222677	0.580064	0.00105149	1.17743	0.14393	0.570322	0.0259994	0.374378	0.00605029	0.00462154	0.0890562	0.0185653	0.0286613	0.055877	0.0207047	0.0381042	0.0381963
bta00260	1. Metabolism	1.5 Amino Acid Metabolism	Glycine, serine and threonine metabolism	46.1465	-3.25693	108.385	0.664394	84.3677	-66.5565	123.108	-25.1934	175.15	0.941011	122.35	7.33917	46.4633	-46.4633	8.23316	-8.23316	51.8385	9.71203		0.742358	0.118605	0.844486	0.0847883	0.0847883	0.826526	0.504478	0.170765	0.168931	0.0821852	0.18072	0.0978011	0.799548	0	0.15372	0	0.371132	0	0.00661023	0.00516775	0.0689409	0.0130823	0.087086	0	0.0424865	0.0188251	0.0206165
bta05020	6. Human Diseases	6.3 Neurodegenerative Diseases	Prion diseases	29.2343	21.7693	115.773	-62.3522	86.0694	-36.5732	116.034	-75.0274	145.605	-74.6531	156.273	-45.9149	43.9427	-13.6867	37.7069	-15.5032	12.1291	25.4122		0	0.0606952	0.22743	0.0268006	0.0268006	0.460194	0.422587	0.0146556	0.274484	0.0837249	0.501527	0.032931	0.221743	0	0.299166	0.0712041	0	0	0	0.00338836	0.0364945	0.00442364	0.0521369	0.00242944	0.02989	0.00201088	0.0366785
bta04060	3. Environmental Information Processing	3.3 Signaling Molecules and Interaction	Cytokine-cytokine receptor interaction	38.6756	15.5889	91.6168	47.8129	94.6775	58.9824	106.992	53.6007	161.011	92.0817	139.295	60.9685	49.006	21.3694	42.7731	16.4879	48.1924	-6.6738		0.278193	0.867273	0.0113872	1.23516	1.23516	0.119668	0.00545412	0.675004	0.00361725	0.409574	0.00222371	0.548918	0.114548	0.849464	0.23031	0.271142	0.577793	0.00026483	0.00861241	0.00152547	0.00181182	0.0298172	0.0187188	0.0527128	0.000833111	0.0125117	0.000687221
bta00010	1. Metabolism	1.1 Carbohydrate Metabolism	Glycolysis / Gluconeogenesis	25.8794	17.6342	83.3094	-29.3335	129.277	-22.801	101.741	-53.138	147.689	-49.9383	120.436	-26.7874	52.2033	-27.5265	23.1576	-11.5439	15.3917	-58.5392		0	0.484527	0.132464	0.0168344	0.0168344	0.34167	0.021578	0.0181441	0.13453	0.345966	0.418661	0.135891	0.0946369	0.306548	0	0.0271064	0.0879634	0	0	0.00161742	0.0226296	0.00289154	0.0492904	0.0108702	0.00397014	0.00255979	0.0172865
bta05214	6. Human Diseases	6.1 Cancers	Glioma	22.0938	13.1747	100.847	-5.22414	64.6229	3.43862	103.347	2.35332	158.85	-4.80586	170.51	-38.0107	25.6817	12.7613	23.9566	-1.247	52.1378			0	0.0760622	0.692325	0.150125	0.150125	0.688649	0.959519	0.217142	1.13341	0.143817	1.20271	0.182345	0.0150754	0.0220115	0.116546	0	0.0674208	0.886405	0	0.00418893	0.0648802	0.0175854	0.0747576	0.024246	0.0344871	0.0210124	0.107255
bta05218	6. Human Diseases	6.1 Cancers	Melanoma	23.3168	11.9517	88.4968	-7.86532	48.7922	0.449388	100.701	-2.43046	147.03	-21.6675	169.089	-60.0442	50.8342	31.9434	23.5501	-0.840475	81.7375	22.5229		0	0.0713658	1.54051	0.0277079	0.0277079	0.93926	1.20613	0.0993277	1.37582	0.0643897	2.21166	0.0854639	0.0684933	0.240502	0.110399	0	0.0125966	2.67243	0	0.00420419	0.142919	0.00447435	0.085625	0.00658648	0.00992949	0.0135252	0.104852
bta04020	3. Environmental Information Processing	3.2 Signal Transduction	Calcium signaling pathway	25.5126	5.70968	93.9573	12.6969	76.0648	24.0286	100.1	15.8618	164.415	39.3562	138.9	21.3953	23.6263	-8.34703	40.4765	-0.891712	51.3877			0.458551	0.157329	0.462311	0.506549	0.506549	0.452823	0.245422	0.48584	0.0900804	0.483802	0.107329	0.622385	0.256864	0.120103	0.896554	0.203761	0.756608	0.317166	0.00694314	0.00338508	0.0390632	0.0206288	0.0531873	0.0583894	0.0301092	0.0389765	0.0152183
bta04540	4. Cellular Processes	4.4 Cell Communication	Gap junction	25.227	4.72475	94.8339	1.91624	72.0472	5.38811	93.0751	1.62075	165.89	-18.5275	144.032	-15.0613	45.0338	2.94039	22.5329	-5.30489	32.9446	22.971		0.37058	0.095344	0.435446	0.534772	0.534772	0.201156	0.18389	0.620998	0.347698	0.358902	0.162063	0.299354	0.0911676	0.0442736	0.316001	0	0.0264335	0.163912	0.00551962	0.00487613	0.0408554	0.0195386	0.030063	0.0674538	0.0224467	0.0204845	0.0522253
bta04730	5. Organismal Systems	5.6 Nervous System	Long-term depression	35.3774	9.50086	87.4887	15.7666	86.5246	1.03143	95.8708	4.45697	168.74	-0.366467	141.579	20.0119	33.1305	12.6995	24.1751	8.44699	49.1038	-0.203017		0.0852809	0.237397	0.0540495	0.513542	0.513542	0.0724233	0.0190742	0.693878	0.0231945	0.498333	0.00829378	0.839661	0	0.895121	0	0.111014	0.0823041	0.192908	0.00278482	0.00304091	0.0101213	0.018927	0.0125631	0.0710014	0.00358068	0.0108749	0.00511717
bta04115	4. Cellular Processes	4.3 Cell Growth and Death	p53 signaling pathway	31.2494	0.536151	69.8421	19.4278	113.791	10.0418	80.6926	-2.53189	139.898	15.2994	157.594	-15.5549	56.7231	24.7392	50.7283	22.1146	36.7878	-10.7229		0.26454	0.0760622	0.475903	0.150125	0.150125	1.33102	0.696343	0.00166257	1.4508	0.00197271	1.53215	0.00304006	0.662091	0.0220115	0.545568	0.0202729	0.013657	0.161802	0.00839442	0.00418893	0.036111	0.0175854	0.0962846	0.0177653	0.0571633	0.000117637	0.0175788
bta04620	5. Organismal Systems	5.1 Immune System	Toll-like receptor signaling pathway	29.9681	24.57	78.3307	60.9672	65.7896	46.79	92.9432	55.145	138.144	97.1579	121.274	80.0995	30.7618	20.4297	41.4507	30.1452	40.4598	-4.88969		0	0.120464	0.000406661	0.170206	0.170206	0.00542934	0.0377407	0.225285	0.0490757	0.51066	0.0134448	0.133877	0.0466618	0.071148	0.197694	0.289763	0.361672	0.0339329	0	0.00448336	3.07727e-05	0.0192902	0.00085453	0.0218553	0.00610113	0.0206008	0.0111793
bta00340	1. Metabolism	1.5 Amino Acid Metabolism	Histidine metabolism	16.8657	16.8657	91.2309	68.0998	142.921	112.129	75.8598	55.1405	145.458	44.4168	121.555	61.638	60.2389	-17.6393	20.808	20.808	41.3109	0.939564		0	0.204775	0	0.0500468	0.0500468	0.107034	0	0.0941111	0.0360627	0.0486803	0.0387718	0.0568374	0.201089	0.231546	0	0.224473	0.19395	0	0	0.00327361	0	0.00698195	0.0200695	0.0161025	0	0.012694	0.00825771
bta03440	2. Genetic Information Processing	2.4 Replication and Repair	Homologous recombination	28.3723	-12.3762	97.2052	-56.7396	53.4809	-12.3121	126.912	-61.2662	193.77	-24.9022	111.463	-18.6029	67.7248	-58.3838	41.645	-41.645	17.8748	-11.432		0	0	0.253285	0.0847883	0.0847883	0	0.0965983	0.170765	0.0584663	0.0821852	0.063504	0.25716	0.1158	0	0.15372	0	0	0	0	0	0.035769	0.0130823	0	0.00724396	0.0172985	0.0188251	0.0116022
bta04666	5. Organismal Systems	5.1 Immune System	Fc gamma R-mediated phagocytosis	13.2291	-1.37369	79.974	-15.753	59.7775	5.92296	95.8548	-16.7073	169.316	-18.7215	157.759	-21.5641	47.3323	16.6052	37.8674	1.17429	57.2812	6.26021		0.338317	0	0.715816	0.000940658	0.000940658	0.287523	0.720636	0.00176655	0.977184	0.000850669	1.31486	0.00583688	0.806656	0.24012	0.770352	0.0338923	0.00347381	0.690631	0.00746301	0	0.0588611	7.4062e-05	0.0371448	6.96136e-06	0.0442326	0.000120276	0.0914573
bta00562	1. Metabolism	1.1 Carbohydrate Metabolism	Inositol phosphate metabolism	26.2418	6.89226	91.9141	35.909	74.4412	46.8414	109.235	26.041	165.464	85.8545	126.721	54.3518	29.4018	8.33547	18.7156	2.31418	12.1542			0.332416	0	0.0742571	0.135392	0.135392	0.0050156	0.0275623	0.0738623	0.0110899	0.243092	0.012912	0.295435	0.0242219	0	0	0.0313688	0.0222232	0	0.0085103	0	0.0133195	0.0184603	0.000805503	0.0369568	0.00491296	0.0112085	0.00233467
bta05014	6. Human Diseases	6.3 Neurodegenerative Diseases	Amyotrophic lateral sclerosis (ALS)	41.0895	-2.10186	97.1032	7.29006	60.1251	10.4816	99.1904	6.7047	176.937	54.8139	131.32	28.2302	37.9588	8.25347	33.3702	20.2419	26.0701			0.74324	0.126769	0.339105	0.29781	0.29781	0.242269	0.19194	0.0279112	0.10359	0.468922	0.219071	0.194813	0.122654	0.37288	0.0458745	0.149521	0.285981	0	0.00287797	0.00426172	0.0335316	0.014337	0.0331436	0.0262501	0.0224785	0.00408536	0.0162654
bta04010	3. Environmental Information Processing	3.2 Signal Transduction	MAPK signaling pathway	27.7524	4.73253	72.6248	2.36829	74.1726	8.26457	76.9998	-3.43314	144.019	-4.17815	121.368	-17.3895	28.6858	0.547765	29.4547	-1.2615	38.8576			0.723377	0.0409612	0.831629	0.282251	0.282251	0.394334	0.840778	0.0649931	1.44778	0.261647	1.42357	0.132639	0.112859	0.128205	1.11408	0.0653422	0.0963206	0.975501	0.0101048	0.00210518	0.0743589	0.0143469	0.0490028	0.0619356	0.0284549	0.0100396	0.095227
bta00500	1. Metabolism	1.1 Carbohydrate Metabolism	Starch and sucrose metabolism			89.4158	-21.7752	94.4893	8.54716	82.3761	-60.7154	166.274	-78.8822	123.053	-123.053	17.865	-17.865			46.2466	-21.0731		0	0	0.284293	0.0205657	0.0205657	0.217506	0.110767	0	0.0688565	0.0198169	0.206562	0	0.126507	0	0	0	0	0.111176	0	0	0.0352474	0.00331145	0.0297748	0.00867708	0.0199165	0	0.0118196
bta00051	1. Metabolism	1.1 Carbohydrate Metabolism	Fructose and mannose metabolism	50.2822	30.9969	81.5737	-22.8747	50.2988	1.13621	86.5485	-22.4678	140.712	5.53716	186.826	26.5433	37.0938	12.3118	31.6168	18.1262	54.1924	21.3569		0	0.0917684	0.179389	0	0	0.145267	0.180448	0.0280307	0.111728	0.00978783	0.268085	0.378513	0.0893362	0	0	0.105043	0.298739	0.0767856	0	0.00480656	0.0316379	0	0.0204218	0.0216122	0.0225536	0.00393613	0.0173784
bta00514	1. Metabolism	1.7 Glycan Biosynthesis and Metabolism	O-Mannosyl glycan biosynthesis	32.4967	20.5011	62.6013	-26.5688	45.0328	4.42476	71.4278	-32.968	146.928	14.1288	160.515	-21.691	16.0515	-16.0515	7.13904	7.13904	87.6659	-6.3686		0	0	0	0	0	0	0	0.503168	0	0.394024	0	0.416496	0	0	0	0	0.678588	0	0	0	0	0	0	0.0376863	0	0.0403543	0
bta00982	1. Metabolism	1.11 Xenobiotics Biodegradation and Metabolism	Drug metabolism - cytochrome P450	21.5919	-0.158558	45.0957	-2.28674	88.6152	-28.6564	96.7815	-39.7377	129.649	-13.2223	142.666	-17.1721	108.9	82.4775	74.8921	74.8921	44.3738	-28.5057		0.144997	0.0476374	0.0211682	0.0173112	0.0173112	0.371492	0.544147	0.0529225	0.0361571	0.0164562	0.105185	0.0728053	0.181641	0.887089	0	0.857607	0	0.155119	0.0041026	0.00249674	0.00384492	0.00289009	0.046769	0.0093032	0.0421019	0.00821747	0.00800186
bta00601	1. Metabolism	1.7 Glycan Biosynthesis and Metabolism	Glycosphingolipid biosynthesis - lacto and neolacto series	13.4209	3.90757	46.6591	-27.0697	63.4708	47.8692	94.7322	-7.75299	167.412	53.8718	127.505	-3.48226	43.8433	29.7817	17.4975	17.4975	26.1484	30.3729		0	0	0.284293	0.0205657	0.0205657	0	0.285661	0.190333	0.40276	0.25207	0.206562	0.288414	0	0	0	0.145332	0	0.111176	0	0	0.0352474	0.00331145	0	0.0252716	0.0287345	0.0209136	0.0599584
bta04062	5. Organismal Systems	5.1 Immune System	Chemokine signaling pathway	20.2963	7.1521	82.2162	28.0534	73.4752	30.4045	87.6151	40.1989	139.174	40.7204	127.534	35.76	37.4401	17.9379	42.979	25.4618	30.8006	-2.78344		0.10863	0.016912	0.444674	0.456543	0.456543	0.113805	0.186141	0.256295	0.165414	0.833446	0.0645314	0.264547	0.133643	0.332302	0.0905425	1.06731	0.0644659	0.363111	0.00377017	0.000840836	0.03728	0.0250187	0.0184585	0.0599099	0.0219829	0.0201331	0.0215879
bta04720	5. Organismal Systems	5.6 Nervous System	Long-term potentiation	33.7597	1.15255	93.4093	-3.74562	79.899	16.9066	85.9348	2.87251	145.98	16.2862	128.739	3.33262	28.7175	1.00135	30.0028	-8.28053	39.7825	7.75037		0.26454	0.0760622	0.177828	0.859102	0.859102	0.135948	0.0920942	0.589971	0.166794	0.836583	0.0469813	0.969595	0.0150754	0.0220115	0.545568	0	0.0674208	0.333348	0.00839442	0.00418893	0.0322947	0.0303816	0.0203499	0.0473779	0.0183677	0.0354226	0.0209997
bta05221	6. Human Diseases	6.1 Cancers	Acute myeloid leukemia	28.9817	7.52556	90.3946	3.37235	63.4077	1.31836	109.463	-26.4743	148.83	-17.213	128.144	-29.9457	30.0966	-0.830803	64.8054	23.0961	23.9676	-27.7451		0.0741739	0.202219	0.177828	0.150125	0.150125	0.449228	0.696343	0.107578	0.431348	0.253327	0.670196	0.0404426	0.195586	0.0220115	0.545568	0.0202729	0	0.575427	0.00304547	0.00363815	0.0322947	0.0175854	0.0554927	0.0177653	0.0571633	0.0139251	0.0618189
bta04621	5. Organismal Systems	5.1 Immune System	NOD-like receptor signaling pathway	20.8794	20.8794	81.9792	29.1593	59.6835	30.7362	90.5166	30.4924	146.66	58.2173	139.645	28.4374	17.3259	11.5047	28.2089	7.77524	60.4968	-11.9107		0	0.111533	0.159041	0.0615049	0.0615049	0.0050156	0.0275623	0.0225146	0.0826458	0.129988	0.181033	0.00714551	0	0.140601	0	0.13269	0.100486	1.1258	0	0.00522316	0.0289161	0.00852677	0.000805503	0.0252585	0.00491296	0.00314994	0.0135056
bta00270	1. Metabolism	1.5 Amino Acid Metabolism	Cysteine and methionine metabolism	29.8774	4.98212	86.624	-55.3935	106.239	-58.6579	98.5703	-45.14	166.901	-80.7494	76.2306	-48.9266	6.38636	-6.38636	50.805	28.0681	26.547	-33.226		0.187395	0.259871	1.60706	0.0357952	0.0357952	1.81372	0.799893	0.0189762	0.864171	0.00578595	0.361232	0.00767916	0	0	0.0985753	0	0	0.221822	0.0061666	0.00251895	0.0522556	0.00528425	0.235234	0.00329113	0.0354589	0.00250499	0.103847
bta04370	3. Environmental Information Processing	3.2 Signal Transduction	VEGF signaling pathway	48.2942	27.5083	98.8465	36.2666	63.9527	34.6873	91.3426	29.1679	139.549	45.2522	152.345	37.4872	26.6449	18.4215	41.5367	14.2247	44.9438	-33.0615		0.189643	0.266522	0.0823055	0.218977	0.218977	0.00651968	0.0383092	0.359596	0.033194	0.331746	0.0800696	0.085036	0.00743974	0.163368	0.0716434	0.316369	0.110556	0.0309039	0.00556442	0.00227825	0.0153743	0.0211064	0.000898693	0.0370132	0.00599723	0.0274137	0.0075453
bta04110	4. Cellular Processes	4.3 Cell Growth and Death	Cell cycle	13.5036	1.77205	86.7704	-39.6942	88.628	-33.4796	88.3041	-35.8906	135.027	-34.9554	126.031	-39.0036	36.8813	-25.5506	37.6037	-25.7118	32.2759	-45.8859		0.00680974	0.0097956	2.09477	0.00901667	0.00901667	2.04453	1.81424	0.0420241	1.07774	0.0334442	0.494721	0.0293328	0.997455	0.00409857	1.44327	0.00350196	0.118495	0.0964157	8.0012e-05	0.000458371	0.122331	0.00130182	0.105715	0.0129167	0.127632	0.00599163	0.102112
bta00650	1. Metabolism	1.1 Carbohydrate Metabolism	Butanoate metabolism			46.4407	23.8134	52.9789	33.713	126.287	73.224	146.336	86.3205	113.867	71.301	104.3	104.3	65.7294	65.7294	15.1262	-97.3975		0	0	0	0.0734528	0.0734528	0	0.0172062	0.0364459	0.0496369	0.0139148	0.0541599	0.0174885	0	0.418723	0	0.404805	0	0	0	0	0	0.0108672	0	0.00657854	0.00333764	0.0053482	0.0109973
bta00410	1. Metabolism	1.6 Metabolism of Other Amino Acids	beta-Alanine metabolism	22.6371	22.6371	80.3223	60.062	130.286	56.5033	68.0544	54.3496	127.658	51.5606	109.23	64.2923	26.0512	5.89849	15.606	15.606	35.2014	-27.2573		0	0.186169	0.0470195	0.0417865	0.0417865	0.0938013	0.0472975	0.0818329	0.132705	0.0405703	0.0318184	0.0478583	0	0	0	0	0.17582	0	0	0.0041033	0.0086823	0.00579227	0.0170366	0.0145391	0.0072423	0.0114945	0.0175641
bta00230	1. Metabolism	1.4 Nucleotide Metabolism	Purine metabolism	17.6391	11.8294	65.86	24.6295	63.6524	25.3133	90.6334	23.7965	113.867	29.1965	124.005	9.79769	35.8439	-13.3324	25.9469	-13.3637	32.6798	49.0135		0.0362416	0.134385	0.129777	0.31207	0.31207	0.0302701	0.131567	0.736489	0.105551	0.209484	0.0806782	0.289643	0.0264122	0.04594	0.238648	0.040807	0.201931	0.0172983	0.00107492	0.0041176	0.0226078	0.0153481	0.00522035	0.012543	0.0186974	0.0114609	0.0161988
bta00770	1. Metabolism	1.8 Metabolism of Cofactors and Vitamins	Pantothenate and CoA biosynthesis	21.1915	21.1915	60.8105	60.8105	82.7242	1.92131	63.6235	37.9692	141.003	7.80994	145.394	16.8972	90.3037	-36.0324	26.6981	-26.6981	6.26021	-3.35713		0	0	0	0.61798	0.61798	0	0	0.125344	0	0.0705105	0.0578926	0.0806703	0	0	0.298182	0	0	0	0	0	0	0.0196238	0	0.0211859	0	0.0138864	0
bta04330	3. Environmental Information Processing	3.2 Signal Transduction	Notch signaling pathway	5.1553	-5.1553	78.8513	-28.796	76.6708	-45.2202	103.924	-55.3534	150.617	-73.6104	109.1	-46.5571	30.6749	-11.4364	33.8424	-0.493014	46.4725	28.6113		0	0	0.00631708	0.414057	0.414057	0	0	0.0808879	0.0639361	0.216382	0.00314144	0.465434	0	0.286767	0	0.0768749	0.225774	0.0536595	0	0	0.000981108	0.0213208	0	0.0237836	0	0.0117277	0.0125363
bta04012	3. Environmental Information Processing	3.2 Signal Transduction	ErbB signaling pathway	25.3924	8.40905	67.8284	18.7206	67.3226	-2.08513	96.4518	-13.3901	145.42	-1.20528	123.505	3.29873	18.3874	2.72241	19.6126	10.086	37.7798	-41.8521		0.348728	0.0272929	0.0435074	0.0333518	0.0333518	0.469339	0.556192	0.0688077	0.601914	0.0657039	0.862566	0.0191616	0.0043025	0	0.139568	0.00641492	0.0743579	0.715559	0.00683602	0.00144515	0.00826923	0.00490004	0.0515834	0.00503872	0.0412707	0.010684	0.0859604
bta03060	2. Genetic Information Processing	2.3 Folding, Sorting and Degradation	Protein export			124.456	124.456	96.2146	96.2146	81.685	81.685	125.682	125.682	81.5519	51.4599			10.5349	10.5349	27.8588	12.8366		0	0	0	0.621879	0.621879	0	0	0	0	0	0	0.207716	0	0	0	0	0	0	0	0	0	0.0164335	0	0	0	0	0
bta03020	2. Genetic Information Processing	2.1 Transcription	RNA polymerase	18.6325	18.6325	50.6165	50.6165	35.051	35.051	51.573	51.573	85.2643	85.2643	68.2125	68.2125	22.2699	22.2699	7.00904	7.00904		-14.6687		0	0.0998742	0.01445	0.179806	0.179806	0	0	0.338691	0	0.174793	0	0.0745264	0	0.118856	0	0	0	0	0	0.00464802	0.00246583	0.0188673	0	0.00554428	0	0.0283931	0
bta04320	5. Organismal Systems	5.8 Development	Dorso-ventral axis formation			97.1541	7.16163	63.2063	20.3569	98.8841	5.15866	143.899	5.22808	123.743	-8.11361	69.2347	51.2861			11.2412	-41.0333		0	0	0.25489	0.235072	0.235072	0.122405	0.255924	0.108468	0.185084	0.230364	0.195116	0.258004	0	0	0	0	0	0.201526	0	0	0.0346167	0.0239849	0.0179553	0.0187175	0.0285749	0.0135407	0.023101
bta04660	5. Organismal Systems	5.1 Immune System	T cell receptor signaling pathway	34.6984	31.6478	76.3181	41.0582	58.1454	35.725	80.3669	38.6647	138.396	78.0974	115.847	59.0996	27.6688	10.9579	29.6781	15.5965	33.0003	19.0637		0.0644759	0.137034	0.0485941	0.176315	0.176315	0.0174648	0.0249337	0.180697	0.0271062	0.354155	0.101697	0.0906462	0.0604518	0.190717	0.0481464	0.309681	0.359584	0.0974718	0.00240377	0.00392175	0.00881481	0.0199352	0.00303212	0.0327069	0.00437823	0.0204491	0.00598458
bta00600	1. Metabolism	1.3 Lipid Metabolism	Sphingolipid metabolism	20.6963	20.6963	81.1785	64.1912	56.6431	56.6431	84.5635	84.5635	175.662	166.753	115.058	115.058	24.5714	2.75933	18.1385	18.1385	28.5057	-14.9985		0	0.108787	0.0837163	0.715505	0.715505	0	0	1.11151	0	1.54882	0	1.19107	0	0.12863	0	0.123321	0.344947	0	0	0.00532645	0.0152574	0.0282568	0	0.056281	0	0.0774858	0
bta04910	5. Organismal Systems	5.2 Endocrine System	Insulin signaling pathway	19.4422	11.731	77.0145	-7.82295	61.4148	-9.09077	74.2447	-17.5749	136.677	-23.9321	120.85	-17.2309	42.0164	-4.15237	33.5119	9.82706	29.3996	-0.75715		0.137382	0.183778	0.299205	0.604473	0.604473	0.162838	0.556662	0.287992	0.258913	0.929272	1.04932	0.425848	0.174884	0.0062787	0.486399	0.234648	0.270541	0.131379	0.0045339	0.00446917	0.0341599	0.025239	0.0237708	0.0304743	0.0371243	0.0214827	0.0366577
bta04662	5. Organismal Systems	5.1 Immune System	B cell receptor signaling pathway	26.4566	26.4566	74.056	30.2456	63.5314	49.0548	78.8397	34.1496	153.969	82.8413	128.176	64.5711	43.5977	32.0494	34.9818	17.5576	29.6507			0	0.0401574	0.242029	0.117116	0.117116	0.00588073	0.0761492	0.339977	0.0631054	0.872249	0.133564	0.147066	0.0382126	0.155649	0.0678753	0.051409	0.1045	0.0287954	0	0.00217776	0.0402015	0.0155576	0.000816425	0.0556099	0.0136177	0.0267088	0.012712
bta05215	6. Human Diseases	6.1 Cancers	Prostate cancer	19.2563	12.3696	81.1379	-6.21684	60.7095	18.8483	85.0427	-3.95906	143.44	-5.4126	126.307	-26.6606	21.3081	9.05446	21.5945	-5.2138	42.6601	5.28152		0	0.175654	0.900787	0.18538	0.18538	0.4268	0.906464	0.515132	1.4478	0.408762	1.257	0.140197	0.0730738	0.0350997	0.0440134	0.0319257	0.0663189	2.55861	0	0.00434044	0.0668517	0.019279	0.0576371	0.0240517	0.0333649	0.0326982	0.0528393
bta00380	1. Metabolism	1.5 Amino Acid Metabolism	Tryptophan metabolism	14.1366	8.79946	53.7261	21.2215	116.79	60.9178	84.6026	13.0514	103.502	26.3084	115.65	29.3438	53.0386	11.6407	34.7235	18.5502	32.9227	26.862		0	0	0.00745066	0.0060871	0.0060871	0.274759	0.127885	0.0189762	0.0735833	0.00578595	0.0806452	0.00767916	0.0693874	0.087317	0	0.0830397	0.241961	0	0	0	0.00112535	0.000848092	0.0368011	0.0149045	0.0192063	0.00250499	0.0118306
bta04114	4. Cellular Processes	4.3 Cell Growth and Death	Oocyte meiosis	15.6111	6.8456	79.3127	-19.1392	68.9021	-9.68934	91.5868	-21.4376	140.627	-7.955	112.689	-14.0505	26.0484	-10.3342	26.9444	-16.3864	32.3563	-20.6212		0.0119997	0.0210531	0.905788	0.0970718	0.0970718	1.10529	0.71849	0.25527	0.48948	0.146232	0.208859	0.297612	0.220854	0.0333901	1.12704	0.00106856	0.0483949	0.170107	0.000225027	0.0010933	0.0568385	0.0138021	0.105436	0.0260839	0.0575381	0.0212657	0.062988
bta05213	6. Human Diseases	6.1 Cancers	Endometrial cancer	23.0537	11.6999	85.9364	15.9973	54.4797	11.014	102.664	13.0835	130.892	-0.462821	120.726	-2.5847	36.6539	30.8327	36.0828	36.0828	38.9448			0	0.118902	0.504014	0.149039	0.149039	0.225542	0.315423	0.349872	0.312927	0.264758	0.19922	0.0847002	0.0262256	0.149032	0	0.338681	0	0.474477	0	0.00475059	0.0403441	0.0189931	0.030869	0.0252097	0.0315157	0.0271201	0.046162
bta04310	3. Environmental Information Processing	3.2 Signal Transduction	Wnt signaling pathway	30.902	13.659	76.2493	-2.83186	63.319	7.72756	85.2659	-13.1819	134.855	-7.90076	135.228	-17.104	35.5549	-13.6503	36.9746	-11.4258	45.4056	27.0779		0.0844885	0.432962	1.1579	0.141116	0.141116	0.037257	0.26614	0.206304	0.36984	0.131677	0.233496	0.372293	0.0051784	1.34749	0.0972225	0.364341	0.0378	1.39833	0.00304993	0.00179611	0.101624	0.0184621	0.00641529	0.0285541	0.028308	0.0217707	0.0582715
bta04510	4. Cellular Processes	4.4 Cell Communication	Focal adhesion	17.3666	0.837215	61.2405	0.452566	63.7557	-3.26497	77.7385	-7.69674	144.006	-9.85196	121.124	-10.1271	65.3078	35.7735	37.0423	8.06475	59.039			0.0231046	0.00182289	0.338548	0.191973	0.191973	0.567119	0.343036	0.230515	0.926871	0.510512	0.738572	0.199387	0.00160831	2.1546	0.0438972	0.715921	0.160448	2.27305	0.000700338	5.72827e-05	0.035596	0.0199184	0.0545819	0.0364521	0.0267497	0.0206291	0.0968127
bta04810	4. Cellular Processes	4.2 Cell Motility	Regulation of actin cytoskeleton	17.5883	-0.939412	61.9151	0.447307	48.145	6.69908	73.2177	-9.58193	139.249	-22.726	142.245	-28.9825	46.694	25.0068	30.4105	2.24645	62.8504	32.7368		0.0804567	0.00310207	1.25372	0.0280804	0.0280804	0.164797	0.743926	0.233484	1.04882	0.568625	1.56158	0.386554	0.0474175	1.44326	0.311441	0.858926	0.0774366	2.98114	0.00300721	0.000104582	0.0912116	0.00438285	0.023306	0.036237	0.0436888	0.0200865	0.106777
bta00980	1. Metabolism	1.11 Xenobiotics Biodegradation and Metabolism	Metabolism of xenobiotics by cytochrome P450	24.2908	-0.178378	45.3859	2.7742	76.0981	-55.2871	78.8178	-68.8478	125.172	-41.0043	140.422	-56.5835	68.4345	50.833	21.3281	21.3281	49.9206	8.16578		0.168858	0.0606952	0.00535671	0.0268006	0.0268006	0.460194	0.422587	0	0.13795	0.00407853	0.294826	0.032931	0.0587947	0.269774	0	0.0712041	0	0.192061	0.0057847	0.00338836	0.000816332	0.00442364	0.0521369	0	0.02989	0	0.0174296
bta04914	5. Organismal Systems	5.2 Endocrine System	Progesterone-mediated oocyte maturation	13.2999	13.2999	69.5303	9.98889	55.8454	-8.18311	78.7198	-2.73483	135.494	-3.06927	114.663	-3.06899	31.8898	-0.580126	25.4077	-2.48724	26.0053	-3.21325		0	0.0255839	0.364873	0.118512	0.118512	1.1799	0.720636	0.128963	1.22912	0.112323	0.619442	0.150888	0.806656	0.00668228	0.770352	0	0.0215821	0.0588999	0	0.00137164	0.0363983	0.0152563	0.0925517	0.0107248	0.0442326	0.0133902	0.103011
bta04622	5. Organismal Systems	5.1 Immune System	RIG-I-like receptor signaling pathway	35.7352	26.2556	72.9792	47.341	52.9821	45.244	68.106	51.0355	166.953	117.811	97.4729	46.7861	21.2056	-7.55867	32.1585	0.314992	40.5963	11.2426		0	0.250452	0.0213265	0.790289	0.790289	0	0.00523701	0.285564	0.0265121	0.769966	0.149139	0.0220891	0.0946369	0.0292279	0.144856	0.0271064	0.0879634	0.0160025	0	0.00261654	0.0037262	0.0387068	0	0.0336684	0.000827205	0.0224846	0.00600739
bta03030	2. Genetic Information Processing	2.4 Replication and Repair	DNA replication	26.9354	7.71852	76.5538	-58.649	81.0965	-72.3942	82.7432	-53.2174	129.098	-34.7245	109.439	3.03571	53.5854	-53.5854	46.6473	-28.8963	26.2925			0	0.0606952	0.22743	0.0268006	0.0268006	0.0884818	0.10153	0.0146556	0.055512	0.0837249	0.0176106	0.427072	0.221743	0	0.299166	0	0.210758	0	0	0.00338836	0.0364945	0.00442364	0.0159408	0	0.0182587	0.00201088	0.0114434
bta04916	5. Organismal Systems	5.2 Endocrine System	Melanogenesis	33.9943	17.7583	88.9745	18.3108	49.5073	11.9185	83.4333	14.6239	129.748	38.5458	138.74	23.73	28.7844	1.43338	26.8935	-8.24527	37.0894	5.67914		0.118534	0.279023	0.269361	1.09118	1.09118	0.0612132	0.0536472	1.08932	0.0711808	0.459394	0.0209671	0.990294	0.139316	0.194745	0.231315	0.079634	0.127496	0.372031	0.00332469	0.001336	0.03413	0.020851	0.011015	0.0473946	0.00863682	0.0877744	0.0115952
bta05200	6. Human Diseases	6.1 Cancers	Pathways in cancer (overview)	23.7978	9.92158	71.0254	2.38758	54.6127	8.53668	73.9274	-1.86793	124.136	-7.61277	119.653	-12.2921	37.0064	22.7055	37.7403	8.90537	46.0258	-8.43678		0.0752256	0.154566	1.38698	0.617212	0.617212	0.518139	0.32721	0.113267	0.864744	0.121375	0.872902	0.0914647	0.0040796	0.961705	0.357099	0.322144	0.027098	3.80202	0.00283162	0.00457469	0.115077	0.0235407	0.0563676	0.0274071	0.0268115	0.0135179	0.0934041
bta05010	6. Human Diseases	6.3 Neurodegenerative Diseases	Alzheimer's disease	18.9994	12.4628	68.1086	13.0366	66.263	21.9893	81.9271	13.9983	117.59	24.4747	101.967	30.6288	45.231	-1.76474	43.5252	30.9751	32.7906	-4.82106		0.00183861	0.348094	0.00913003	0.26546	0.26546	0.0694724	0.00936033	0.610456	0.00244758	0.248823	0.00347339	1.06545	0.218243	0.0306225	0.00513214	1.6416	0.431587	0.00909716	7.75108e-06	0.000925423	0.0013716	0.0151732	0.0121572	0.0353717	0.00163698	0.0226696	0.000498768
bta04670	5. Organismal Systems	5.1 Immune System	Leukocyte transendothelial migration	13.5869	8.85866	72.5502	11.8907	64.8354	22.1431	72.8391	15.8526	136.914	14.6683	128.489	4.36532	33.8666	22.669	39.5842	-7.50536	62.8561	6.6502		0.0125348	0.000720858	0.304408	0.165504	0.165504	0.0161661	0.00383645	0.548287	0.128013	0.335709	0.0303112	0.436946	0	1.01727	0.113039	0.168995	0.112494	1.19265	0.000216988	1.40855e-05	0.0337725	0.0189885	0.0028247	0.0251504	0.000562595	0.0334111	0.0193484
bta05222	6. Human Diseases	6.1 Cancers	Small cell lung cancer	18.9278	6.93255	65.8866	-18.9256	61.9137	-19.0435	74.5846	-30.0841	131.913	-32.8605	111.488	-28.8036	32.9261	1.98881	27.0086	-5.68746	43.3054	-2.78604		0.028832	0.0197346	0.783827	0.149162	0.149162	1.31601	0.789116	0.0184822	1.26812	0.0185307	1.09674	0.00360107	0.0618226	0.0294697	0.430844	0.0837694	0.13396	1.17236	0.000718185	0.00104246	0.0751448	0.0181723	0.12375	0.025309	0.0406714	0.00251661	0.0921901
bta00531	1. Metabolism	1.7 Glycan Biosynthesis and Metabolism	Glycosaminoglycan degradation	21.06	21.06	41.1341	-14.9608	62.8858	0.600987	57.9455	12.9307	174.81	-33.516	99.1995	11.0098	26.4538	10.3153	43.8206	23.0425	36.7698	12.4855		0	0.61756	0.0559023	0.202521	0.202521	0	0	0.332729	0.0360627	0.19817	0.0387718	0.223785	0	0	0	0.224473	0.591188	0	0	0.000962727	0.0103038	0.0182572	0	0.0390404	0	0.0288557	0.00825771
bta00630	1. Metabolism	1.1 Carbohydrate Metabolism	Glyoxylate and dicarboxylate metabolism	13.5778	-13.5778	65.701	-65.701	74.5017	-74.5017	104.03	-56.7549	136.13	-60.6094	76.0904	-41.1006	31.0861	-31.0861	15.643	-15.643		-2.25471		0	0	0	0	0	0	0	0	0	0	0	0	0	0	0	0	0	0	0	0	0	0	0	0	0	0	0
bta04614	5. Organismal Systems	5.2 Endocrine System	Renin-angiotensin system					46.0537	46.0537	41.5777	-8.4254	209.998	126.305	90.657	60.0708					20.6212	22.3687		0	0	0	0	0	0	0	0	0	0	0	0	0	0	0	0	0	0	0	0	0	0	0	0	0	0	0
bta00190	1. Metabolism	1.2 Energy Metabolism	Oxidative phosphorylation	21.3269	19.0927	76.3877	38.246	68.6093	39.451	87.3014	31.7688	119.563	48.6649	109.98	41.9231	62.2181	-2.24526	45.0148	39.7572	37.8012	-16.7728		0	0.681935	0.0183714	0.254377	0.254377	0.0231637	0.0187445	0.643165	0.00327932	0.442845	0.00969703	0.916331	0.31163	0.0874028	0.000556739	2.09385	0.825757	0.000779956	0	0.00105204	0.003237	0.0193566	0.0042648	0.0342487	0.00363589	0.0160334	0.000632849
bta04070	3. Environmental Information Processing	3.2 Signal Transduction	Phosphatidylinositol signaling system	19.9984	2.16365	67.7473	22.3865	61.2203	23.3057	67.7841	19.3582	145.603	38.867	111.33	27.4763	30.1282	-2.55098	23.6978	-8.32986	38.829	2.4129		0.219635	0	0.0563405	0.176922	0.176922	0.0364374	0.0227646	0.0266068	0.0222061	0.169363	0.00922365	0.215549	0.0101782	0	0.0889229	0.0141305	0.138379	0.120581	0.00586224	0	0.0100406	0.0191112	0.00645513	0.0228053	0.00413353	0.003948	0.00498397
bta04210	4. Cellular Processes	4.3 Cell Growth and Death	Apoptosis	24.785	6.27671	56.6594	-4.99884	55.8005	9.11228	65.0792	4.88314	125.928	19.2792	112.584	2.97445	41.4237	11.5879	33.9571	17.5804	20.5418	-30.0698		0.382048	0.0331181	0.311228	0.090665	0.090665	0.213379	0.113648	0.0369649	0.155856	0.0858298	0.574113	0.0261765	0.0963251	0.13458	0.0577125	0.125198	0	0.323843	0.00350387	0.00170004	0.0318096	0.0126033	0.0313188	0.0313633	0.0201306	0.00524559	0.0216733
bta00062	1. Metabolism	1.3 Lipid Metabolism	Fatty acid elongation in mitochondria			67.5905	-67.5905	30.904	-30.904	68.0913	-68.0913	132.765	-132.765	96.8288	-96.8288			21.5177	-21.5177	14.5399	-31.2326		0	0	0.168003	0	0	0	0.168575	0	0.128721	0	0.134453	0	0	0	0	0	0	0	0	0	0.0299041	0	0	0	0.0212532	0	0.0179889
bta00140	1. Metabolism	1.3 Lipid Metabolism	Steroid hormone biosynthesis	29.8424	-29.8424	61.457	-38.6493	41.5635	-29.47	68.168	-68.168	94.9814	-45.6117	172.818	-110.267	91.1685	22.6337	18.5383	8.47317	63.6798	-21.9783		0.645004	0	0.063678	0.0102366	0.0102366	0.353197	0.374793	0	0.250925	0.00978783	0.268085	0	0.666056	0.109918	0	0	0.0846752	0.0767856	0.0120936	0	0.0114481	0.00142921	0.050977	0	0.0303912	0	0.035612
bta00140	1. Metabolism	1.3 Lipid Metabolism	Steroid hormone biosynthesis	29.8424	-29.8424	61.457	-38.6493	41.5635	-29.47	68.168	-68.168	94.9814	-45.6117	172.818	-110.267	91.1685	22.6337	18.5383	8.47317	63.6798	-21.9783		0.81943	0	0.126361	0.0245186	0.0245186	0.241047	0.320716	0	0.222376	0.0236711	0.236135	0	0.446342	0	0	0	0	0.122269	0.000436713	0	0.0231802	0.0040063	0.0343799	0	0.0271016	0	0.0307363
bta04270	5. Organismal Systems	5.3 Circulatory System	Vascular smooth muscle contraction	25.4425	8.46865	77.1063	-2.33548	66.7268	5.99889	76.5988	-4.52426	111.876	12.6111	115.443	10.7704	35.1494	-2.71413	26.6994	-17.5153	50.5562	-10.3314		0.114356	0.138888	0.253137	0.816284	0.816284	0.335314	0.255552	0.583319	0.0649522	0.596699	0.0401011	0.728698	0.0552653	0.345837	0.222427	0.0236509	0.121328	0.357416	0.00340775	0.00365529	0.0374181	0.037254	0.049442	0.0691922	0.030042	0.0381849	0.0124159
bta00640	1. Metabolism	1.1 Carbohydrate Metabolism	Propanoate metabolism	11.9114	-2.27046	70.7992	2.8426	99.9335	24.7632	54.8943	10.663	133.661	-8.16277	86.9227	11.8674	11.8736	-1.02412	4.63297	4.63297	57.3441	-19.6482		0	0	0.306076	0.00723721	0.00723721	0.298652	0.143463	0	0.375558	0.121154	0.0923578	0.0495797	0	0	0	0	0.992887	0.0641153	0	0	0.032295	0.00103816	0.0387918	0	0.0205355	0	0.0550931
bta00520	1. Metabolism	1.1 Carbohydrate Metabolism	Amino sugar and nucleotide sugar metabolism	26.906	14.8659	69.4765	49.3166	89.3322	60.7235	54.5503	24.3268	140.266	26.0786	89.4779	10.0804	20.3573	4.99031	24.9236	24.9236	33.0689			0	0.199398	0.0243191	0.16281	0.16281	0.0726339	0.0245545	0.0588482	0.22217	0.0652814	0.41856	0.0250317	0	0	0	0.0611694	0	0.391644	0	0.00399489	0.00418999	0.0191945	0.0116242	0.0365904	0.00445617	0.0095	0.0320791
bta00900	1. Metabolism	1.9 Metabolism of Terpenoids and Polyketides	Terpenoid backbone biosynthesis			63.1677	25.4554	109.477	77.3673	90.9117	46.0203	93.9668	93.9668	79.1184	79.1184					94.301	11.1014		0	0	0.114469	0	0	0	0	0	0	0.103334	0	0	0	0	0	0	0.843246	0	0	0	0.0207372	0	0	0	0	0	0
bta00900	1. Metabolism	1.9 Metabolism of Terpenoids and Polyketides	Terpenoid backbone biosynthesis			63.1677	25.4554	109.477	77.3673	90.9117	46.0203	93.9668	93.9668	79.1184	79.1184					94.301	11.1014		0	0	0	0	0	0	0	0	0	0	0	0	0	0	0	0	0	0	0	0	0	0	0	0	0	0	0
bta04623	5. Organismal Systems	5.1 Immune System	Cytosolic DNA-sensing pathway	36.7138	36.7138	40.1017	34.3355	47.1312	47.1312	44.9932	44.9932	112.215	81.5769	68.7512	57.3011	3.49674	3.49674	19.9231	-12.1762	10.7229	-101.616		0	0.385739	0.0160192	0.414381	0.414381	0	0.00238166	0.126825	0.00671839	0.632101	0.00777382	0.016543	0	0	0.060291	0	0.0363534	0	0	0.00123029	0.00275132	0.0191384	0	0.0308088	0.000305672	0.0135651	0.00138328
bta00071	1. Metabolism	1.3 Lipid Metabolism	Fatty acid metabolism	18.1136	6.04026	50.2395	0.937722	96.757	-2.28987	67.1697	-17.5052	107.519	-38.2966	100.428	-33.0703	43.6504	0.843356	17.31	2.75835	24.4191			0	0.0375011	0.248847	0	0	0.141539	0.43145	0	0.267976	0	0.47346	0	0	0.0483113	0	0.0453409	0.0334731	0.125536	0	0.00203577	0.0393157	0	0.0202351	0	0.0293269	0	0.0362774
bta00290	1. Metabolism	1.5 Amino Acid Metabolism	Valine, leucine and isoleucine biosynthesis	42.4448	13.6308	69.4101	5.59797	70.4185	24.9515	80.6714	14.4528	99.9301	36.0892	117.195	42.676	35.7237	-35.7237	14.0826	-14.0826				0.466173	0	0.0952269	0.0871185	0.0871185	0.161464	0.095652	0	0.0670252	0	0.0710128	0	0	0	0	0	0	0	0.00540682	0	0.0165223	0.0121717	0.0244086	0	0.0176362	0	0.0117152
bta00730	1. Metabolism	1.8 Metabolism of Cofactors and Vitamins	Thiamine metabolism	31.0737	-31.0737	90.1238	-60.5971			56.0064	-56.0064	107.817	-107.817	195.182	-195.182					108.774	23.3325		0	0	0.20582	0	0	0	0.20645	0	0.162161	0	0.168594	0	0	0	0	0	0	0	0	0	0.0389063	0	0	0	0.0241814	0	0.0216197
bta04722	5. Organismal Systems	5.6 Nervous System	Neurotrophin signaling pathway	19.1353	5.30076	77.8615	2.07949	61.2749	15.2582	72.8549	-1.1812	118.963	15.8714	93.9321	12.2459	23.6357	7.47425	24.5815	7.09806	25.222	-1.75048		0.0483749	0.00350583	0.299205	0.460441	0.460441	0.526211	0.719901	0.189905	0.776114	0.439621	0.0543259	0.308864	0.0914236	0.0659911	0.0848925	0.0593337	0.0815195	0.0275085	0.00150029	0.000117455	0.0341599	0.0231016	0.0503544	0.0379561	0.050918	0.0218808	0.11077
bta00240	1. Metabolism	1.4 Nucleotide Metabolism	Pyrimidine metabolism	11.4237	8.9213	47.3127	-9.08163	63.7981	-39.3955	65.9254	-22.5982	76.3932	-11.8028	98.646	-39.8226	49.9572	-35.9969	34.029	-29.6353	16.241	17.9842		0.027587	0.0615702	0.397303	0.0403877	0.0403877	0.523092	0.0536472	0.0922282	0.0372447	0.0166599	0.0209671	0.0256257	0.139316	0.0277975	0.231315	0.00417382	0	0.0122244	0.00073167	0.00324322	0.0382328	0.00595295	0.0536987	0.000530826	0.00863682	0.0132885	0.00808019
bta04140	4. Cellular Processes	4.1 Transport and Catabolism	Regulation of autophagy			104.443	60.0854	92.0629	47.4784	81.9873	41.7141	142.301	65.9813	38.8308	-3.614	12.1907	-12.1907	5.44992	-5.44992				0	0	0.126361	0	0	0.0637812	0.0284121	0.212313	0.0161466	0.109933	0.0177127	0	0	0	0	0	0	0	0	0	0.0231802	0	0.0113562	0.00967274	0.00494553	0.0221677	0.0035254
bta05212	6. Human Diseases	6.1 Cancers	Pancreatic cancer	16.5599	8.92187	48.7261	2.70851	52.5701	28.9672	59.8766	7.81202	102.383	20.1245	76.0027	-17.5259	43.9658	33.6296	21.1408	1.23255	23.0647	-21.6048		0	0.112136	0.225609	0.0236117	0.0236117	0.12998	0.227614	0.0995946	0.183768	0.289511	0.319201	0.0118196	0.0358026	0.828832	0.175106	0.00918083	0	0.85409	0	0.00485617	0.0389387	0.00393766	0.0194026	0.0244615	0.0276862	0.013017	0.0238184
bta00603	1. Metabolism	1.7 Glycan Biosynthesis and Metabolism	Glycosphingolipid biosynthesis - globo series	31.4145	14.2904	52.6909	0.499682			30.1719	-10.3018	178.112	0.271327	138.276	7.9446			17.4905	1.89397	100.981	8.70184		0	0	0.341945	0.0871185	0.0871185	0	0	0	0.260113	0.313523	0.272066	0.096508	0	0	0	0	0	0.734215	0	0	0.0321303	0.0121717	0	0	0	0	0.0353776
bta04142	4. Cellular Processes	4.1 Transport and Catabolism	Lysosome	20.4253	4.39607	59.3815	-12.8302	49.951	16.0014	66.8025	-11.1736	129.986	-28.0841	97.3483	-24.1496	36.6775	13.622	37.1362	0.1796	35.8868			0.53679	0.341767	0.8051	0.195697	0.195697	0.0292035	0.247755	0.0793367	0.418685	0.0728576	0.349101	0.107483	0.104536	0.44981	0.528714	0.260564	0.463837	0.40348	0.00860011	0.00121042	0.0740788	0.0187425	0.00537246	0.0212602	0.0292789	0.0117882	0.0632213
bta00760	1. Metabolism	1.8 Metabolism of Cofactors and Vitamins	Nicotinate and nicotinamide metabolism	23.7507	23.7507	16.1997	16.1997	56.0796	20.5828	77.8782	-2.82033	89.3385	28.8924	120.391	49.9392	73.7542	35.3121	71.9073	47.9996	12.2337	21.4411		0	0.204775	0	0.202521	0.202521	0	0	0.332729	0	0.19817	0	0.518346	0	0.681855	0	0.664987	0	0	0	0.00327361	0	0.0182572	0	0.0390404	0	0.0288557	0
bta00970	2. Genetic Information Processing	2.2 Translation	Aminoacyl-tRNA biosynthesis	29.97	19.9959	88.2182	23.0722	90.9813	53.783	71.8975	8.53327	85.4941	15.7594	95.2067	-25.0869	29.141	-29.141	20.1142	-20.1142	12.9844	-21.6705		0.168858	0.227459	0.22743	1.31225	1.31225	0.0884818	0.10153	0.198029	0.055512	0.0837249	0.150047	0.032931	0.221743	0	0.299166	0	0	0	0.0057847	0.00360518	0.0364945	0.00475178	0.0159408	0.0267035	0.0182587	0.0207487	0.0114434
bta04144	4. Cellular Processes	4.1 Transport and Catabolism	Endocytosis	22.5098	-6.00272	49.7486	-20.8252	58.9954	-12.5481	59.1782	-33.1967	117.433	-45.7137	88.5926	-35.2605	41.1411	-4.5575	29.078	-14.9908	36.0137	-36.4428		1.99698	0.00223844	0.559667	0.0548403	0.0548403	0.741055	0.336268	0.00770786	0.116169	0.0295735	0.577413	0.125254	0.744346	0.0841658	0.318705	0.000752268	0.237092	0.786757	0.142285	7.30257e-05	0.0440898	0.00787347	0.0800546	0.0232709	0.0270999	0.000868323	0.0165865
bta00510	1. Metabolism	1.7 Glycan Biosynthesis and Metabolism	N-Glycan biosynthesis	4.43212	-4.43212	40.8912	17.312	57.2144	33.4071	49.892	5.70633	134.325	81.9446	74.7628	45.1925	22.7755	-22.7755	5.91781	-5.91781	45.8859	13.4433		0	0	0	0.200857	0.200857	0.0186826	0.0323496	0.198029	0.0156083	0.914934	0	0.23168	0.221743	0	0	0	0.477393	0	0	0	0	0.0189293	0.0032099	0.0267035	0.00537306	0.0207487	0.00349298
bta05217	6. Human Diseases	6.1 Cancers	Basal cell carcinoma	33.1067	33.1067	61.732	34.3527	38.5304	26.517	44.9548	28.0224	110.446	58.4269	139.506	75.3846	13.449	13.449	46.8531	46.8531	39.3606	-13.5524		0	0.186782	0.323833	0.287229	0.287229	0.0658097	0.0213809	0.151613	0.0955821	0.278677	0.0405144	0.549808	0	0.503085	0	0.483783	0.0429137	0.0377817	0	0.00361822	0.0334142	0.0138985	0.0115153	0.0222349	0.00407966	0.0166126	0.0151128
bta00120	1. Metabolism	1.3 Lipid Metabolism	Primary bile acid biosynthesis			67.6622	-67.6622	117.56	-117.56	55.2504	-55.2504	92.0554	-92.0554	68.3562	-68.3562	67.7128	-67.7128			95.3427			0	0	0.168003	0	0	0.25274	0.168575	0	0.128721	0	0.134453	0	0.383331	0	0	0	0	0	0	0	0.0299041	0	0.0349101	0	0.0212532	0	0.0179889
bta00330	1. Metabolism	1.5 Amino Acid Metabolism	Arginine and proline metabolism	23.6452	23.6452	57.9717	28.8785	93.8652	39.2113	35.5673	5.406	96.4437	33.1145	104.747	64.3182	18.4524	-11.6715	40.5592	25.7803	55.9163	-272.814		0	0.0981581	0.0601267	0.0491627	0.0491627	0.181793	0.0607288	0	0.0656802	0.0467207	0.00962029	0.0619493	0.24297	0	0.0350313	0.117805	0.448332	0	0	0.00483441	0.0107865	0.00736404	0.026334	0.0302899	0.0102874	0	0.0121968
bta04120	2. Genetic Information Processing	2.3 Folding, Sorting and Degradation	Ubiquitin mediated proteolysis	16.6673	0.0142522	54.5628	-3.38828	54.804	13.4494	55.2935	-10.3805	102.25	6.8635	102.3	-29.4955	16.4936	-7.70819	14.3867	-2.59393	45.2332	26.1935		0.180093	0.0167358	0.438948	0.260653	0.260653	0.108512	0.167884	0.0725779	0.0505576	0.116618	0.950778	0.0234042	0.0153963	0.00207883	0.00317155	0.00805355	0.138308	1.9786	0.00621306	0.00089001	0.0387684	0.0167756	0.0190442	0.0252099	0.0220638	0.0113041	0.0109365
bta04520	4. Cellular Processes	4.4 Cell Communication	Adherens junction	14.7221	4.87893	51.1057	-13.1082	42.7151	21.6787	57.5265	3.32885	87.1063	17.8338	81.5489	-0.13565	44.6887	33.9525	23.2475	-5.06606	51.9012	-7.61288		0.0430099	0.232091	0.914249	0.0988133	0.0988133	0.0552355	0.12312	0.0925718	0.00902302	0.166782	0.0109447	0.125684	0.033542	3.10046	0.0609202	0.0456527	0.0933364	0.552995	0.0012727	0.00330499	0.0478364	0.0131252	0.0104308	0.0153629	0.0209203	0.0128307	0.00182409
bta04150	3. Environmental Information Processing	3.2 Signal Transduction	mTOR signaling pathway	18.5354	18.5354	64.6309	-31.6068	35.1797	-35.1797	64.378	-48.2185	113.625	-68.7881	64.3443	-40.1778	14.7034	8.72052	13.8524	4.60426	21.5756	10.5401		0	0.0252878	0.00687235	0.251796	0.251796	0.0297913	0.160314	0.0738623	0.927066	0.0586424	0.711757	0.0763628	0.0242219	0	0.161592	0.0313688	0.100486	0.0189772	0	0.00144407	0.00105281	0.021446	0.00531333	0.00395622	0.0238214	0.0112085	0.0844349
bta00310	1. Metabolism	1.5 Amino Acid Metabolism	Lysine degradation	16.2117	6.52291	52.1313	21.5362	72.4962	61.3812	47.985	15.0508	77.8	25.1962	99.9481	29.9822	5.2161	5.2161	4.45478	4.45478	43.5338	14.7755		0	0.0843835	0.159917	0.00860624	0.00860624	0	0.160906	0	0.0972655	0.0459676	0.238902	0.0106636	0	0	0	0	0.278308	0	0	0.00458947	0.0281385	0.001275	0	0.00450698	0.023	0	0.0150074
bta04260	5. Organismal Systems	5.3 Circulatory System	Cardiac muscle contraction	9.76791	3.90706	55.0501	1.87722	60.101	28.3036	53.9839	-6.36786	90.7023	22.1225	98.8524	10.4421	78.331	4.33354	27.7165	24.0666	39.1525	-10.8161		0	0.0158386	0.091207	0.074983	0.074983	0.265426	0.0395416	0.107578	0.0409824	0.143817	0.100203	0.485221	0.0150754	0.486916	0	0.0929321	0.0674208	0.161802	0	0.000933483	0.0164931	0.0108332	0.0355669	0.024246	0.00606141	0.0139251	0.00904241
bta05211	6. Human Diseases	6.1 Cancers	Renal cell carcinoma	20.5184	-4.16699	62.5955	22.4801	46.354	25.6823	75.6744	33.3245	103.96	29.0781	84.4074	11.0109	62.2223	57.9991	30.7994	26.1369	21.607	45.6372		0.0492113	0	0.0378319	0.0293425	0.0293425	0.00651968	0.0144514	0.115139	0.0698457	0.121267	0.0388015	0.0392803	0	0.334899	0	0.152799	0	0.0951548	0.00139302	0	0.00714137	0.00413636	0.000898693	0.00889553	0.00280994	0.0133531	0.0116597
bta03010	2. Genetic Information Processing	2.2 Translation	Ribosome	146.4	146.4	14.7469	1.10846	21.1503	-11.7415	65.6618	-48.6802	123.784	-83.4406	95.1985	-82.6002	33.2958	-24.1746	29.3736	-19.083	12.4855	-40.8075		0	20.607	3.71291e-06	0.246872	0.246872	0.00494097	0.121858	0.00300979	0.583571	1.80834e-06	1.29036	0.00037976	0.836743	0.157655	0.190053	0.145747	0	0.0318891	0	18.4166	7.15098e-08	0.0243601	0.000831033	2.9065e-05	0.0213102	0.000234173	0.0833175
bta05210	6. Human Diseases	6.1 Cancers	Colorectal cancer	21.5427	8.021	54.0948	-23.4799	52.3179	1.5021	64.237	-29.712	89.702	-43.1074	88.772	-36.8982	39.3271	27.2619	40.1712	15.7367	20.7662	-16.1821		0.0263969	0.138888	0.713501	0.0367747	0.0367747	0.116644	0.161461	0.0402628	0.113617	0.0682578	0.130584	0.0961914	0.0162694	1.96701	0.033526	0.173495	0	0.557754	0.000744887	0.00365529	0.0653331	0.00529821	0.018571	0.0279998	0.0221731	0.00581178	0.0165464
bta03018	2. Genetic Information Processing	2.3 Folding, Sorting and Degradation	RNA degradation	19.5734	11.4253	50.225	-46.8051	29.5821	-21.1712	60.8702	-46.4762	66.891	-52.4194	101.886	-95.873	30.886	-26.1429	12.2964	-5.70354	41.3276	-19.1641		0	0.53158	0.469597	0.000644948	0.000644948	0.209937	0.160314	0.00357869	0.453297	0.000597237	0.311649	0.000916698	0.107723	0.0337082	0.0400727	0	0	0.451059	0	0.00108115	0.0377672	4.66683e-05	0.0316038	0.00036735	0.0238214	0.000285841	0.0671982
bta00790	1. Metabolism	1.8 Metabolism of Cofactors and Vitamins	Folate biosynthesis	37.6768	37.6768	5.74418	5.74418	34.9864	-10.4701	48.6006	22.5798	125.492	-47.9964	47.7765	24.5889			154.39	-78.0194	21.3569			0	0.276831	0	0.0871185	0.0871185	0	0	0	0.0670252	0.0852034	0	0.345532	0	0	0	0.847809	0	0	0	0.00168884	0	0.0121717	0	0	0	0	0.0117152
bta00533	1. Metabolism	1.7 Glycan Biosynthesis and Metabolism	Glycosaminoglycan biosynthesis - keratan sulfate	22.8524	22.8524	60.7851	-7.59453	27.0418	27.0418	41.9465	-41.9465	124.906	41.026	87.5011	58.7198	12.6555	-12.6555			42.5929	3.95242		0	0	0	0.0871185	0.0871185	0	0.095652	0	0.0670252	0.313523	0	0.345532	0	0	0	0	0.264474	0	0	0	0	0.0121717	0	0	0.0176362	0	0.0117152
bta03420	2. Genetic Information Processing	2.4 Replication and Repair	Nucleotide excision repair	28.6826	21.9692	56.1503	-13.1883	51.6476	-21.2271	71.3636	-32.6573	92.7501	-16.4817	67.0341	6.81773	31.7979	-16.8251	20.0149	-13.9303	11.432	28.7171		0.113407	0.327716	0.208356	0.0855892	0.0855892	0.11985	0.10228	0.0310663	0.0509559	0.0304852	0.127934	0.104013	0	0	0.0490992	0	0.0283985	0	0.00377095	0.00183227	0.0369826	0.0127873	0.0179835	0.000577814	0.0178228	0.00446518	0.0106917
bta00450	1. Metabolism	1.6 Metabolism of Other Amino Acids	Selenoamino acid metabolism	27.4215	12.0031	30.7818	7.95375	40.0906	20.297	52.8407	26.7811	79.3347	79.3347	115.057	57.578	9.72933	-9.72933	12.7556	12.7556	36.9609	-12.4422		0	0	0.403609	0	0	0.649119	0.405241	0.265013	0.112551	0.364855	0.308998	0.408525	0	0	0	0.18769	0.159705	0	0	0	0.0373246	0	0.079443	0	0.0308275	0.0207239	0.0169277
bta05016	6. Human Diseases	6.3 Neurodegenerative Diseases	Huntington's disease	24.573	21.5066	51.4576	26.3959	48.6309	32.645	52.28	14.7918	86.6141	33.0873	89.6567	35.6296	44.2771	1.2524	33.079	26.4091	30.6111			0	0.571494	0.000333164	0.258923	0.258923	0.005714	0.00231379	0.192823	0.00253265	0.176678	0.00362714	0.706716	0.103793	0.0510541	6.68038e-05	1.17811	0.35628	0.0357415	0	0.00102462	2.52899e-05	0.0177106	0.00087173	0.0247121	0.000310865	0.020491	0.000496309
bta05012	6. Human Diseases	6.3 Neurodegenerative Diseases	Parkinson's disease	24.0758	18.0046	49.5768	17.78	45.77	19.6149	59.8765	2.5869	85.2328	19.462	82.3638	21.2378	44.313	-16.5081	38.5962	26.5715	32.4756	-13.9955		0.00597547	0.514021	0.000531651	0.281997	0.281997	0.0264996	0.0106502	0.112919	0.00411274	0.125411	0.00230228	0.484085	0.332347	0.00340936	0.00502339	1.13164	0.455432	0.000908658	7.06131e-05	0.00150608	4.12939e-05	0.0156074	0.00481699	0.00562133	0.00188454	0.0140638	0.000778378
bta05412	6. Human Diseases	6.4 Cardiovascular Diseases	Arrhythmogenic right ventricular cardiomyopathy (ARVC)	33.4118	13.4718	58.7778	-18.1742	29.7402	-8.61208	54.6168	-34.1209	85.1045	-34.6759	91.6055	-9.79804	50.3362	28.7924	29.9076	-3.65843	60.8881	11.1284		0	0.0981581	0.616991	0.111506	0.111506	0.34167	0.620532	0.0615433	0.577565	0.106748	0.26259	0.135891	0.0946369	0.125187	0.144856	0.29144	0.228663	0.407736	0	0.00483441	0.051727	0.0153466	0.0492904	0.0241884	0.0454701	0.00987564	0.0858368
bta00511	1. Metabolism	1.7 Glycan Biosynthesis and Metabolism	Other glycan degradation	14.7832	-14.7832	17.3645	-17.3645	12.6714	12.6714	59.4342	39.7668	172.447	-6.5565	41.6145	19.6944			13.0979	13.0979	30.1823	19.4905		0	0	0	0	0	0	0	0	0.0670252	0.0852034	0	0	0	0	0	0	0	0	0	0	0	0	0	0	0	0	0.0117152
bta00592	1. Metabolism	1.3 Lipid Metabolism	alpha-Linolenic acid metabolism	28.5186	28.5186	61.2689	61.2689	41.135	41.135	46.4497	46.4497	74.0193	74.0193	107.121	89.5523			18.3359	18.3359	80.9318	14.5399		0	0	0	0	0	0	0	0	0	0	0	0	0	0	0	0	0	0	0	0	0	0	0	0	0	0	0
bta04130	2. Genetic Information Processing	2.3 Folding, Sorting and Degradation	SNARE interactions in vesicular transport	29.3199	8.75943	69.3502	16.3176	36.0728	16.4405	55.4254	-11.1621	77.3043	-2.61201	93.149	-4.30656	24.7521	24.7521	39.265	39.265	22.6371	62.7934		0.187395	0.259871	0.127024	1.08148	1.08148	0.0237864	0.127885	0.0189762	0.0735833	0.0343396	0.189521	0.129623	0	0.087317	0	0.0830397	0.0653778	0	0.0061666	0.00251895	0.0225426	0.0331579	0.0042542	0.0149045	0.0192063	0.00250499	0.0118306
bta03040	2. Genetic Information Processing	2.1 Transcription	Spliceosome	8.01184	6.19863	43.583	-8.9284	27.3835	10.5492	47.6443	-12.7916	87.793	-19.4072	100.529	-37.408	6.10835	-0.158138	12.6841	9.82274	43.6221	-15.7701		0.024288	0.0158578	0.547184	9.29416e-05	9.29416e-05	0.00571645	0.317595	4.38974e-05	0.827045	0.000879923	0.750311	0.00066305	8.44302e-05	0.000215712	0.00299333	0.000176037	0.000683187	1.94146	0.000696571	0.000868745	0.0448319	3.69442e-06	0.000827118	0.000263731	0.030153	6.17882e-07	0.107293
bta00512	1. Metabolism	1.7 Glycan Biosynthesis and Metabolism	O-Glycan biosynthesis	27.8257	10.2617	55.6195	-11.294	17.2034	-17.2034	18.2882	-18.2882	109.963	-28.4405	104.737	17.1139					68.2047	14.5551		0	0	0.22089	0.0500468	0.0500468	0	0	0	0.0360627	0.0486803	0.165773	0.0568374	0	0	0	0	0	0.18162	0	0	0.0387155	0.00698195	0	0	0	0	0.00825771
bta00350	1. Metabolism	1.5 Amino Acid Metabolism	Tyrosine metabolism	3.33751	3.33751	20.4048	-4.96526	63.1145	-19.5243	59.0567	-17.9495	55.466	2.78027	54.1032	16.5066	65.7857	-0.901017	28.9491	28.9491	27.2573	17.9227		0	0	0.00631708	0.00512051	0.00512051	0.252835	0.0371128	0.0166742	0.00273222	0.00485754	0.020705	0.0377531	0.527311	0.0809667	0	0.0768749	0.225774	0	0	0	0.000981108	0.000695027	0.0332291	0.00282394	0.00618614	0.00234726	0.000521815
bta03430	2. Genetic Information Processing	2.4 Replication and Repair	Mismatch repair	29.2393	29.2393	54.0388	-23.8245	39.0646	-39.0646	64.0497	-39.748	66.9435	-45.1448	60.5363	7.0024	53.1814	-53.1814	27.3978	-27.3978		-4.90982		0	0.154763	0.0334122	0.130614	0.130614	0	0.0336345	0	0.0197096	0	0	0.147383	0	0	0	0	0	0	0	0.00409652	0.00634756	0.0178796	0	0	0.00548951	0	0.0045187
bta03410	2. Genetic Information Processing	2.4 Replication and Repair	Base excision repair	31.3711	31.3711	59.8128	-45.388	30.8209	-30.8209	59.451	-44.4961	62.8045	-49.3899	65.9173	-10.5792	32.9073	-32.9073	36.1362	-27.0812	15.8309	-41.3109		0	0.243072	0.251144	0.0981901	0.0981901	0.0976684	0.113967	0	0.0639361	0	0.0703737	0.0377531	0.0638563	0	0.0917623	0	0	0	0	0.0027909	0.038429	0.0135319	0.0176355	0	0.0194812	0	0.0125363
bta00910	1. Metabolism	1.2 Energy Metabolism	Nitrogen metabolism			31.6061	-1.44978	59.0652	29.0803	34.977	-5.97973	31.7148	-31.7148	90.8134	20.9767	14.8075	-14.8075				-3.87718		0	0	0.126361	0.0245186	0.0245186	0.0637812	0.0284121	0	0.0810925	0	0.0872989	0.0288128	0	0	0	0	0	0	0	0	0.0231802	0.0040063	0.0113562	0	0.00494553	0	0.0135661
bta00061	1. Metabolism	1.3 Lipid Metabolism	Fatty acid biosynthesis			26.5287	26.5287			36.8958	36.8958	176.155	176.155							88.3236	108.774		0	0	0	0	0	0	0	0	0	0.302705	0	0	0	0	0	0	0	0	0	0	0	0	0	0	0	0	0
bta00670	1. Metabolism	1.8 Metabolism of Cofactors and Vitamins	One carbon pool by folate			28.0662	8.12411	35.723	-35.723	16.5895	16.5895	125.076	8.03755	27.4759	27.4759			106.521	-106.521		50.0182		0	0	0.0952269	0	0	0	0	0	0	0.0852034	0	0	0	0	0	0	0	0	0	0	0.0165223	0	0	0	0	0	0
bta00670	1. Metabolism	1.8 Metabolism of Cofactors and Vitamins	One carbon pool by folate			28.0662	8.12411	35.723	-35.723	16.5895	16.5895	125.076	8.03755	27.4759	27.4759			106.521	-106.521		50.0182		0	0	0	0	0	0	0	0	0	0	0	0	0	0	0	0	0	0	0	0	0	0	0	0	0	0	0
bta04710	5. Organismal Systems	5.9 Environmental Adaptation	Circadian rhythm - mammal	17.7925	-17.7925	5.43877	-5.43877	34.3906	34.3906	50.3898	-16.6246	69.3629	-0.331473	33.8001	-33.8001	49.5153	12.4587	13.5956	-13.5956		12.6163		0.54618	0	0	0	0	0	0.138771	0	0	0.125908	0.108088	0	0	0	0	0	0	0	0.00646255	0	0	0	0	0.0259996	0.0200011	0	0
bta03022	2. Genetic Information Processing	2.1 Transcription	Basal transcription factors	27.6247	19.2329	13.671	9.89358	19.8353	-5.39118	34.9367	-27.0356	62.4781	-18.0013	56.1516	-15.6304	10.8713	10.8713	16.1225	16.1225	14.9759	-55.9163		0	0.0998742	0.0730121	0	0	0.0387451	0.0735136	0	0.12828	0	0.138299	0	0	0	0	0	0	0	0	0.00464802	0.0134364	0	0.00655462	0	0.0132928	0	0.018639
bta03450	2. Genetic Information Processing	2.4 Replication and Repair	Non-homologous end-joining			77.5233	-73.3593	28.4587	-28.4587	30.0641	-30.0641	171.261	109.182					38.7717	38.7717		21.6114		0	0	0.168003	0	0	0	0	0	0	0	0	0	0	0	0	0	0	0	0	0	0.0299041	0	0	0	0	0	0
bta04950	6. Human Diseases	6.5 Metabolic Diseases	Maturity onset diabetes of the young			25.1867	25.1867	70.571	70.571	27.135	-27.135	60.0163	17.1673	12.1515	-12.1515						-4.55887		0	0	0	0	0	0	0	0	0	0	0	0	0	0	0	0	0	0	0	0	0	0	0	0	0	0	0
bta03050	2. Genetic Information Processing	2.3 Folding, Sorting and Degradation	Proteasome	23.0468	23.0468	34.5102	10.5804	18.1886	15.1156	23.8841	-11.1042	44.5052	-4.85113	77.9248	-20.9479	8.82791	0.31892	34.5815	13.2759	18.693	2.09644		0	0.484527	0.0213265	0.357541	0.357541	0	0.021578	0.00277166	0.0656802	0.0036502	0.149139	0.0220891	0.020671	0	0.0350313	0	0.0188858	0.0160025	0	0.00161742	0.0037262	0.018629	0	0.0241884	0.00397014	0.000220419	0.0121968
bta00030	1. Metabolism	1.1 Carbohydrate Metabolism	Pentose phosphate pathway	20.1651	20.1651	5.94988	-5.94988			36.0809	-2.60661	40.7921	-40.7921	53.9947	7.64713	21.6653	-21.6653	14.5613	-14.5613	29.9287	18.6606		0	0	0	0	0	0	0.0965983	0	0.0584663	0	0.0120328	0.020642	0.1158	0	0	0	0.110404	0	0	0	0	0	0	0	0.0172985	0	0.0116022
bta00250	1. Metabolism	1.5 Amino Acid Metabolism	Alanine, aspartate and glutamate metabolism			12.6537	-12.6537	4.86708	-4.86708	22.982	0.703728	50.9417	0.561436	51.3627	7.71439	7.92872	-7.92872	13.3354	13.3354	17.2493	-39.5349		0	0	0	0	0	0	0	0	0.00890854	0	0.00992484	0	0	0	0	0	0	0	0	0	0	0	0	0	0	0	0.00187055
bta00360	1. Metabolism	1.5 Amino Acid Metabolism	Phenylalanine metabolism	7.58525	7.58525	30.4168	5.18299	39.4983	5.90765	22.1778	-0.425071	34.1763	0.82411	16.5222	16.5222	53.403	-31.5551	12.2009	12.2009	17.0334			0	0	0	0	0	0.122405	0	0	0	0	0	0	0.221916	0	0	0	0	0	0	0	0	0	0.0179553	0	0	0	0
bta00130	1. Metabolism	1.8 Metabolism of Cofactors and Vitamins	Ubiquinone and other terpenoid-quinone biosynthesis															48.316	48.316		-7.12646		0	0	0	0	0	0	0	0	0	0	0	0	0	0	0	0	0	0	0	0	0	0	0	0	0	0	0
bta00591	1. Metabolism	1.3 Lipid Metabolism	Linoleic acid metabolism																		11.2593		0	0	0	0.0871185	0.0871185	0	0	0	0	0.0852034	0	0.096508	0	0	0	0	0	0	0	0	0	0.0121717	0	0	0	0	0
bta04080	3. Environmental Information Processing	3.3 Signaling Molecules and Interaction	Neuroactive ligand-receptor interaction																		-4.88794		0.0389612	0.0023294	5.1329e-05	0.247803	0.247803	0.0153167	0.0306426	0.218171	9.18145e-05	0.734354	0.00365187	0.225828	0.0696211	0.017878	0.0661375	0.100471	0.958574	0.00123174	0.00113284	7.10636e-05	2.18927e-06	0.021842	0.00272727	0.024902	0.00513338	0.0200786	8.04153e-06
bta04740	5. Organismal Systems	5.7 Sensory System	Olfactory transduction																		21.84		0.779491	0	0.284293	0.0205657	0.0205657	0.892037	0.557527	0.04752	0.700771	0.0950388	0.206562	0.0243787	0.414605	0	1.02408	0	0	0	0	0	0	0	0	0	0	0	0
bta04742	5. Organismal Systems	5.7 Sensory System	Taste transduction																		20.7662		0	0	0.0665918	0.0600523	0.0600523	0	0.0669369	0.373946	0.185084	0.230364	0.047326	0.258004	0	0	0.272487	0	0	0	0	0	0.0118969	0.00851852	0	0.0354985	0.0117211	0.0265354	0.023101
bta05322	6. Human Diseases	6.2 Immune System Diseases	Systemic lupus erythematosus																		-11.2837		0	0.266522	0.580208	0.218977	0.218977	0.912724	0.803411	0.359596	0.671492	0.209731	0.36703	0.158938	0.722707	0.163368	1.38287	0.548094	0.240316	0.0309039	0	0.00227825	0.0455142	0.0211064	0.100828	0.0184095	0.0286047	0.0274137	0.105768
[truncated: 10 more columns]

## Sheet: GO Biological process
Results from DIA vs. results from ORA (DAVID). Results are sorted in descending order by impact in DIA
For the DIA (left) shown are the impact (blue bars) and direction of the overall impact (colored square, red = induced; green = inhibited)
For the enrichment analysis (ORA) shown are the significance of the enrichemnt by EASE P-value and Benjamini-Hochberg FDR, as uncovered by DAVID
																				P-VALUE																240/120		Benjamini FDR
	vs. -30d																240 vs 120			-15		1		15		30		60		120		240		300				-15		1		15		30		60		120
GO Biological process	-15		1		15		30		60		120		240		300					D	U	D	U	D	U	D	U	D	U	D	U	D	U	D	U	D	U	D	U	D	U	D	U	D	U	D	U	D	U
GO:0005984~disaccharide metabolic process	0	0	4817.4	4817.4	4079.7	4079.7	6243.16	6243.16	4210.49	4210.49	5217.41	5217.41	2463.91	2463.91	2355.55	2355.55	313.229	-313.229		0	0	0	0	0	0.661205	0	0	0	0.541249	0	0	0	0	0	0	0	0	0	0	0	0	0	0.00338839	0	0	0	0.000147841	0	0
GO:0005988~lactose metabolic process	0	0	4817.4	4817.4	4079.7	4079.7	6243.16	6243.16	4210.49	4210.49	5217.41	5217.41	2463.91	2463.91	2355.55	2355.55	313.229	-313.229		0	0	0	0	0	0.661205	0	0	0	0.541249	0	0	0	0	0	0	0	0	0	0	0	0	0	0.00338839	0	0	0	0.000147841	0	0
GO:0005989~lactose biosynthetic process	0	0	4817.4	4817.4	4079.7	4079.7	6243.16	6243.16	4210.49	4210.49	5217.41	5217.41	2463.91	2463.91	2355.55	2355.55	313.229	-313.229		0	0	0	0	0	0.661205	0	0	0	0.541249	0	0	0	0	0	0	0	0	0	0	0	0	0	0.00338839	0	0	0	0.000147841	0	0
GO:0046351~disaccharide biosynthetic process	0	0	4817.4	4817.4	4079.7	4079.7	6243.16	6243.16	4210.49	4210.49	5217.41	5217.41	2463.91	2463.91	2355.55	2355.55	313.229	-313.229		0	0	0	0	0	0.661205	0	0	0	0.541249	0	0	0	0	0	0	0	0	0	0	0	0	0	0.00338839	0	0	0	0.000147841	0	0
GO:0009312~oligosaccharide biosynthetic process	0	0	3211.6	3211.6	2719.8	2719.8	4214.63	4109.58	2865.18	2748.81	3605.05	3351.5	1642.61	1642.61	1570.37	1570.37	208.819	-208.819		0	0	0	0	0	0.510429	0	0	0	0.399343	0	0	0	0	0	0	0	0	0	0	0	0	0	0.001367	0	0	0	5.67055e-05	0	0
GO:0009311~oligosaccharide metabolic process	0	0	2408.7	2408.7	2039.85	2039.85	3160.97	3082.19	2148.88	2061.61	2703.79	2513.62	1231.96	1231.96	1177.78	1177.78	156.615	-156.615		0	0	0	0	0	0.410266	0	0	0	0.30757	0	0	0	0	0	0	0	0	0	0	0	0	0	0.000952478	0	0	0	3.92574e-05	0	0
GO:0006656~phosphatidylcholine biosynthetic process	0	0	1847.59	1847.59	1424.26	1359.92	1497.09	1219.68	1685.64	1216.74	1482.64	943.181	478.61	256.656	369.183	369.183	171.354	-127.823		0	0	0	0	0	0	0.256615	0	0.212218	0	0.216311	0	0	0	0	0	0	0	0	0	0	0	0	0	2.43469e-05	0	4.33568e-05	0	3.38193e-05	0
GO:0002862~negative regulation of inflammatory response to antigenic stimulus	0	0	1043.95	738.665	1915.8	1723.3	1532.61	1283.75	2088.67	1522.66	1513.2	1108.98	264.367	264.367	310.222	148.335	305.52	-183.42		0	0	0	0	0	0	0	0	0	0	0	0	0	0	0	0	0	0	0	0	0	0	0	0	0	0	0	0	0	0
GO:0033599~regulation of mammary gland epithelial cell proliferation	180.095	180.095	1330.42	1330.42	1402.44	1402.44	1408.18	1408.18	1433.07	1433.07	1320.57	1320.57	471.831	471.831	378.5	378.5	244.47	-244.47		0	0	0	0.550193	0	0.661205	0	0	0	0.541249	0	0.564867	0	0.888547	0	0.871036	0	0	0	0	0	6.7802e-05	0	0.00338839	0	0	0	0.000147841	0	1.95769e-05
GO:0033194~response to hydroperoxide	0	0	891.309	891.309	1819.55	1819.55	1408.18	1408.18	1805.66	1805.66	1311.09	1311.09	264.367	264.367	229.278	229.278	244.47	-244.47		0	0	0	0	0	0	0	0	0	0	0	0	0	0	0	0	0	0	0	0	0	0	0	0	0	0	0	0	0	0
GO:0002861~regulation of inflammatory response to antigenic stimulus	0	0	778.015	625.371	1424.79	1328.54	1449.26	1324.83	1692.66	1300.2	1369.75	1167.64	491.909	491.909	509.906	428.962	152.76	-91.7098		0	0	0	0.315029	0	0.410266	0	0.394932	0.273695	0.30757	0	0.327344	0	0.616453	0	0.600179	0	0	0	0	0	1.36753e-05	0	0.000952478	0	7.45372e-05	8.79573e-05	3.92574e-05	0	8.67597e-06
GO:0060055~angiogenesis involved in wound healing	0	0	891.309	891.309	1478.65	1478.65	1408.18	1408.18	1550.39	1550.39	1311.09	1311.09	264.367	264.367	229.278	229.278	244.47	-244.47		0	0	0	0	0	0.661205	0	0	0	0.541249	0	0	0	0	0	0	0	0	0	0	0	0	0	0.00338839	0	0	0	0.000147841	0	0
GO:0001796~regulation of type IIa hypersensitivity	0	0	526.548	526.548	985.184	985.184	1354.16	1354.16	1327.27	1081.7	1215.53	1215.53	787.896	787.896	793.701	793.701	0	0		0	0	0	0	0	0	0	0	0	0	0	0	0	0	0	0	0	0	0	0	0	0	0	0	0	0	0	0	0	0
GO:0001798~positive regulation of type IIa hypersensitivity	0	0	526.548	526.548	985.184	985.184	1354.16	1354.16	1327.27	1081.7	1215.53	1215.53	787.896	787.896	793.701	793.701	0	0		0	0	0	0	0	0	0	0	0	0	0	0	0	0	0	0	0	0	0	0	0	0	0	0	0	0	0	0	0	0
GO:0002675~positive regulation of acute inflammatory response	0	0	526.548	526.548	985.184	985.184	1354.16	1354.16	1327.27	1081.7	1215.53	1215.53	787.896	787.896	793.701	793.701	0	0		0	0	0	0	0	0	0	0	0	0	0	0	0	0	0	0	0	0	0	0	0	0	0	0	0	0	0	0	0	0
GO:0002863~positive regulation of inflammatory response to antigenic stimulus	0	0	526.548	526.548	985.184	985.184	1354.16	1354.16	1327.27	1081.7	1215.53	1215.53	787.896	787.896	793.701	793.701	0	0		0	0	0	0	0	0	0	0	0	0	0	0	0	0	0	0	0	0	0	0	0	0	0	0	0	0	0	0	0	0
GO:0002866~positive regulation of acute inflammatory response to antigenic stimulus	0	0	526.548	526.548	985.184	985.184	1354.16	1354.16	1327.27	1081.7	1215.53	1215.53	787.896	787.896	793.701	793.701	0	0		0	0	0	0	0	0	0	0	0	0	0	0	0	0	0	0	0	0	0	0	0	0	0	0	0	0	0	0	0	0
GO:0002885~positive regulation of hypersensitivity	0	0	526.548	526.548	985.184	985.184	1354.16	1354.16	1327.27	1081.7	1215.53	1215.53	787.896	787.896	793.701	793.701	0	0		0	0	0	0	0	0	0	0	0	0	0	0	0	0	0	0	0	0	0	0	0	0	0	0	0	0	0	0	0	0
GO:0002888~positive regulation of myeloid leukocyte mediated immunity	0	0	526.548	526.548	985.184	985.184	1354.16	1354.16	1327.27	1081.7	1215.53	1215.53	787.896	787.896	793.701	793.701	0	0		0	0	0	0	0	0	0	0	0	0	0	0	0	0	0	0	0	0	0	0	0	0	0	0	0	0	0	0	0	0
GO:0002892~regulation of type II hypersensitivity	0	0	526.548	526.548	985.184	985.184	1354.16	1354.16	1327.27	1081.7	1215.53	1215.53	787.896	787.896	793.701	793.701	0	0		0	0	0	0	0	0	0	0	0	0	0	0	0	0	0	0	0	0	0	0	0	0	0	0	0	0	0	0	0	0
GO:0002894~positive regulation of type II hypersensitivity	0	0	526.548	526.548	985.184	985.184	1354.16	1354.16	1327.27	1081.7	1215.53	1215.53	787.896	787.896	793.701	793.701	0	0		0	0	0	0	0	0	0	0	0	0	0	0	0	0	0	0	0	0	0	0	0	0	0	0	0	0	0	0	0	0
GO:0006817~phosphate transport	0	0	1097.75	942.661	1478.68	1323.9	1030.86	846.332	1182.16	1075.51	1029.71	950.792	388.549	327.667	245.718	245.718	198.788	-198.788		0	0	0	0.249603	0	0	0	0.323283	0	0.242814	0	0.260847	0	0.533756	0	0.518078	0	0	0	0	0	6.32119e-06	0	0	0	4.70159e-05	0	2.50324e-05	0	6.82229e-06
GO:0007030~Golgi organization	0	0	735.064	735.064	780.587	780.587	1298.61	1298.61	1886.94	1886.94	1073.98	1073.98	196.849	196.849	260.031	260.031	235.258	-235.258		0	0	0	0	0	0	0	0	0	0	0	0	0	0	0	0	0	0	0	0	0	0	0	0	0	0	0	0	0	0
GO:0050995~negative regulation of lipid catabolic process	0	0	679.631	679.631	717.458	717.458	1114.76	962.074	1603.37	1114.62	1042.1	717.852	283.967	62.0131	255.345	255.345	162.952	-162.952		0	0	0	0.249603	0	0.337595	0	0.323283	0	0.242814	0	0.260847	0	0.533756	0	0.518078	0.471396	0	0	0	0	6.32119e-06	0	0.00049709	0	4.70159e-05	0	2.50324e-05	0	6.82229e-06
GO:0001885~endothelial cell development	0	0	594.206	594.206	1273.15	1152.91	1050.17	827.396	1288.09	1119.46	929.513	818.607	176.245	176.245	152.852	152.852	162.98	-162.98		0	0	0	0	0	0	0	0	0	0	0	0	0	0	0	0	0	0	0	0	0	0	0	0	0	0	0	0	0	0
GO:0043403~skeletal muscle regeneration	0	0	594.206	594.206	1285.09	1140.98	998.161	879.407	1331.72	1075.83	924.083	824.038	176.245	176.245	152.852	152.852	162.98	-162.98		0	0	0	0	0	0	0	0	0	0	0	0	0	0	0	0	0	0	0	0	0	0	0	0	0	0	0	0	0	0
GO:0002864~regulation of acute inflammatory response to antigenic stimulus	0	0	452.795	249.27	720.954	592.625	985.727	819.821	1064.63	541.353	945.092	675.618	525.264	525.264	583.096	475.171	40.7003	40.7003		0	0	0	0	0	0	0	0	0.361938	0	0	0	0	0	0	0	0	0	0	0	0	0	0	0	0	0	0.000247506	0	0	0
GO:0002883~regulation of hypersensitivity	0	0	452.795	249.27	720.954	592.625	985.727	819.821	1064.63	541.353	945.092	675.618	525.264	525.264	583.096	475.171	40.7003	40.7003		0	0	0	0	0	0	0	0	0.361938	0	0	0	0	0	0	0	0	0	0	0	0	0	0	0	0	0	0.000247506	0	0	0
GO:0043534~blood vessel endothelial cell migration	0	0	594.206	594.206	1213.03	1213.03	938.784	938.784	1203.78	1203.78	874.06	874.06	176.245	176.245	152.852	152.852	162.98	-162.98		0	0	0	0	0	0	0	0	0	0	0	0	0	0	0	0	0	0	0	0	0	0	0	0	0	0	0	0	0	0
GO:0007262~STAT protein nuclear translocation	0	0	237.858	237.858	756.034	756.034	1402.95	1402.95	1626.88	1626.88	964.244	964.244	146.566	146.566	0	0	170.213	-170.213		0	0	0	0	0	0	0	0	0	0	0	0	0	0	0	0	0	0	0	0	0	0	0	0	0	0	0	0	0	0
GO:0002688~regulation of leukocyte chemotaxis	67.3255	67.3255	718.552	-718.552	637.585	-637.585	750.335	-750.335	1066.61	-1066.61	1119.85	-1119.85	397.047	-397.047	326.988	-326.988	115.658	115.658		0	0	0	0	0	0	0	0	0	0	0	0	0	0	0	0	0	0	0	0	0	0	0	0	0	0	0	0	0	0
GO:0002690~positive regulation of leukocyte chemotaxis	67.3255	67.3255	718.552	-718.552	637.585	-637.585	750.335	-750.335	1066.61	-1066.61	1119.85	-1119.85	397.047	-397.047	326.988	-326.988	115.658	115.658		0	0	0	0	0	0	0	0	0	0	0	0	0	0	0	0	0	0	0	0	0	0	0	0	0	0	0	0	0	0
GO:0042117~monocyte activation	67.3255	67.3255	718.552	-718.552	637.585	-637.585	750.335	-750.335	1066.61	-1066.61	1119.85	-1119.85	397.047	-397.047	326.988	-326.988	115.658	115.658		0	0	0	0	0	0	0	0	0	0	0	0	0	0	0	0	0	0	0	0	0	0	0	0	0	0	0	0	0	0
GO:0032331~negative regulation of chondrocyte differentiation	0	0	430.35	-70.0254	255.439	200.247	572.919	572.919	1463.07	1271.13	1566.44	1485.02	222.597	222.597	545.595	545.595	482.825	-357.48		0	0	0.394167	0	0	0	0	0	0.361938	0	0	0	0	0	0	0	0	0	0	0	0.000291303	0	0	0	0	0	0.000247506	0	0	0
GO:0007341~penetration of zona pellucida	0	0	431.604	431.604	848.887	848.887	707.714	707.714	1505.85	1505.85	890.229	890.229	401.48	401.48	247.283	247.283	0	0		0	0	0	0	0	0.661205	0	0	0	0.541249	0	0	0	0	0	0	0	0	0	0	0	0	0	0.00338839	0	0	0	0.000147841	0	0
GO:0032429~regulation of phospholipase A2 activity	0	0	929.742	675.63	709.244	523.82	766.756	449.253	1219.53	767.387	806.148	489.734	121.831	121.831	387.704	258.598	421.15	-333.911		0	0	0	0	0	0	0	0	0	0	0	0	0	0	0	0	0	0	0	0	0	0	0	0	0	0	0	0	0	0
GO:0007595~lactation	14.5909	14.5909	299.241	299.241	610.081	610.081	935.719	935.719	1429.47	1429.47	1112.29	951.769	158.79	158.79	204.598	204.598	232.168	-232.168		0	0	0	0.455129	0	0.629225	0	0.600825	0	0.441759	0	0.477296	0	1.02018	0	0	0.895641	0	0	0	0	3.20425e-05	0	0.00307161	0	0.000127899	0	8.01513e-05	0	1.96294e-05
GO:0002886~regulation of myeloid leukocyte mediated immunity	0	0	351.032	351.032	656.79	656.79	902.774	902.774	884.849	721.133	810.355	810.355	525.264	525.264	529.134	529.134	0	0		0	0	0	0	0	0	0	0	0	0	0	0	0	0	0	0	0	0	0	0	0	0	0	0	0	0	0	0	0	0
GO:0030512~negative regulation of transforming growth factor beta receptor signaling pathway	0	0	846.392	712.521	887.689	887.689	627.716	627.716	1047.25	1047.25	690.466	603.344	214.131	214.131	304.476	229.743	193.411	-193.411		0	0	0	0.315029	0	0	0	0.394932	0	0.30757	0	0.976658	0	0	0	0	0.55155	0	0	0	0	1.36753e-05	0	0	0	7.45372e-05	0	3.92574e-05	0	8.86141e-06
GO:0045071~negative regulation of viral genome replication	52.3629	52.3629	450.51	450.51	548.277	548.277	927.535	927.535	1131.52	1131.52	1209.89	1209.89	74.6566	74.6566	214.543	214.543	270.684	-270.684		0	0	0	0.550193	0	0.661205	0	0.643675	0	0.541249	0	0.564867	0	0	0	0.871036	0.818346	0	0	0	0	6.7802e-05	0	0.00338839	0	0.000141026	0	0.000147841	0	1.95769e-05
GO:0048525~negative regulation of viral reproduction	52.3629	52.3629	450.51	450.51	548.277	548.277	927.535	927.535	1131.52	1131.52	1209.89	1209.89	74.6566	74.6566	214.543	214.543	270.684	-270.684		0	0	0	0.550193	0	0.661205	0	0.643675	0	0.541249	0	0.564867	0	0	0	0.871036	0.818346	0	0	0	0	6.7802e-05	0	0.00338839	0	0.000141026	0	0.000147841	0	1.95769e-05
GO:0046470~phosphatidylcholine metabolic process	23.6803	23.6803	998.562	998.562	591.531	551.316	655.878	482.496	1053.53	760.462	753.672	416.51	299.131	160.41	230.74	230.74	107.096	-79.8892		0	0	0	0.134278	0	0.203008	0.139535	0.19146	0.107029	0	0.109943	0.142729	0	0	0	0	0	0	0	0	0	1.28221e-06	0	0.000100473	3.24222e-06	1.39044e-05	3.27417e-06	0	3.36721e-06	2.21977e-06
GO:0043129~surfactant homeostasis	0	0	232.109	232.109	309.83	309.83	698.799	698.799	1159.86	1159.86	1276.56	1276.56	409.623	409.623	405.609	405.609	346.66	-346.66		0	0	0	0.94819	0	0.410266	0	0.394932	0	0.30757	0	0.327344	0	0.616453	0	0.600179	0.55155	0	0	0	0	6.85176e-05	0	0.000952478	0	7.45372e-05	0	3.92574e-05	0	8.67597e-06
GO:0048875~chemical homeostasis within a tissue	0	0	232.109	232.109	309.83	309.83	698.799	698.799	1159.86	1159.86	1276.56	1276.56	409.623	409.623	405.609	405.609	346.66	-346.66		0	0	0	0.94819	0	0.410266	0	0.394932	0	0.30757	0	0.327344	0	0.616453	0	0.600179	0.55155	0	0	0	0	6.85176e-05	0	0.000952478	0	7.45372e-05	0	3.92574e-05	0	8.67597e-06
GO:0014902~myotube differentiation	0	0	445.654	445.654	805.868	697.786	691.554	602.488	1040.14	848.221	820.825	745.791	416.606	416.606	232.216	232.216	122.235	-122.235		0	0	0	0	0	0.410266	0	0.394932	0	0.30757	0	0.327344	0	0.616453	0	0.600179	0	0	0	0	0	0	0	0.000952478	0	7.45372e-05	0	3.92574e-05	0	8.67597e-06
GO:0050766~positive regulation of phagocytosis	0	0	472.937	472.937	662.276	662.276	813.402	813.402	1026.85	944.992	859.421	859.421	288.254	288.254	264.567	264.567	119.299	-119.299		0	0	0	0.200954	0	0.282119	0	0.802918	0	0.624386	0	0.211199	0	0.468619	0	0	0	0	0	0	0	2.81654e-06	0	0.000279219	0	0.000103342	0	0.000264536	0	3.33062e-06
GO:0006651~diacylglycerol biosynthetic process	0	0	880.971	724.401	616.532	616.532	608.005	608.005	993.456	993.456	647.941	647.941	121.831	121.831	503.939	142.363	377.53	-377.53		0	0	0	0	0	0	0	0	0	0	0	0	0	0	0	0	0	0	0	0	0	0	0	0	0	0	0	0	0	0
GO:0051450~myoblast proliferation	0	0	484.873	406.436	963.817	855.735	748.621	659.555	998.793	806.871	693.062	618.028	272.311	272.311	114.639	114.639	277.712	33.2425		0	0	0	0	0	0	0	0	0	0	0	0	0	0.616453	0	0	0	0	0	0	0	0	0	0	0	0	0	0	0	0
GO:0045446~endothelial cell differentiation	0	0	445.654	445.654	954.866	864.686	787.628	620.547	966.07	839.595	697.135	613.955	132.184	132.184	114.639	114.639	122.235	-122.235		0	0	0	0	0	0	0	0	0	0	0	0	0	0	0	0	0	0	0	0	0	0	0	0	0	0	0	0	0	0
GO:0008631~induction of apoptosis by oxidative stress	0	0	562.055	273.459	940.517	879.034	763.726	644.45	902.832	902.832	655.545	655.545	132.184	132.184	114.639	114.639	122.235	-122.235		0	0	0	0.315029	0	0	0	0	0	0	0	0	0	0	0	0	0	0	0	0	0	1.36753e-05	0	0	0	0	0	0	0	0
GO:0050872~white fat cell differentiation	0	0	227.709	227.709	717.022	717.022	796.731	796.731	894.35	751.219	866.532	866.532	193.369	193.369	375.624	375.624	113.48	113.48		0	0	0	0	0	0	0	0	0	0	0	0	0	0	0	0	0	0	0	0	0	0	0	0	0	0	0	0	0	0
GO:0050729~positive regulation of inflammatory response	35.702	-35.702	367.552	131.812	594.064	539.289	754.886	661.602	826.632	519.428	758.24	626.976	321.314	273.847	400.161	360.117	0	0		0	0	0	0.639661	0	0.282119	0	0.268778	0.167226	0.194789	0	0.211199	0	0.468619	0	0.45352	0	0	0	0	0	9.56297e-05	0	0.000279219	0	4.08127e-05	1.58862e-05	1.31107e-05	0	3.33062e-06
GO:0002673~regulation of acute inflammatory response	0	0	339.596	186.952	540.716	444.469	739.295	614.866	798.472	406.015	708.819	506.713	467.746	467.746	445.649	364.705	30.5252	30.5252		0	0	0	0	0	0	0	0	0.273695	0	0	0	0	0.616453	0	0.600179	0	0	0	0	0	0	0	0	0	0	8.79573e-05	0	0	0
GO:0015810~aspartate transport	0	0	573.285	573.285	1371.69	1371.69	782.148	782.148	668.485	668.485	523.513	523.513	0	0	110.109	110.109	158.314	-158.314		0	0	0	0	0	0	0	0	0	0	0	0	0	0	0	0	0	0	0	0	0	0	0	0	0	0	0	0	0	0
GO:0042940~D-amino acid transport	0	0	573.285	573.285	1371.69	1371.69	782.148	782.148	668.485	668.485	523.513	523.513	0	0	110.109	110.109	158.314	-158.314		0	0	0	0	0	0	0	0	0	0	0	0	0	0	0	0	0	0	0	0	0	0	0	0	0	0	0	0	0	0
GO:0043090~amino acid import	0	0	573.285	573.285	1371.69	1371.69	782.148	782.148	668.485	668.485	523.513	523.513	0	0	110.109	110.109	158.314	-158.314		0	0	0	0	0	0	0	0	0	0	0	0	0	0	0	0	0	0	0	0	0	0	0	0	0	0	0	0	0	0
GO:0043092~L-amino acid import	0	0	573.285	573.285	1371.69	1371.69	782.148	782.148	668.485	668.485	523.513	523.513	0	0	110.109	110.109	158.314	-158.314		0	0	0	0	0	0	0	0	0	0	0	0	0	0	0	0	0	0	0	0	0	0	0	0	0	0	0	0	0	0
GO:0051938~L-glutamate import	0	0	573.285	573.285	1371.69	1371.69	782.148	782.148	668.485	668.485	523.513	523.513	0	0	110.109	110.109	158.314	-158.314		0	0	0	0	0	0	0	0	0	0	0	0	0	0	0	0	0	0	0	0	0	0	0	0	0	0	0	0	0	0
GO:0070777~D-aspartate transport	0	0	573.285	573.285	1371.69	1371.69	782.148	782.148	668.485	668.485	523.513	523.513	0	0	110.109	110.109	158.314	-158.314		0	0	0	0	0	0	0	0	0	0	0	0	0	0	0	0	0	0	0	0	0	0	0	0	0	0	0	0	0	0
GO:0070779~D-aspartate import	0	0	573.285	573.285	1371.69	1371.69	782.148	782.148	668.485	668.485	523.513	523.513	0	0	110.109	110.109	158.314	-158.314		0	0	0	0	0	0	0	0	0	0	0	0	0	0	0	0	0	0	0	0	0	0	0	0	0	0	0	0	0	0
GO:0048050~post-embryonic eye morphogenesis	180.095	180.095	1286.4	-361.92	374.279	-163.335	310.633	-310.633	677.509	-435.367	736.955	-282.159	204.228	204.228	231.883	67.868	165.045	165.045		0	0	0	0	0	0	0	0	0	0	0	0	0	0	0	0	0	0	0	0	0	0	0	0	0	0	0	0	0	0
GO:0048597~post-embryonic camera-type eye morphogenesis	180.095	180.095	1286.4	-361.92	374.279	-163.335	310.633	-310.633	677.509	-435.367	736.955	-282.159	204.228	204.228	231.883	67.868	165.045	165.045		0	0	0	0	0	0	0	0	0	0	0	0	0	0	0	0	0	0	0	0	0	0	0	0	0	0	0	0	0	0
GO:0035095~behavioral response to nicotine	100.518	100.518	487.892	487.892	426.323	426.323	515.474	515.474	1141.66	1141.66	720.626	720.626	306.153	306.153	90.6585	90.6585	58.7506	-58.7506		0	0	0	0.249603	0	0.97663	0	0.94388	0	0.755116	0	0.798208	0	0	0	0	0	0	0	0	0	6.32119e-06	0	0.00408051	0	0.000135882	0	0.000401044	0	4.46248e-06
GO:0050764~regulation of phagocytosis	0	0	405.375	405.375	567.665	567.665	697.201	697.201	880.157	809.993	736.647	736.647	247.075	247.075	226.772	226.772	102.257	-102.257		0	0	0	0.1636	0	0.238348	0	0.691493	0	0.522862	0	0.172915	0	0.415546	0	0	0	0	0	0	0	1.81909e-06	0	0.000168353	0	0.000137389	0	0.000131464	0	3.01027e-06
GO:0010939~regulation of necrotic cell death	109.034	109.034	529.215	529.215	353.651	353.651	818.092	818.092	1070.63	1070.63	643.67	643.67	74.6566	74.6566	154.806	154.806	170.08	-170.08		0	0	0	0.550193	0	0.661205	0	0	0	0	0	0	0	0	0	0	0	0	0	0	0	6.7802e-05	0	0.00338839	0	0	0	0	0	0
GO:0010940~positive regulation of necrotic cell death	109.034	109.034	529.215	529.215	353.651	353.651	818.092	818.092	1070.63	1070.63	643.67	643.67	74.6566	74.6566	154.806	154.806	170.08	-170.08		0	0	0	0.550193	0	0.661205	0	0	0	0	0	0	0	0	0	0	0	0	0	0	0	6.7802e-05	0	0.00338839	0	0	0	0	0	0
GO:0060544~regulation of necroptosis	109.034	109.034	529.215	529.215	353.651	353.651	818.092	818.092	1070.63	1070.63	643.67	643.67	74.6566	74.6566	154.806	154.806	170.08	-170.08		0	0	0	0.550193	0	0.661205	0	0	0	0	0	0	0	0	0	0	0	0	0	0	0	6.7802e-05	0	0.00338839	0	0	0	0	0	0
GO:0060545~positive regulation of necroptosis	109.034	109.034	529.215	529.215	353.651	353.651	818.092	818.092	1070.63	1070.63	643.67	643.67	74.6566	74.6566	154.806	154.806	170.08	-170.08		0	0	0	0.550193	0	0.661205	0	0	0	0	0	0	0	0	0	0	0	0	0	0	0	6.7802e-05	0	0.00338839	0	0	0	0	0	0
GO:0060553~induction of necroptosis	109.034	109.034	529.215	529.215	353.651	353.651	818.092	818.092	1070.63	1070.63	643.67	643.67	74.6566	74.6566	154.806	154.806	170.08	-170.08		0	0	0	0.550193	0	0.661205	0	0	0	0	0	0	0	0	0	0	0	0	0	0	0	6.7802e-05	0	0.00338839	0	0	0	0	0	0
GO:0060555~induction of necroptosis by extracellular signals	109.034	109.034	529.215	529.215	353.651	353.651	818.092	818.092	1070.63	1070.63	643.67	643.67	74.6566	74.6566	154.806	154.806	170.08	-170.08		0	0	0	0.550193	0	0.661205	0	0	0	0	0	0	0	0	0	0	0	0	0	0	0	6.7802e-05	0	0.00338839	0	0	0	0	0	0
GO:0051897~positive regulation of protein kinase B signaling cascade	115.209	115.209	412.652	412.652	630.334	630.334	623.844	623.844	752.565	659.019	714.539	588.813	241.851	241.851	188.166	120.991	162.348	-82.1223		0	0.590106	0	0.315029	0	1.16446	0	0.394932	0	0.30757	0	0.327344	0	1.61205	0	0.600179	0	0	0	7.33174e-05	0	1.36753e-05	0	0.00506264	0	7.45372e-05	0	3.92574e-05	0	8.67597e-06
GO:0002474~antigen processing and presentation of peptide antigen via MHC class I	0	0	41.8501	-41.8501	276.341	-276.341	441.184	-441.184	977.762	-977.762	1080.51	-1080.51	306.257	-306.257	511.615	-511.615	236.106	236.106		0	0	0.313748	0	1.68144	0	1.3122	0	2.53063	0	1.77078	0	3.62647	0	3.69745	0	0	1.32106	0	0	0.000203719	0	0.00436692	0	0.00181691	0	0.124113	0	0.0282287	0
GO:0007340~acrosome reaction	0	0	287.736	287.736	577.231	577.231	508.57	508.57	1155.08	1155.08	592.017	592.017	267.654	267.654	243.721	243.721	202.242	-202.242		0	0	0	0	0	0	0	0.494023	0	0	0	0.420978	0	0	0	0.710124	0	0	0	0	0	0	0	0	0	0.000108861	0	0	0	1.38478e-05
GO:0006910~phagocytosis, recognition	31.3836	31.3836	408.973	305.991	567.018	430.22	717.099	579.54	1062.94	767.233	748.209	611.378	91.367	91.367	0	0	178.949	-178.949		0	0	0	0.315029	0	0	0	0	0.273695	0	0	0	0	0	0	0	0	0	0	0	0	1.36753e-05	0	0	0	0	8.79573e-05	0	0	0
GO:0042439~ethanolamine and derivative metabolic process	28.4057	6.03837	748.742	703.713	457.46	373.702	513.389	314.519	795.688	523.576	639.112	211.929	236.321	97.8902	167.811	167.811	96.4651	-39.5243		0	0	0	0.0766274	0.434225	0.12957	0.661533	0.120358	0.532089	0	0.543958	0.0828638	0.789986	0	0	0	0	0.202268	0	0	0	2.31211e-07	0.00041862	2.25707e-05	0.000412612	2.7393e-06	0.000791834	0	0.000641662	5.14724e-07
GO:0002714~positive regulation of B cell mediated immunity	0	0	263.274	263.274	492.592	492.592	677.08	677.08	663.637	540.849	607.766	607.766	393.948	393.948	396.85	396.85	0	0		0	0	0	0	0	0	0	0	0	0	0	0	0	0	0	0	0	0	0	0	0	0	0	0	0	0	0	0	0	0
GO:0002891~positive regulation of immunoglobulin mediated immune response	0	0	263.274	263.274	492.592	492.592	677.08	677.08	663.637	540.849	607.766	607.766	393.948	393.948	396.85	396.85	0	0		0	0	0	0	0	0	0	0	0	0	0	0	0	0	0	0	0	0	0	0	0	0	0	0	0	0	0	0	0	0
GO:0042634~regulation of hair cycle	0	0	300.32	195.528	425.745	182.12	818.092	818.092	1070.63	1070.63	643.67	643.67	74.6566	74.6566	154.806	154.806	170.08	-170.08		0	0	0	0	0	0	0	0	0	0	0	0	0	0	0	0	0	0	0	0	0	0	0	0	0	0	0	0	0	0
GO:0051797~regulation of hair follicle development	0	0	300.32	195.528	425.745	182.12	818.092	818.092	1070.63	1070.63	643.67	643.67	74.6566	74.6566	154.806	154.806	170.08	-170.08		0	0	0	0	0	0	0	0	0	0	0	0	0	0	0	0	0	0	0	0	0	0	0	0	0	0	0	0	0	0
GO:0051798~positive regulation of hair follicle development	0	0	300.32	195.528	425.745	182.12	818.092	818.092	1070.63	1070.63	643.67	643.67	74.6566	74.6566	154.806	154.806	170.08	-170.08		0	0	0	0	0	0	0	0	0	0	0	0	0	0	0	0	0	0	0	0	0	0	0	0	0	0	0	0	0	0
GO:0002544~chronic inflammatory response	0	0	165.283	165.283	384.256	384.256	545.395	545.395	980.14	447.367	698.083	213.046	603.884	98.5393	103.204	103.204	113.387	-113.387		0	0	0	0	0	0.510429	0	0	0	0	0	0.420978	0	0.727009	0	0	0	0	0	0	0	0	0	0.001367	0	0	0	0	0	1.38478e-05
GO:0002437~inflammatory response to antigenic stimulus	0	0	247.924	247.924	303.932	303.932	818.092	818.092	1193.42	947.843	643.67	643.67	74.6566	74.6566	154.806	154.806	170.08	-170.08		0	0	0	0	0	0	0	0	0	0	0	0	0	0	0	0	0	0	0	0	0	0	0	0	0	0	0	0	0	0
GO:0006957~complement activation, alternative pathway	0	0	263.274	263.274	492.592	492.592	677.08	677.08	602.243	602.243	607.766	607.766	393.948	393.948	396.85	396.85	0	0		0	0	0	0	0	0	0	0	0	0	0	0	0	0	0	0	0	0	0	0	0	0	0	0	0	0	0	0	0	0
GO:0010470~regulation of gastrulation	0	0	247.924	247.924	303.932	303.932	818.092	818.092	1070.63	1070.63	643.67	643.67	74.6566	74.6566	154.806	154.806	170.08	-170.08		0	0	0	0	0	0	0	0	0	0	0	0	0	0	0	0	0	0	0	0	0	0	0	0	0	0	0	0	0	0
GO:0010893~positive regulation of steroid biosynthetic process	0	0	247.924	247.924	303.932	303.932	818.092	818.092	1070.63	1070.63	643.67	643.67	74.6566	74.6566	154.806	154.806	170.08	-170.08		0	0	0	0	0	0	0	0	0	0	0	0	0	0	0	0	0	0	0	0	0	0	0	0	0	0	0	0	0	0
GO:0030316~osteoclast differentiation	0	0	247.924	247.924	303.932	303.932	818.092	818.092	1070.63	1070.63	643.67	643.67	74.6566	74.6566	154.806	154.806	170.08	-170.08		0	0	0	0	0	0	0	0	0	0	0	0	0	0	0	0	0	0	0	0	0	0	0	0	0	0	0	0	0	0
GO:0030656~regulation of vitamin metabolic process	0	0	247.924	247.924	303.932	303.932	818.092	818.092	1070.63	1070.63	643.67	643.67	74.6566	74.6566	154.806	154.806	170.08	-170.08		0	0	0	0	0	0	0	0	0	0	0	0	0	0	0	0	0	0	0	0	0	0	0	0	0	0	0	0	0	0
GO:0030730~sequestering of triglyceride	0	0	247.924	247.924	303.932	303.932	818.092	818.092	1070.63	1070.63	643.67	643.67	74.6566	74.6566	154.806	154.806	170.08	-170.08		0	0	0	0	0	0	0	0	0	0	0	0	0	0	0	0	0	0	0	0	0	0	0	0	0	0	0	0	0	0
GO:0032722~positive regulation of chemokine production	0	0	247.924	247.924	303.932	303.932	818.092	818.092	1070.63	1070.63	643.67	643.67	74.6566	74.6566	154.806	154.806	170.08	-170.08		0	0	0	0	0	0	0	0	0	0	0	0	0	0	0	0	0	0	0	0	0	0	0	0	0	0	0	0	0	0
GO:0034114~regulation of heterotypic cell-cell adhesion	0	0	247.924	247.924	303.932	303.932	818.092	818.092	1070.63	1070.63	643.67	643.67	74.6566	74.6566	154.806	154.806	170.08	-170.08		0	0	0	0	0	0	0	0	0	0	0	0	0	0	0	0	0	0	0	0	0	0	0	0	0	0	0	0	0	0
GO:0045123~cellular extravasation	0	0	247.924	247.924	303.932	303.932	818.092	818.092	1070.63	1070.63	643.67	643.67	74.6566	74.6566	154.806	154.806	170.08	-170.08		0	0	0	0	0	0	0	0	0	0	0	0	0	0	0	0	0	0	0	0	0	0	0	0	0	0	0	0	0	0
GO:0045948~positive regulation of translational initiation	0	0	247.924	247.924	303.932	303.932	818.092	818.092	1070.63	1070.63	643.67	643.67	74.6566	74.6566	154.806	154.806	170.08	-170.08		0	0	0	0	0	0	0	0	0	0	0	0	0	0	0	0	0	0	0	0	0	0	0	0	0	0	0	0	0	0
GO:0046136~positive regulation of vitamin metabolic process	0	0	247.924	247.924	303.932	303.932	818.092	818.092	1070.63	1070.63	643.67	643.67	74.6566	74.6566	154.806	154.806	170.08	-170.08		0	0	0	0	0	0	0	0	0	0	0	0	0	0	0	0	0	0	0	0	0	0	0	0	0	0	0	0	0	0
GO:0050901~leukocyte tethering or rolling	0	0	247.924	247.924	303.932	303.932	818.092	818.092	1070.63	1070.63	643.67	643.67	74.6566	74.6566	154.806	154.806	170.08	-170.08		0	0	0	0	0	0	0	0	0	0	0	0	0	0	0	0	0	0	0	0	0	0	0	0	0	0	0	0	0	0
GO:0060556~regulation of vitamin D biosynthetic process	0	0	247.924	247.924	303.932	303.932	818.092	818.092	1070.63	1070.63	643.67	643.67	74.6566	74.6566	154.806	154.806	170.08	-170.08		0	0	0	0	0	0	0	0	0	0	0	0	0	0	0	0	0	0	0	0	0	0	0	0	0	0	0	0	0	0
GO:0060557~positive regulation of vitamin D biosynthetic process	0	0	247.924	247.924	303.932	303.932	818.092	818.092	1070.63	1070.63	643.67	643.67	74.6566	74.6566	154.806	154.806	170.08	-170.08		0	0	0	0	0	0	0	0	0	0	0	0	0	0	0	0	0	0	0	0	0	0	0	0	0	0	0	0	0	0
GO:0070587~regulation of cell-cell adhesion involved in gastrulation	0	0	247.924	247.924	303.932	303.932	818.092	818.092	1070.63	1070.63	643.67	643.67	74.6566	74.6566	154.806	154.806	170.08	-170.08		0	0	0	0	0	0	0	0	0	0	0	0	0	0	0	0	0	0	0	0	0	0	0	0	0	0	0	0	0	0
GO:0006658~phosphatidylserine metabolic process	0	0	385.755	-385.755	229.612	-229.612	288.447	-288.447	1028.49	-1028.49	1019.87	-1019.87	239.337	239.337	112.029	112.029	636.975	636.975		0	0	0	0	0	0	0	0	0	0	0	0	0	0	0	0	0	0	0	0	0	0	0	0	0	0	0	0	0	0
GO:0006659~phosphatidylserine biosynthetic process	0	0	385.755	-385.755	229.612	-229.612	288.447	-288.447	1028.49	-1028.49	1019.87	-1019.87	239.337	239.337	112.029	112.029	636.975	636.975		0	0	0	0	0	0	0	0	0	0	0	0	0	0	0	0	0	0	0	0	0	0	0	0	0	0	0	0	0	0
GO:0032330~regulation of chondrocyte differentiation	0	0	322.762	-52.5191	191.579	150.185	373.362	373.362	836.507	692.552	843.847	782.783	274.387	274.387	445.683	445.683	362.119	-268.11		0	0	0.302858	0	0	0	0	0.394932	0.273695	0.30757	0	0.327344	0	0.616453	0	0.600179	0	0	0	0	0.000171209	0	0	0	0	7.45372e-05	8.79573e-05	3.92574e-05	0	8.67597e-06
GO:0010507~negative regulation of autophagy	70.7906	-70.7906	610.332	-36.8885	377.214	117.804	438.214	-24.9458	813.539	-257.082	861.261	-568.78	0	0	115.297	-115.297	280.417	280.417		0	0	0	0	0	0	0	0	0	0	0	0	0	0	0	0	0	0	0	0	0	0	0	0	0	0	0	0	0	0
GO:0016242~negative regulation of macroautophagy	70.7906	-70.7906	610.332	-36.8885	377.214	117.804	438.214	-24.9458	813.539	-257.082	861.261	-568.78	0	0	115.297	-115.297	280.417	280.417		0	0	0	0	0	0	0	0	0	0	0	0	0	0	0	0	0	0	0	0	0	0	0	0	0	0	0	0	0	0
GO:0042246~tissue regeneration	0	0	356.523	356.523	771.054	684.588	598.896	527.644	799.035	645.497	554.45	494.423	105.747	105.747	91.7113	91.7113	97.788	-97.788		0	0	0	0	0	0	0	0	0	0	0	0	0	0	0	0	0	0	0	0	0	0	0	0	0	0	0	0	0	0
GO:0050777~negative regulation of immune response	33.2114	33.2114	311.824	183.918	640.904	398.84	474.707	299.516	810.03	221.779	546.224	249.213	260.382	17.9969	194.183	15.4234	124.738	-14.9596		0	0	0.154511	0.1636	0.72376	0	0.55192	0.225928	0.4582	0	0.13652	0.172915	0	0.415546	0.430868	0.401012	0	0.331074	0	0	2.25811e-05	1.81909e-06	0.00151151	0	0.000231451	2.72171e-05	0.000519701	0	8.6762e-06	3.01027e-06
GO:0030514~negative regulation of BMP signaling pathway	0	0	358.121	358.121	524.09	524.09	725.717	725.717	650.689	650.689	697.371	697.371	90.0507	90.0507	222.521	222.521	198.42	-198.42		0	0	0	0	0	0	0	0	0	0	0	0	0	0	0	0	0	0	0	0	0	0	0	0	0	0	0	0	0	0
GO:0070634~transepithelial ammonium transport	0	0	606.62	-606.62	144.754	-144.754	442.843	-300.767	878.669	-587.012	828.283	-643.923	91.0333	-91.0333	273.667	-273.667	190.84	190.84		0	0	0	0	0	0	0	0	0	0	0	0	0	0	0	0	0	0	0	0	0	0	0	0	0	0	0	0	0	0
GO:0002687~positive regulation of leukocyte migration	33.6627	33.6627	520.999	-197.553	484.276	-153.309	439.778	-310.556	600.604	-466.005	815.786	-304.06	198.524	-198.524	163.494	-163.494	109.181	6.47674		0	0	0	0	0	0	0	0	0	0	0	0	0	0	0	0	0	0	0	0	0	0	0	0	0	0	0	0	0	0
GO:0002076~osteoblast development	0	0	223.409	-7.21458	235.449	83.5912	506.634	180.868	993.296	647.224	827.054	467.333	133.558	133.558	327.357	327.357	306.603	-197.58		0	0	0.238535	0	0	0.337595	0	0	0	0	0	0.260847	0	0	0	0	0	0	0	0	7.89378e-05	0	0	0.00049709	0	0	0	0	0	6.82229e-06
GO:0035094~response to nicotine	83.7654	83.7654	446.048	446.048	355.269	355.269	429.562	429.562	951.386	951.386	600.521	600.521	255.127	255.127	75.5488	75.5488	48.9589	-48.9589		0	0	0	0.639661	0	0.834179	0	0.802918	0	0.624386	0	0.664863	0	0	0	0	0	0	0	0	0	9.56297e-05	0	0.00433056	0	0.000103342	0	0.000264536	0	1.31636e-05
GO:0006911~phagocytosis, engulfment	0	0	276.49	276.49	501.713	410.552	606.178	431.133	902.804	561.336	568.488	351.353	310.104	244.917	27.7147	-27.7147	143.159	-143.159		0	0	0	0.249603	0	0.337595	0.256615	0	0.212218	0	0	0.260847	0	0.533756	0	0	0	0	0	0	0	6.32119e-06	0	0.00049709	2.43469e-05	0	4.33568e-05	0	0	6.82229e-06
GO:0030521~androgen receptor signaling pathway	32.5643	32.5643	416.542	154.902	399.267	270.666	657.597	543.726	868.613	694.115	590.947	410.602	96.368	96.368	112.117	112.117	185.86	-185.86		0	0	0	0.407521	0	0.510429	0	0	0	0.399343	0	0.420978	0	0	0	0	0	0	0	0	0	2.5771e-05	0	0.001367	0	0	0	5.67055e-05	0	1.38478e-05
GO:0051702~interaction with symbiont	0	0	457.77	457.77	740.565	740.565	478.971	478.971	586.247	586.247	692.207	692.207	105.747	105.747	91.7113	91.7113	132.907	-132.907		0	0	0	0.249603	0	0.337595	0	0.323283	0	0.242814	0	0.260847	0	0	0	0	0.471396	0	0	0	0	6.32119e-06	0	0.00049709	0	4.70159e-05	0	2.50324e-05	0	6.82229e-06
GO:0006309~DNA fragmentation involved in apoptosis	87.0214	87.0214	573.498	517.029	377.279	214.76	499.031	242.098	607.829	270.616	680.152	418.705	156.28	121.219	155.159	126.469	171.251	-108.37		0	0.880651	0	0.835662	0.554777	0.552543	0.115645	0.163264	0.319946	0.813611	0.32735	0.408887	0	0.333645	0	0.320194	0.280748	0.256233	0	3.55385e-05	0	7.00311e-05	0.000977794	0.00179595	1.68399e-06	6.15002e-06	0.000159124	0.000540977	0.000137226	1.47868e-05
GO:0006921~cell structure disassembly during apoptosis	87.0214	87.0214	573.498	517.029	377.279	214.76	499.031	242.098	607.829	270.616	680.152	418.705	156.28	121.219	155.159	126.469	171.251	-108.37		0	0.880651	0	0.835662	0.554777	0.552543	0.115645	0.163264	0.319946	0.813611	0.32735	0.408887	0	0.333645	0	0.320194	0.280748	0.256233	0	3.55385e-05	0	7.00311e-05	0.000977794	0.00179595	1.68399e-06	6.15002e-06	0.000159124	0.000540977	0.000137226	1.47868e-05
GO:0045807~positive regulation of endocytosis	0	0	343.526	287.057	462.12	420.915	577.546	506.99	734.515	580.047	608.105	537.79	192.169	192.169	190.723	162.033	89.2262	-69.8397		0	0	0	0.110889	0	0.173987	0	0.525514	0.0864846	0.375675	0	0.118541	0	0.333645	0	0	0	0	0	0	0	5.99834e-07	0	5.85446e-05	0	9.31406e-05	1.30666e-06	5.71501e-05	0	1.33181e-06
GO:0035020~regulation of Rac protein signal transduction	221.867	221.867	226.606	226.606	192.122	192.122	556.632	556.632	611.856	611.856	635.502	635.502	312.36	312.36	347.284	347.284	42.0732	-42.0732		0	0.699659	0	0.407521	0	0.510429	0	0.494023	0	0.399343	0	0.420978	0	0.727009	0	0.710124	0	0	0	0.000135567	0	2.5771e-05	0	0.001367	0	0.000108861	0	5.67055e-05	0	1.38478e-05
GO:0006378~mRNA polyadenylation	0	0	584.353	584.353	271.466	271.466	513.24	513.24	1059.84	1059.84	544.002	544.002	110.073	110.073	0	0	394.51	-328.445		0	0	0	0	0	0.510429	0	0	0	0	0	0	0	0	0	0	0	0	0	0	0	0	0	0.001367	0	0	0	0	0	0
GO:0042771~DNA damage response, signal transduction by p53 class mediator resulting in induction of apoptosis	0	0	832.782	697.458	419.845	328.379	437.328	335.387	635.407	438.837	620.176	430.703	0	0	130.135	130.135	159.218	-159.218		0	0	0	0	0	0	0	0	0	0	0	0	0	0	0	0	0	0	0	0	0	0	0	0	0	0	0	0	0	0
GO:0014013~regulation of gliogenesis	234.715	-66.3166	504.292	-411.416	281.835	-167.282	436.115	-436.115	580.07	-374.286	839.544	-572.085	79.7411	-79.7411	108.207	-108.207	212.702	212.702		0	0	0	0	0	0	0	0	0	0	0	0	0	0	0	0	0	0	0	0	0	0	0	0	0	0	0	0	0	0
GO:0045685~regulation of glial cell differentiation	234.715	-66.3166	504.292	-411.416	281.835	-167.282	436.115	-436.115	580.07	-374.286	839.544	-572.085	79.7411	-79.7411	108.207	-108.207	212.702	212.702		0	0	0	0	0	0	0	0	0	0	0	0	0	0	0	0	0	0	0	0	0	0	0	0	0	0	0	0	0	0
GO:0022409~positive regulation of cell-cell adhesion	0	0	411.71	286.363	375.332	375.332	588.456	588.456	856.393	856.393	673.236	673.236	49.771	49.771	103.204	103.204	406.099	-287.119		0	0	0	0.407521	0	0.510429	0	0.494023	0	0.399343	0	0.420978	0	0	0	0	0.659492	0	0	0	0	2.5771e-05	0	0.001367	0	0.000108861	0	5.67055e-05	0	1.38478e-05
GO:0008634~negative regulation of survival gene product expression	246.275	246.275	462.242	462.242	319.929	-108.985	449.288	-449.288	611.998	-369.856	600.596	-145.8	204.228	204.228	149.875	149.875	102.344	102.344		0	0.860168	0	0	0	0	0	0	0	0	0	0	0	0	0	0	0	0	0	6.28994e-05	0	0	0	0	0	0	0	0	0	0
GO:0048002~antigen processing and presentation of peptide antigen	0	0	92.2921	-30.241	266.18	-266.18	406.084	-388.583	883.126	-867.35	812.322	-812.322	205.999	-205.999	358.372	-358.372	180.847	180.847		0	0	0.32257	0	2.1772	0	2.27574	0	2.56743	0	1.94625	0	4.44767	0	4.54528	0	0	1.37233	0	0	0.000205754	0	0.00790917	0	0.00039894	0	0.105439	0	0.0259967	0
GO:0050910~detection of mechanical stimulus involved in sensory perception of sound	50.5352	50.5352	404.413	-404.413	237.216	-237.216	546.177	-546.177	807.937	-807.937	719.473	-719.473	60.6889	-60.6889	182.445	-182.445	191.124	191.124		0	0	0	0	0.511777	0	0.415925	0	0.361938	0	0.366997	0	0	0	0	0	0	0.627044	0	0	0	0	0.000814976	0	9.39522e-05	0	0.000247506	0	0.00019319	0
GO:0042346~positive regulation of NF-kappaB import into nucleus	112.602	112.602	505.451	505.451	330.169	330.169	546.083	546.083	752.206	752.206	570.367	570.367	86.4076	86.4076	103.204	103.204	113.387	-113.387		0	0	0	0.407521	0	0.510429	0	0.494023	0	0.399343	0	0.420978	0	0.727009	0	0	0	0	0	0	0	2.5771e-05	0	0.001367	0	0.000108861	0	5.67055e-05	0	1.38478e-05
GO:0030321~transepithelial chloride transport	0	0	606.62	-606.62	144.754	-144.754	371.805	-371.805	732.84	-732.84	736.103	-736.103	91.0333	-91.0333	273.667	-273.667	190.84	190.84		0	0	0	0	0	0	0	0	0	0	0	0	0	0	0	0	0	0	0	0	0	0	0	0	0	0	0	0	0	0
GO:0030041~actin filament polymerization	0	0	535.124	535.124	411.021	411.021	405.337	405.337	662.304	662.304	431.961	431.961	246.064	246.064	264.15	264.15	251.687	-251.687		0	0	0	0	0	0	0	0	0	0	0	0	0	0.727009	0	0.710124	0	0	0	0	0	0	0	0	0	0	0	0	0	0
GO:0010332~response to gamma radiation	51.4556	51.4556	500.928	259.311	490.556	310.838	532.934	271.738	590.597	228.299	541.186	213.426	134.809	134.809	108.143	108.143	108.785	-30.9116		0	0	0.513839	0.1636	0.72376	0.238348	0.55192	0	0.4582	0.158015	0.466869	0.172915	0	0.415546	0	0.401012	0	0	0	0	0.000595093	1.81909e-06	0.00151151	0.000168353	0.000231451	0	0.000519701	6.40316e-06	0.000449134	3.01027e-06
GO:0006927~transformed cell apoptosis	120.063	120.063	462.989	462.989	255.935	255.935	545.395	545.395	637.865	637.865	545.439	545.439	175.993	175.993	203.181	203.181	113.387	-113.387		0	0	0	0.407521	0	0.510429	0	0	0	0.399343	0	0.420978	0	0.727009	0	0.710124	0	0	0	0	0	2.5771e-05	0	0.001367	0	0	0	5.67055e-05	0	1.38478e-05
GO:0030510~regulation of BMP signaling pathway	0	0	338.568	173.032	374.35	374.35	548.67	488.068	625.886	303.67	594.033	402.211	212.438	-83.7937	206.968	110.919	141.729	-141.729		0	0	0.154511	0	0	0	0	0	0.133247	0	0.13652	0	0	0	0	0	0	0	0	0	2.25811e-05	0	0	0	0	0	7.15372e-06	0	8.6762e-06	0
GO:0001659~temperature homeostasis	12.3854	12.3854	431.862	342.099	476.12	459.676	545.685	490.212	614.68	588.377	543.716	476.859	124.329	124.329	138.181	138.181	124.403	-92.9251		0	0	0.0706588	0.641	0	0.900377	0.0804962	0.407792	0	0.621148	0.0592124	0.304235	0	0.273067	0	0.754618	0.669134	0	0	0	1.27282e-06	8.82048e-05	0	0.00362071	4.61762e-07	7.57752e-05	0	0.000268502	2.96285e-07	6.29775e-06
GO:0042742~defense response to bacterium	9.31358	-9.31358	347.043	259.838	363.444	267.479	557.76	389.396	719.15	336.494	474.815	237.981	202.585	143.772	204.394	180	105.917	-95.2992		0	0	0.0461838	0.0524732	0.296555	0.294424	0.341917	0.104772	0.43625	0.143073	0.24469	0.352724	0.100151	0.0984663	0.106603	0.0909956	1.51012	0	0	0	2.8049e-07	7.00747e-08	0.000153104	0.000334238	4.23124e-05	1.54494e-06	0.000470187	4.1194e-06	4.5908e-05	1.05037e-05
GO:0009895~negative regulation of catabolic process	25.9936	-25.9936	420.896	202.742	338.33	211.02	466.91	220.251	761.02	213.992	560.935	28.7264	131.422	46.055	142.463	76.6015	182.961	-9.69661		0.357692	0	0.19843	0.498448	0.344382	0.735386	0.516897	0.696151	0.401732	0.48067	0.412169	0.528077	0	0.668977	0.238643	0.641535	0.560992	0.161801	1.25361e-05	0	4.9797e-05	4.65556e-05	0.000286805	0.00448322	0.00017386	0.000117965	0.000342224	0.000114248	0.00030022	1.85648e-05
GO:0046460~neutral lipid biosynthetic process	0	0	479.631	427.441	523.307	523.307	482.721	482.721	712.218	712.218	377.648	377.648	72.4284	72.4284	190.915	70.3894	125.843	-125.843		0	0	0	0.200954	0	0.282119	0	0.268778	0	0.194789	0	0.211199	0	0.468619	0	0.45352	0	0	0	0	0	2.81654e-06	0	0.000279219	0	4.08127e-05	0	1.31107e-05	0	3.33062e-06
GO:0046463~acylglycerol biosynthetic process	0	0	479.631	427.441	523.307	523.307	482.721	482.721	712.218	712.218	377.648	377.648	72.4284	72.4284	190.915	70.3894	125.843	-125.843		0	0	0	0.200954	0	0.282119	0	0.268778	0	0.194789	0	0.211199	0	0.468619	0	0.45352	0	0	0	0	0	2.81654e-06	0	0.000279219	0	4.08127e-05	0	1.31107e-05	0	3.33062e-06
GO:0030262~apoptotic nuclear changes	78.3192	78.3192	516.148	465.326	339.551	193.284	449.128	217.888	547.046	243.554	612.137	376.834	140.652	109.097	139.643	113.822	154.126	-97.5326		0	0.803904	0	0.730302	0.489822	0.487695	0.0963024	0.139904	0.269463	0.709366	0.276282	0.352026	0	0.301257	0	0.288325	0.250552	0.227206	0	7.74721e-05	0	9.72358e-05	0.000628851	0.00131602	9.06672e-07	4.56326e-06	8.58433e-05	0.00031085	6.42708e-05	1.10735e-05
GO:0007042~lysosomal lumen acidification	70.7906	-70.7906	431.535	-431.535	223.676	-223.676	391.617	-391.617	735.376	-735.376	777.625	-777.625	0	0	177.976	-177.976	273.082	273.082		0	0	0.535577	0	0.662643	0	0.559363	0	0.500054	0	0.505655	0	0	0	0.90685	0	0	0.784419	0	0	0.00060339	0	0.00133525	0	0.000236236	0	0.000720458	0	0.000521592	0
GO:0009650~UV protection	19.5809	-19.5809	297.103	297.103	651.513	561.522	533.145	405.639	652.662	551.114	474.943	399.117	88.1223	88.1223	76.426	76.426	81.49	-81.49		0	0	0	0	0	0	0	0	0	0	0	0	0	0	0	0	0	0	0	0	0	0	0	0	0	0	0	0	0	0
GO:0007338~single fertilization	23.0912	23.0912	334.691	334.691	450.588	450.588	470.516	470.516	740.371	740.371	528.303	528.303	143.94	143.94	97.9253	97.9253	123.401	-123.401		0	0.207961	0	1.44134	0	1.92487	0	0.696151	0	1.40351	0	1.50381	0	0.668977	0	0.641535	0.560992	0	0	2.50115e-05	0	0.000955868	0	0.0421769	0	0.000117965	0	0.000152289	0	6.809e-07
GO:0015802~basic amino acid transport	70.7906	-70.7906	510.726	-136.494	217.475	-41.9355	306.623	-156.537	626.88	-443.741	931.058	-498.983	0	0	115.297	-115.297	280.417	280.417		0	0	0	0	0	0	0	0	0	0	0	0	0	0	0	0	0	0	0	0	0	0	0	0	0	0	0	0	0	0
GO:0015809~arginine transport	70.7906	-70.7906	510.726	-136.494	217.475	-41.9355	306.623	-156.537	626.88	-443.741	931.058	-498.983	0	0	115.297	-115.297	280.417	280.417		0	0	0	0	0	0	0	0	0	0	0	0	0	0	0	0	0	0	0	0	0	0	0	0	0	0	0	0	0	0
GO:0050994~regulation of lipid catabolic process	0	0	293.895	293.895	358.729	358.729	498.665	422.325	746.257	501.883	528.799	366.677	221.945	-48.9542	127.672	127.672	144.209	-144.209		0	0	0	0.332659	0	0.149849	0	0.461996	0	0.32104	0	0.352026	0.304126	0.301257	0	0.288325	1.41179	0	0	0	0	1.88576e-05	0	3.49737e-05	0	0.000113687	0	4.14551e-05	0	1.10735e-05
GO:0006383~transcription from RNA polymerase III promoter	143.989	-143.989	664.661	-664.661	302.639	-302.639	394.419	-394.419	394.772	-394.772	397.095	-397.095	317.242	-317.242	114.486	-114.486	0	0		0	0	0.394167	0	0.511777	0	0	0	0.361938	0	0.366997	0	0	0	0	0	0	0	0	0	0.000291303	0	0.000814976	0	0	0	0.000247506	0	0.00019319	0
GO:0048662~negative regulation of smooth muscle cell proliferation	38.8661	-38.8661	410.641	333.264	359.679	296.226	412.463	272.484	692.626	635.241	512.732	387.865	105.827	-8.36215	155.42	103.101	288.069	-288.069		0	0	0	0.249603	0	0.337595	0	0.323283	0	0.242814	0	0.260847	0	0	0	0	0.471396	0	0	0	0	6.32119e-06	0	0.00049709	0	4.70159e-05	0	2.50324e-05	0	6.82229e-06
GO:0031077~post-embryonic camera-type eye development	120.063	120.063	857.602	-241.28	249.519	-108.89	207.089	-207.089	451.673	-290.245	491.303	-188.106	136.152	136.152	154.588	45.2453	110.03	110.03		0	0	0	0	0	0	0	0	0	0	0	0	0	0	0	0	0	0	0	0	0	0	0	0	0	0	0	0	0	0
GO:0048563~post-embryonic organ morphogenesis	120.063	120.063	857.602	-241.28	249.519	-108.89	207.089	-207.089	451.673	-290.245	491.303	-188.106	136.152	136.152	154.588	45.2453	110.03	110.03		0	0	0	0	0	0	0	0	0	0	0	0	0	0	0	0	0	0	0	0	0	0	0	0	0	0	0	0	0	0
GO:0046824~positive regulation of nucleocytoplasmic transport	87.7168	47.4055	486.217	120.324	249.014	147.189	494.445	160.855	537.891	364.756	538.575	145.865	179.801	-76.1121	93.3955	30.4489	68.032	-68.032		0	0	0.238535	0.249603	0	0.337595	0	0.323283	0	0.242814	0	0.260847	0	0.533756	0	0	0	0	0	0	7.89378e-05	6.32119e-06	0	0.00049709	0	4.70159e-05	0	2.50324e-05	0	6.82229e-06
GO:0050727~regulation of inflammatory response	53.7386	11.7681	316.064	142.605	416.089	280.462	438.939	225.336	588.123	291.105	478.568	259.8	186.995	120.643	184.928	120.333	55.1177	-22.131		0.229782	0.111203	0.1978	0.748834	0.71538	0.383851	0.459241	1.07377	0.333066	0.418918	0.608328	0.236118	0.845598	1.39237	1.4524	1.33555	0.0924993	0.0786365	8.04543e-06	4.72672e-06	5.02648e-05	9.46769e-05	0.00171459	0.000772307	0.000126891	8.09728e-05	0.000180673	6.55459e-05	0.000861172	4.33037e-06
GO:0021877~forebrain neuron fate commitment	150.516	-150.516	457.854	-457.854	224.559	-224.559	436.115	-436.115	477.178	-477.178	705.814	-705.814	79.7411	-79.7411	108.207	-108.207	212.702	212.702		0	0	0	0	0	0	0	0	0	0	0	0	0	0	0	0	0	0	0	0	0	0	0	0	0	0	0	0	0	0
GO:0021892~cerebral cortex GABAergic interneuron differentiation	150.516	-150.516	457.854	-457.854	224.559	-224.559	436.115	-436.115	477.178	-477.178	705.814	-705.814	79.7411	-79.7411	108.207	-108.207	212.702	212.702		0	0	0	0	0	0	0	0	0	0	0	0	0	0	0	0	0	0	0	0	0	0	0	0	0	0	0	0	0	0
GO:0021895~cerebral cortex neuron differentiation	75.2579	-75.2579	273.174	-184.68	249.475	24.9162	461.314	25.1987	419.463	-57.7142	569.905	-135.909	408.734	328.993	173.877	65.6698	106.351	106.351		0	0	0	0	0	0.410266	0	0.394932	0	0.30757	0	0.327344	0	0	0	0	0	0	0	0	0	0	0	0.000952478	0	7.45372e-05	0	3.92574e-05	0	8.67597e-06
GO:0051896~regulation of protein kinase B signaling cascade	76.8063	76.8063	316.763	233.44	420.223	420.223	445.06	386.732	542.628	398.428	529.765	339.137	161.234	161.234	125.444	80.6605	108.232	-54.7482		0	0.4442	0	0.200954	0	0.834179	0	0.268778	0.167226	0.194789	0.170891	0.211199	0	1.25291	0	0.45352	0	0	0	0.000102995	0	2.81654e-06	0	0.00433056	0	4.08127e-05	1.58862e-05	1.31107e-05	1.79786e-05	3.33062e-06
GO:0050728~negative regulation of inflammatory response	78.2342	40.8688	385.843	191.101	426.153	206.476	408.042	67.0695	597.362	220.284	448.408	126.246	128.304	33.3407	114.932	19.2899	81.3262	-59.126		0	0.253026	0.268608	0.286177	0.903876	0.12957	0.661533	0.407792	0.22774	0.0729458	0.543958	0.0828638	0.789986	0.273067	1.53518	0.260639	0.224486	0	0	4.35698e-05	0.000109169	1.00768e-05	0.00226484	2.25707e-05	0.000412612	7.57752e-05	5.21913e-05	6.42884e-07	0.000641662	5.14724e-07
GO:0010224~response to UV-B	48.5826	-48.5826	611.411	-393.854	268.659	-147.491	351.333	-191.793	605.86	-60.6914	548.757	-138.756	71.3684	-71.3684	73.6009	-73.6009	253.945	-88.9001		0	0	0.919877	0	1.16727	0	0.965975	0	0.851256	0	0.862057	0	0	0	0.63352	0	0	0	0	0	0.00583863	0	0.00217349	0	0.00118319	0	0.00312438	0	0.002072	0
GO:0031122~cytoplasmic microtubule organization	127.281	127.281	253.592	253.592	162.316	162.316	452.996	452.996	580.971	580.971	570.705	570.705	157.888	157.888	269.529	269.529	63.1099	-63.1099		0	0	0	0	0	0	0	0	0	0	0	0	0	0	0	0	0	0	0	0	0	0	0	0	0	0	0	0	0	0
GO:0051290~protein heterotetramerization	132.041	132.041	227.912	227.912	480.641	480.641	449.325	449.325	499.389	499.389	567.368	567.368	124.339	124.339	93.5633	93.5633	191.798	-191.798		0	0	0	0.550193	0	0.661205	0	0.643675	0	0.541249	0	0.564867	0	0	0	0	0	0	0	0	0	6.7802e-05	0	0.00338839	0	0.000141026	0	0.000147841	0	1.95769e-05
GO:0000720~pyrimidine dimer repair by nucleotide-excision repair	0	0	824.161	-824.161	268.807	-268.807	310.633	-310.633	556.438	-556.438	509.557	-509.557	0	0	82.0073	-82.0073	165.045	165.045		0	0	0	0	0	0	0	0	0	0	0	0	0	0	0	0	0	0	0	0	0	0	0	0	0	0	0	0	0	0
GO:0031099~regeneration	0	0	330.41	178.909	578.864	460.88	452.544	352.128	615.515	416.293	425.378	323.816	75.5334	75.5334	65.508	65.508	69.8485	-69.8485		0	0	0	0	0.239377	0	0.169399	0	0.133247	0	0.13652	0	0	0	0	0	0	0	0	0	0	0	7.62472e-05	0	6.04255e-06	0	7.15372e-06	0	8.6762e-06	0
GO:0019915~lipid storage	10.7058	10.7058	313.951	313.951	339.415	339.415	462.13	462.13	630.537	630.537	439.987	439.987	186.302	-13.3118	153.148	102.196	184.002	-184.002		0	0	0	0.332659	0	0.487695	0	0.461996	0	0.32104	0	0.0989235	0.304126	0.301257	0	0.288325	1.41179	0	0	0	0	1.88576e-05	0	0.00131602	0	0.000113687	0	4.14551e-05	0	8.208e-07
GO:0032800~receptor biosynthetic process	41.0067	-41.0067	247.836	82.73	240.915	164.328	575.679	515.11	748.941	678.566	486.238	371.989	90.7764	8.76565	103.204	103.204	263.229	-263.229		0	0	0	0	0	0	0	0	0	0	0	0	0	0	0	0	0.659492	0	0	0	0	0	0	0	0	0	0	0	0	0
GO:0006030~chitin metabolic process	62.8058	-62.8058	280.024	-172.693	521.147	-19.6162	447.588	-180.361	467.361	-250.987	367.746	-192.099	268.62	10.2042	107.766	107.766	0	0		0	0	0	0	0	0	0	0	0	0	0	0	0	0	0	0	0	0	0	0	0	0	0	0	0	0	0	0	0	0
GO:0006032~chitin catabolic process	62.8058	-62.8058	280.024	-172.693	521.147	-19.6162	447.588	-180.361	467.361	-250.987	367.746	-192.099	268.62	10.2042	107.766	107.766	0	0		0	0	0	0	0	0	0	0	0	0	0	0	0	0	0	0	0	0	0	0	0	0	0	0	0	0	0	0	0	0
GO:0045777~positive regulation of blood pressure	141.746	141.746	327.898	286.032	246.583	104.513	361.067	284.166	610.922	411.639	564.726	507.787	52.3168	52.3168	198.114	198.114	219.032	-219.032		0	0.969494	0	1.64799	0	1.25669	0	1.20932	0	1.61425	0	1.70346	0	0	0	0.357275	2.68066	0	0	1.18472e-05	0	0.00252765	0	0.00801915	0	6.7669e-05	0	1.16261e-05	0	5.08384e-12
GO:0015696~ammonium transport	73.831	-73.831	385.179	-385.179	265.834	-195.752	335.05	-193.089	649.958	-364.248	452.537	-218.892	223.418	-94.9469	109.467	-109.467	119.367	119.367		0.700915	0	0.238535	0	0.338775	0	0.256615	0.323283	0.680696	0.242814	0.690756	0.260847	0.537217	0	0	0	0	0.441769	9.28936e-07	0	7.89378e-05	0	0.000270984	0	2.43469e-05	4.70159e-05	0.00151708	2.50324e-05	0.00124256	6.82229e-06
GO:0043542~endothelial cell migration	0	0	297.103	297.103	606.517	606.517	357.349	357.349	486.454	486.454	439.15	439.15	173.704	173.704	131.434	131.434	81.49	-81.49		0	0	0	0	0	0	0	0.268778	0	0.194789	0	0.211199	0	0.468619	0	0.45352	0	0	0	0	0	0	0	0	0	4.08127e-05	0	1.31107e-05	0	3.33062e-06
GO:0006677~glycosylceramide metabolic process	70.7906	-70.7906	426.415	-220.806	129.705	-129.705	294.466	-168.693	663.507	-407.114	779.128	-650.912	0	0	115.297	-115.297	280.417	280.417		0	0	0	0	0	0	0	0	0	0	0	0	0	0	0	0	0	0	0	0	0	0	0	0	0	0	0	0	0	0
GO:0006681~galactosylceramide metabolic process	70.7906	-70.7906	426.415	-220.806	129.705	-129.705	294.466	-168.693	663.507	-407.114	779.128	-650.912	0	0	115.297	-115.297	280.417	280.417		0	0	0	0	0	0	0	0	0	0	0	0	0	0	0	0	0	0	0	0	0	0	0	0	0	0	0	0	0	0
GO:0019374~galactolipid metabolic process	70.7906	-70.7906	426.415	-220.806	129.705	-129.705	294.466	-168.693	663.507	-407.114	779.128	-650.912	0	0	115.297	-115.297	280.417	280.417		0	0	0	0	0	0	0	0	0	0	0	0	0	0	0	0	0	0	0	0	0	0	0	0	0	0	0	0	0	0
GO:0045017~glycerolipid biosynthetic process	12.1745	12.1745	386.213	318.429	342.083	293.416	388.08	282.011	600.055	345.533	488.854	190.59	129.272	83.0317	117.651	87.5198	129.196	-20.5151		0	0.0796875	0.00695005	0.293233	0.0233619	1.79755	0.049478	0.807348	0.0908248	0.798234	0.0953246	0.56621	0	1.71742	0	0.634285	0.238951	0.468556	0	1.87392e-06	7.93747e-11	1.0075e-05	1.20524e-08	0.0413888	8.24672e-08	7.91662e-05	1.69888e-06	0.000513274	1.90244e-06	1.78944e-05
GO:0045833~negative regulation of lipid metabolic process	0	0	283.18	283.18	302.271	246.923	454.145	256.454	711.395	326.771	439.181	262.617	160.73	-16.5719	106.394	106.394	67.8967	-67.8967		0	0	0	0.0640067	0	0.38427	0.257359	0.361108	0.19298	0.545709	0.198724	0.263716	0.250969	0.248314	0	0.236376	0.201791	0	0	0	0	1.27345e-07	0	0.00075431	2.38781e-05	6.59409e-05	2.83195e-05	0.000151416	2.75001e-05	5.95072e-06
GO:0017015~regulation of transforming growth factor beta receptor signaling pathway	0	0	349.51	180.261	380.332	150.112	382.238	38.4703	611.044	168.574	472.397	196.157	151.826	151.826	93.7352	70.7407	178.209	-78.2469		0	0	0.469511	0.498448	0.098417	0.735386	0.056715	0.696151	0.0382405	0.48067	0.169099	1.50381	0	0.226423	0	0.21496	1.11093	0.161801	0	0	0.000463434	4.65556e-05	3.82941e-06	0.00448322	1.24813e-07	0.000117965	5.54793e-08	0.000114248	1.8366e-05	6.809e-07
GO:0046504~glycerol ether biosynthetic process	0	0	411.112	366.378	448.549	448.549	413.761	413.761	610.473	610.473	323.698	323.698	62.0815	62.0815	163.641	60.3337	107.866	-107.866		0	0	0	0.1636	0	0.238348	0	0.225928	0	0.158015	0	0.172915	0	0.415546	0	0.401012	0	0	0	0	0	1.81909e-06	0	0.000168353	0	2.72171e-05	0	6.40316e-06	0	3.01027e-06
GO:0030865~cortical cytoskeleton organization	0	0	431.886	431.886	441.325	441.325	332.218	332.218	424.836	424.836	639.272	639.272	105.38	105.38	55.5802	55.5802	194.849	-194.849		0	0	0	0.315029	0	0.410266	0	1.13018	0	0.930859	0	0.976658	0	0	0	0	1.47333	0	0	0	0	1.36753e-05	0	0.000952478	0	8.22737e-05	0	0.000631628	0	8.86141e-06
GO:0030866~cortical actin cytoskeleton organization	0	0	431.886	431.886	441.325	441.325	332.218	332.218	424.836	424.836	639.272	639.272	105.38	105.38	55.5802	55.5802	194.849	-194.849		0	0	0	0.315029	0	0.410266	0	1.13018	0	0.930859	0	0.976658	0	0	0	0	1.47333	0	0	0	0	1.36753e-05	0	0.000952478	0	8.22737e-05	0	0.000631628	0	8.86141e-06
GO:0003084~positive regulation of systemic arterial blood pressure	251.296	251.296	601.725	601.725	265.252	265.252	286.249	286.249	597.717	597.717	397.952	397.952	0	0	0	0	146.877	-146.877		0	0	0	0	0	0	0	0	0	0	0	0	0	0	0	0	0	0	0	0	0	0	0	0	0	0	0	0	0	0
GO:0032225~regulation of synaptic transmission, dopaminergic	251.296	251.296	601.725	601.725	265.252	265.252	286.249	286.249	597.717	597.717	397.952	397.952	0	0	0	0	146.877	-146.877		0	0	0	0	0	0	0	0	0	0	0	0	0	0	0	0	0	0	0	0	0	0	0	0	0	0	0	0	0	0
GO:0002739~regulation of cytokine secretion during immune response	0	0	123.962	123.962	151.966	151.966	504.472	313.62	840.782	229.849	524.488	119.182	176.05	-101.393	77.4028	77.4028	197.422	-197.422		0	0	0	0	0	0	0	0	0	0	0	0	0	0	0	0	0.55155	0	0	0	0	0	0	0	0	0	0	0	0	0
GO:0002740~negative regulation of cytokine secretion during immune response	0	0	123.962	123.962	151.966	151.966	504.472	313.62	840.782	229.849	524.488	119.182	176.05	-101.393	77.4028	77.4028	197.422	-197.422		0	0	0	0	0	0	0	0	0	0	0	0	0	0	0	0	0.55155	0	0	0	0	0	0	0	0	0	0	0	0	0
GO:0031060~regulation of histone methylation	54.4744	-54.4744	357.718	-357.718	261.48	-261.48	493.816	-493.816	612.136	-612.136	614.381	-614.381	0	0	0	0	280.507	280.507		0	0	0.535577	0	0.662643	0	0.559363	0	0.500054	0	0.505655	0	0	0	0	0	0	0.784419	0	0	0.00060339	0	0.00133525	0	0.000236236	0	0.000720458	0	0.000521592	0
GO:0031062~positive regulation of histone methylation	54.4744	-54.4744	357.718	-357.718	261.48	-261.48	493.816	-493.816	612.136	-612.136	614.381	-614.381	0	0	0	0	280.507	280.507		0	0	0.535577	0	0.662643	0	0.559363	0	0.500054	0	0.505655	0	0	0	0	0	0	0.784419	0	0	0.00060339	0	0.00133525	0	0.000236236	0	0.000720458	0	0.000521592	0
GO:0006414~translational elongation	29.2404	12.6907	300.989	203.799	539.193	427.484	398.788	129.25	415.663	72.6056	446.879	61.8041	183.654	114.277	64.6318	-64.6318	11.8657	11.8657		0	0	0	0	0.434225	0	0.297413	0	0.532089	0	1.57205	0	0.275827	0	0.814124	0	0	0	0	0	0	0	0.00041862	0	4.05606e-05	0	0.000791834	0	0.0197877	0
GO:0007492~endoderm development	0	0	251.094	-70.9318	113.921	113.921	277.772	277.772	703.731	663.369	621.906	621.906	130.607	130.607	272.798	272.798	241.413	-178.74		0	0	0.190913	0	0	0	0	0.268778	0	0	0	0.211199	0	0.468619	0	0	0	0	0	0	4.73124e-05	0	0	0	0	4.08127e-05	0	0	0	3.33062e-06
GO:0046339~diacylglycerol metabolic process	0	0	352.388	289.76	246.613	246.613	319.543	166.861	641.756	153.009	421.299	97.0542	159.71	-62.2446	201.576	56.9451	151.012	-151.012		0	0	0	0	0	0	0	0	0	0	0	0	0	0	0	0	0	0	0	0	0	0	0	0	0	0	0	0	0	0
GO:0046174~polyol catabolic process	49.6138	-49.6138	501.777	-501.777	135.397	-135.397	423.122	-423.122	348.533	-348.533	465.713	-465.713	127.295	-127.295	289.106	-289.106	52.0636	52.0636		0	0	0.535577	0	0	0	0	0	0	0	0	0	0	0	0.90685	0	0	0	0	0	0.00060339	0	0	0	0	0	0	0	0	0
GO:0002287~alpha-beta T cell activation during immune response	97.1651	-97.1651	314.279	120.836	200.483	41.8519	334.513	-15.4332	616.9	473.437	566.084	253.917	142.737	-142.737	65.399	-65.399	342.845	-342.845		0	0	0	0	0	0	0	0	0	0	0	0	0	0	0	0	0	0	0	0	0	0	0	0	0	0	0	0	0	0
GO:0002292~T cell differentiation during immune response	97.1651	-97.1651	314.279	120.836	200.483	41.8519	334.513	-15.4332	616.9	473.437	566.084	253.917	142.737	-142.737	65.399	-65.399	342.845	-342.845		0	0	0	0	0	0	0	0	0	0	0	0	0	0	0	0	0	0	0	0	0	0	0	0	0	0	0	0	0	0
GO:0002293~alpha-beta T cell differentiation during immune response	97.1651	-97.1651	314.279	120.836	200.483	41.8519	334.513	-15.4332	616.9	473.437	566.084	253.917	142.737	-142.737	65.399	-65.399	342.845	-342.845		0	0	0	0	0	0	0	0	0	0	0	0	0	0	0	0	0	0	0	0	0	0	0	0	0	0	0	0	0	0
GO:0002294~CD4-positive, alpha-beta T cell differentiation during immune response	97.1651	-97.1651	314.279	120.836	200.483	41.8519	334.513	-15.4332	616.9	473.437	566.084	253.917	142.737	-142.737	65.399	-65.399	342.845	-342.845		0	0	0	0	0	0	0	0	0	0	0	0	0	0	0	0	0	0	0	0	0	0	0	0	0	0	0	0	0	0
GO:0042093~T-helper cell differentiation	97.1651	-97.1651	314.279	120.836	200.483	41.8519	334.513	-15.4332	616.9	473.437	566.084	253.917	142.737	-142.737	65.399	-65.399	342.845	-342.845		0	0	0	0	0	0	0	0	0	0	0	0	0	0	0	0	0	0	0	0	0	0	0	0	0	0	0	0	0	0
GO:0042307~positive regulation of protein import into nucleus	84.4514	84.4514	460.821	297.356	247.627	247.627	409.562	409.562	564.154	564.154	427.775	427.775	64.8057	64.8057	77.4028	77.4028	85.04	-85.04		0	0	0	0.315029	0	0.410266	0	0.394932	0	0.30757	0	0.327344	0	0.616453	0	0	0	0	0	0	0	1.36753e-05	0	0.000952478	0	7.45372e-05	0	3.92574e-05	0	8.67597e-06
GO:0042993~positive regulation of transcription factor import into nucleus	84.4514	84.4514	460.821	297.356	247.627	247.627	409.562	409.562	564.154	564.154	427.775	427.775	64.8057	64.8057	77.4028	77.4028	85.04	-85.04		0	0	0	0.315029	0	0.410266	0	0.394932	0	0.30757	0	0.327344	0	0.616453	0	0	0	0	0	0	0	1.36753e-05	0	0.000952478	0	7.45372e-05	0	3.92574e-05	0	8.67597e-06
GO:0016073~snRNA metabolic process	290.96	-290.96	359.347	-359.347	545.372	-545.372	362.196	-362.196	641.632	-641.632	129.63	-129.63	0	0	0	0	215.288	-215.288		1.07081	0	0.535577	0	0.662643	0	0	0	0.500054	0	0	0	0	0	0	0	0	0	9.32737e-07	0	0.00060339	0	0.00133525	0	0	0	0.000720458	0	0	0
GO:0016180~snRNA processing	290.96	-290.96	359.347	-359.347	545.372	-545.372	362.196	-362.196	641.632	-641.632	129.63	-129.63	0	0	0	0	215.288	-215.288		1.07081	0	0.535577	0	0.662643	0	0	0	0.500054	0	0	0	0	0	0	0	0	0	9.32737e-07	0	0.00060339	0	0.00133525	0	0	0	0.000720458	0	0	0
GO:0045684~positive regulation of epidermis development	0	0	200.213	130.352	283.83	121.413	545.395	545.395	713.754	713.754	429.114	429.114	49.771	49.771	103.204	103.204	113.387	-113.387		0	0	0	0	0	0	0	0	0	0	0	0	0	0	0	0	0	0	0	0	0	0	0	0	0	0	0	0	0	0
GO:0000266~mitochondrial fission	180.095	180.095	462.242	462.242	242.846	-31.9024	198.598	-198.598	496.41	-254.268	380.021	74.7755	204.228	204.228	149.875	149.875	0	0		0	0	0	0	0	0	0	0	0	0	0	0	0	0	0	0	0	0	0	0	0	0	0	0	0	0	0	0	0	0
GO:0046474~glycerophospholipid biosynthetic process	16.2327	16.2327	350.803	265.08	260.872	195.983	342.343	200.917	537.039	197.677	535.387	137.703	153.583	91.9286	95.2265	95.2265	128.761	16.1474		0	0.132067	0	0.10526	0.0504318	1.31281	0.111785	0.427604	0.203848	0.515651	0.211177	0.295953	0	0.94041	0	0.137697	0.111452	0.706324	0	7.71324e-06	0	5.86626e-07	3.87663e-07	0.00720045	1.60058e-06	7.90862e-05	3.52403e-05	0.000120017	3.00684e-05	5.33843e-06
GO:0034104~negative regulation of tissue remodeling	0	0	134.041	-134.041	226.323	-226.323	199.994	-199.994	717.627	-717.627	328.631	-328.631	424.174	-424.174	253.467	-253.467	0	0		0	0	0.535577	0	0.662643	0	0.559363	0	0.500054	0	0.505655	0	0	0	0	0	0	0	0	0	0.00060339	0	0.00133525	0	0.000236236	0	0.000720458	0	0.000521592	0
GO:0032715~negative regulation of interleukin-6 production	100.518	100.518	420.02	420.02	228.615	228.615	415.013	415.013	582.894	582.894	411.091	411.091	29.8626	29.8626	93.9128	93.9128	217.058	-217.058		0	0	0	0.771401	0	0.97663	0	0.323283	0	0.755116	0	0.260847	0	0	0	0.518078	1.27456	0	0	0	0	8.39174e-05	0	0.00408051	0	4.70159e-05	0	0.000401044	0	6.82229e-06
GO:0019432~triglyceride biosynthetic process	0	0	280.761	280.761	586.624	586.624	488.741	488.741	606.074	606.074	206.054	206.054	47.3083	47.3083	48.1436	48.1436	0	0		0	0	0	0	0	0	0	0	0	0	0	0	0	0	0	0	0	0	0	0	0	0	0	0	0	0	0	0	0	0
GO:0032497~detection of lipopolysaccharide	0	0	321.632	321.632	367.931	367.931	553.706	258.247	478.267	218.262	318.726	-3.41789	0	0	217.914	217.914	0	0		0	0	0	0	0	0	0	0	0	0	0	0	0	0	0	0	0	0	0	0	0	0	0	0	0	0	0	0	0	0
GO:0050974~detection of mechanical stimulus involved in sensory perception	37.9014	37.9014	303.31	-303.31	177.912	-177.912	409.633	-409.633	605.953	-605.953	539.604	-539.604	45.5167	-45.5167	136.833	-136.833	143.343	143.343		0	0	0	0	0.411528	0	0.322714	0	0.273695	0	0.278252	0	0	0	0	0	0	0.520535	0	0	0	0	0.000418671	0	3.63675e-05	0	8.79573e-05	0	6.56999e-05	0
GO:0048660~regulation of smooth muscle cell proliferation	19.433	-19.433	294.164	167.936	277.29	181.071	368.685	264.989	596.74	497.007	443.611	353.222	112.894	55.7988	137.829	111.669	173.377	-173.377		0	0	0.0853571	0.332659	0.489822	0.487695	0.0963024	0.957274	0.0702025	0.709366	0.0724951	0.764971	0	0.851981	0	0.822243	0.734226	0	0	0	2.69562e-06	1.88576e-05	0.000628851	0.00131602	9.06672e-07	0.000109774	6.00843e-07	0.00031085	6.74647e-07	6.98018e-06
GO:0032103~positive regulation of response to external stimulus	26.0312	-11.8574	211.847	-18.692	331.064	110.786	340.502	112.208	461.822	110.666	460.759	147.156	232.177	124.749	182.232	94.4716	57.6168	-14.6839		0.243809	0	0.451688	0.24341	0.179237	0.419811	0.0975531	0.389282	0.178239	0.231073	0.0654462	0.5202	0.44164	1.46655	0.461191	0.846811	0	0.0868399	9.94551e-06	0	0.000480515	5.89673e-06	2.46986e-05	0.000932466	9.56209e-07	7.73563e-05	2.16245e-05	2.22267e-05	4.26481e-07	2.08783e-05
GO:0031348~negative regulation of defense response	66.1981	34.5813	326.482	161.701	360.591	174.711	345.266	56.7511	505.46	186.395	379.422	106.823	142.881	62.5269	118.864	37.9362	68.8144	-50.0297		0	0.207961	0.19843	0.213509	0.738632	0.0977567	0.516897	0.320601	0.163845	0.0506396	0.412169	0.0586359	0.675057	0.668977	1.33741	0.641535	0.18189	0	0	2.50115e-05	4.9797e-05	3.97591e-06	0.00164735	7.55461e-06	0.00017386	5.11798e-05	1.60652e-05	1.98263e-07	0.00030022	1.42696e-07
GO:0009410~response to xenobiotic stimulus	0	0	254.66	254.66	519.872	519.872	402.336	402.336	550.706	481.103	374.597	374.597	75.5334	75.5334	65.508	65.508	69.8485	-69.8485		0	0	0	0	0	0	0	0	0	0	0	0	0	0	0	0	0	0	0	0	0	0	0	0	0	0	0	0	0	0
GO:0008053~mitochondrial fusion	180.095	180.095	607.813	316.67	170.743	40.2003	76.9743	-76.9743	261.488	-19.3459	586.348	-131.552	204.228	204.228	149.875	149.875	90.0442	90.0442		0	0	0	0	0	0	0	0	0	0	0	0	0	0	0	0	0	0	0	0	0	0	0	0	0	0	0	0	0	0
GO:0006749~glutathione metabolic process	54.7417	54.7417	330.475	275.302	407.53	407.53	340.372	340.372	535.277	350.126	367.95	367.95	106.285	106.285	91.0617	91.0617	84.1244	-24.5289		0	0.311928	0	0.835662	0	0.173987	0	0.163264	0.0864846	0.813611	0	0.408887	0	0.333645	0	0.899496	0	0	0	6.69968e-05	0	7.00311e-05	0	5.85446e-05	0	6.15002e-06	1.30666e-06	0.000540977	0	1.47868e-05
GO:0042982~amyloid precursor protein metabolic process	47.1938	-47.1938	274.736	-156.744	222.756	49.8158	418.627	109.854	540.98	-172.768	652.025	-301.336	0	0	76.8648	-76.8648	186.945	186.945		0	0	0	0	0	0	0	0.494023	0	0.399343	0	0.420978	0	0	0	0	0	0	0	0	0	0	0	0	0	0.000108861	0	5.67055e-05	0	1.38478e-05
GO:0042987~amyloid precursor protein catabolic process	47.1938	-47.1938	274.736	-156.744	222.756	49.8158	418.627	109.854	540.98	-172.768	652.025	-301.336	0	0	76.8648	-76.8648	186.945	186.945		0	0	0	0	0	0	0	0.494023	0	0.399343	0	0.420978	0	0	0	0	0	0	0	0	0	0	0	0	0	0.000108861	0	5.67055e-05	0	1.38478e-05
GO:0006379~mRNA cleavage	29.3279	29.3279	528.173	528.173	241.065	241.065	323.208	323.208	719.844	719.844	356.448	356.448	0	0	30.105	30.105	271.108	-271.108		0	0	0	0.315029	0	0.410266	0	0.394932	0	0.30757	0	0.327344	0	0	0	0	0	0	0	0	0	1.36753e-05	0	0.000952478	0	7.45372e-05	0	3.92574e-05	0	8.67597e-06
GO:0009566~fertilization	33.4927	33.4927	325.718	297.613	342.691	286.191	327.48	279.311	558.705	478.597	425.8	397.877	128.43	128.43	83.5251	83.5251	84.4322	-84.4322		0	0.399168	0	1.7549	0	2.41137	0	0.721741	0	1.70395	0	1.83918	0	1.46655	0	0.846811	0.346543	0	0	7.55138e-05	0	0.00174053	0	0.0738251	0	0.000103742	0	1.1801e-06	0	4.33947e-16
GO:0006308~DNA catabolic process	67.717	55.9685	313.067	267.348	296.353	149.67	366.581	168.839	510.079	266.093	453.461	248.703	125.101	60.2045	86.7589	73.8483	88.4988	-60.2023		0	1.30059	0.0139973	0.748834	0.71538	1.13858	0.228668	0.665274	0.59141	1.1068	0.344242	0.471788	0.126794	1.39237	0	0.797904	0.321221	0.0786365	0	2.12502e-06	1.60483e-09	9.46769e-05	0.00171459	0.00482811	1.58046e-05	0.000127498	0.00109607	0.000248844	0.000168529	1.84998e-05
GO:0060559~positive regulation of calcidiol 1-monooxygenase activity	0	0	165.283	165.283	202.622	202.622	545.395	545.395	713.754	713.754	429.114	429.114	49.771	49.771	103.204	103.204	113.387	-113.387		0	0	0	0	0	0	0	0	0	0	0	0	0	0	0	0	0	0	0	0	0	0	0	0	0	0	0	0	0	0
GO:0010506~regulation of autophagy	47.1938	-47.1938	424.331	-42.0353	251.476	78.5361	292.143	-16.6305	542.359	-171.388	574.174	-379.186	0	0	76.8648	-76.8648	186.945	186.945		0	0	0.394167	0	0	0	0	0	0	0	0	0	0	0	0	0	0	0	0	0	0.000291303	0	0	0	0	0	0	0	0	0
GO:0016241~regulation of macroautophagy	47.1938	-47.1938	424.331	-42.0353	251.476	78.5361	292.143	-16.6305	542.359	-171.388	574.174	-379.186	0	0	76.8648	-76.8648	186.945	186.945		0	0	0.394167	0	0	0	0	0	0	0	0	0	0	0	0	0	0	0	0	0	0.000291303	0	0	0	0	0	0	0	0	0
GO:0002685~regulation of leukocyte migration	22.4418	22.4418	347.333	-131.702	284.666	-64.0222	317.368	-191.362	400.403	-310.67	479.787	-138.637	191.34	-69.2123	158.789	-62.5754	72.7875	4.31783		0	0	0	0	0.283221	0	0.207337	0.268778	0	0	0.170891	0	0.471955	0	0.484507	0	0	0	0	0	0	0	0.000128544	0	1.20647e-05	4.08127e-05	0	0	1.79786e-05	0
GO:0033280~response to vitamin D	0	0	0	0	62.5027	-62.5027	272.275	35.9333	456.028	321.735	322.677	258.911	625.17	498.633	462.243	462.243	0	0		0	0	0	0	0	0	0.965975	0	0	0	0	0	0.620041	0	0	0	0	0	0	0	0	0	0	0	0.00118319	0	0	0	0	0
GO:0001836~release of cytochrome c from mitochondria	113.841	113.841	330.549	189.058	346.252	214.723	379.071	184.199	432.234	140.993	410.054	118.175	94.3663	94.3663	75.7001	75.7001	107.507	9.71895		0	0.803904	0.313748	0.332659	0.489822	0.149849	0.751922	0	0.614993	0.0879099	0.627617	0.0989235	0	0.301257	0	0.288325	0	0.227206	0	7.74721e-05	0.000203719	1.88576e-05	0.000628851	3.49737e-05	0.000556548	0	0.00117446	1.23042e-06	0.00091806	8.208e-07
GO:0048147~negative regulation of fibroblast proliferation	90.0473	90.0473	638.064	570.402	242.272	196.539	218.664	167.694	341.493	243.208	408.435	313.699	102.114	102.114	139.902	139.902	79.6088	-79.6088		0	0	0	0.315029	0	0.410266	0	0	0	0.30757	0	0.327344	0	0	0	0.600179	0	0	0	0	0	1.36753e-05	0	0.000952478	0	0	0	3.92574e-05	0	8.67597e-06
GO:0070633~transepithelial transport	0	0	404.413	-404.413	96.5029	-96.5029	295.229	-200.511	585.779	-391.341	552.189	-429.282	60.6889	-60.6889	182.445	-182.445	127.227	127.227		0	0	0	0	0	0	0	0	0	0	0	0	0	0	0	0	0	0	0	0	0	0	0	0	0	0	0	0	0	0
GO:0001914~regulation of T cell mediated cytotoxicity	0	0	145.038	145.038	80.7784	80.7784	106.36	106.36	520.622	206.269	932.38	-385.713	99.8782	-99.8782	283.79	-283.79	404.874	-52.2529		0	0	0	0	0	0	0	0	0	0	0	0	0	0	0	0	0	0	0	0	0	0	0	0	0	0	0	0	0	0
GO:0001916~positive regulation of T cell mediated cytotoxicity	0	0	145.038	145.038	80.7784	80.7784	106.36	106.36	520.622	206.269	932.38	-385.713	99.8782	-99.8782	283.79	-283.79	404.874	-52.2529		0	0	0	0	0	0	0	0	0	0	0	0	0	0	0	0	0	0	0	0	0	0	0	0	0	0	0	0	0	0
GO:0060135~maternal process involved in female pregnancy	144.939	-144.939	376.163	-376.163	217.387	-217.387	412.24	-412.24	410.071	-410.071	491.974	-491.974	98.0326	-98.0326	0	0	136.279	136.279		0	0	0.535577	0	0.662643	0	0.559363	0	0.500054	0	0.505655	0	0	0	0	0	0	0	0	0	0.00060339	0	0.00133525	0	0.000236236	0	0.000720458	0	0.000521592	0
GO:0060068~vagina development	180.095	180.095	462.242	462.242	105.472	105.472	102.936	102.936	353.561	353.561	580.089	580.089	204.228	204.228	149.875	149.875	0	0		0	0	0	0	0	0	0	0	0	0.541249	0	0.564867	0	0	0	0	0	0	0	0	0	0	0	0	0	0	0	0.000147841	0	1.95769e-05
GO:0046825~regulation of protein export from nucleus	50.3892	-50.3892	259.876	-259.876	127.282	-127.282	416.988	-416.988	216.419	-216.419	490.887	-490.887	319.892	-319.892	248.093	90.7264	0	0		0	0	0	0	0	0	0	0	0	0	0	0	0	0	0	0	0	0	0	0	0	0	0	0	0	0	0	0	0	0
GO:0035022~positive regulation of Rac protein signal transduction	208.481	208.481	102.85	102.85	126.315	126.315	381.318	381.318	349.582	349.582	389.052	389.052	321.924	321.924	249.806	249.806	0	0		0	0	0	0	0	0	0	0	0	0	0	0	0	0	0	0	0	0	0	0	0	0	0	0	0	0	0	0	0	0
GO:0045652~regulation of megakaryocyte differentiation	0	0	109.217	109.217	369.229	218.372	394.894	246.492	601.573	42.0954	503.223	111.956	57.1478	57.1478	92.9767	92.9767	56.5754	-56.5754		0	0	0	0	0	0	0	0	0	0	0.278252	0	0	0	0	0	0	0	0	0	0	0	0	0	0	0	0	0	6.56999e-05	0
GO:0002495~antigen processing and presentation of peptide antigen via MHC class II	0	0	204.659	-39.1898	253.034	-253.034	352.078	-305.409	747.855	-705.785	383.099	-383.099	58.457	-58.457	125.419	-125.419	88.8904	88.8904		0	0	0	0	0.283221	0	0.65539	0	0.167226	0	0.170891	0	0.471955	0	0.484507	0	0	0	0	0	0	0	0.000128544	0	0.000427861	0	1.58862e-05	0	1.79786e-05	0
GO:0019886~antigen processing and presentation of exogenous peptide antigen via MHC class II	0	0	204.659	-39.1898	253.034	-253.034	352.078	-305.409	747.855	-705.785	383.099	-383.099	58.457	-58.457	125.419	-125.419	88.8904	88.8904		0	0	0	0	0.283221	0	0.65539	0	0.167226	0	0.170891	0	0.471955	0	0.484507	0	0	0	0	0	0	0	0.000128544	0	0.000427861	0	1.58862e-05	0	1.79786e-05	0
GO:0007215~glutamate signaling pathway	70.7906	-70.7906	323.61	-323.61	129.705	-129.705	231.58	-231.58	535.311	-535.311	715.02	-715.02	0	0	115.297	-115.297	280.417	280.417		0	0	0	0	0	0	0	0	0	0	0	0	0	0	0	0	0	0	0	0	0	0	0	0	0	0	0	0	0	0
GO:0035235~ionotropic glutamate receptor signaling pathway	70.7906	-70.7906	323.61	-323.61	129.705	-129.705	231.58	-231.58	535.311	-535.311	715.02	-715.02	0	0	115.297	-115.297	280.417	280.417		0	0	0	0	0	0	0	0	0	0	0	0	0	0	0	0	0	0	0	0	0	0	0	0	0	0	0	0	0	0
GO:0000737~DNA catabolic process, endonucleolytic	64.3341	47.5505	368.677	332.376	261.848	118.749	347.181	129.259	411.155	153.559	452.298	254.11	100.466	77.9266	99.7451	81.3014	110.09	-69.6661		0	0.577317	0	0.441021	0.670275	0.306034	0.193949	0.0779456	0.350095	0.424233	0.359856	0.19944	0	0.206944	0	0.195941	0.164336	0.145251	0	6.31768e-05	0	3.02491e-05	0.00125997	0.000366317	9.31008e-06	7.74322e-07	0.000200563	6.2172e-05	0.000189741	3.05081e-06
GO:0032102~negative regulation of response to external stimulus	58.9064	18.1602	325.881	109.529	338.796	100.895	332.1	17.8051	509.03	42.7285	370.014	-3.5102	83.0205	21.5734	87.33	-0.480705	80.9206	-9.96026		0.27541	0.144173	0.558289	0.307999	1.41802	0.220305	1.01712	0.47012	0.471506	0.114348	0.82382	0.132504	0.505763	0.159763	1.69564	0.150058	0.122546	0.106238	9.70129e-06	9.82261e-06	0.000778401	1.39321e-05	0.00744094	0.000129058	0.00117734	0.000104056	0.000576789	2.56667e-06	0.00199403	1.93659e-06
GO:0009617~response to bacterium	11.2953	2.36976	264.04	147.504	294.368	221.612	371.029	233.101	527.392	251.36	400.291	129.042	111.5	56.4241	119.809	66.507	123.583	-42.7444		0	0.0122652	0.0475262	0.212487	0.177786	0.732613	0.231245	0.274759	0.505547	0.31937	0.229722	0.802881	0.203729	0.39661	0.432502	0.363666	1.93598	0.40299	0	8.80483e-09	2.99415e-07	4.02184e-06	2.50428e-05	0.004531	1.45612e-05	4.07993e-05	0.000764936	4.36665e-05	4.24702e-05	2.71595e-06
GO:0006684~sphingomyelin metabolic process	47.1938	-47.1938	295.712	-135.768	198.437	25.4968	221.219	-87.5547	604.521	-109.227	647.378	-305.982	0	0	76.8648	-76.8648	348.183	25.707		0	0	0	0	0	0	0	0	0	0.399343	0	0.420978	0	0	0	0	0.659492	0	0	0	0	0	0	0	0	0	0	5.67055e-05	0	1.38478e-05
GO:0030879~mammary gland development	6.48486	6.48486	135.62	135.62	273.479	222.723	397.631	331.805	626.498	498.563	456.762	310.748	99.952	99.952	90.9325	90.9325	103.186	-103.186		0	0	0	0.273739	0.0504318	0.833221	0.0243354	0.427604	0.0733438	0.515651	0.0765913	0.573933	0	1.54642	0	0	0.374228	0	0	0	0	8.71366e-06	3.87663e-07	0.00452942	5.01152e-09	7.90862e-05	6.53445e-07	0.000120017	8.14702e-07	1.4922e-05
GO:0019344~cysteine biosynthetic process	110.152	-110.152	254.104	-254.104	382.903	-382.903	518.078	-518.078	507.236	-507.236	255.663	-255.663	0	0	56.7463	-56.7463	0	0		0	0	0.535577	0	0.662643	0	0.559363	0	0.500054	0	0.505655	0	0	0	0	0	0	0	0	0	0.00060339	0	0.00133525	0	0.000236236	0	0.000720458	0	0.000521592	0
GO:0032105~negative regulation of response to extracellular stimulus	35.3953	-35.3953	331.401	-44.679	324.012	-76.5024	296.471	-89.8373	608.092	-329.864	429.99	-283.749	0	0	57.6486	-57.6486	140.209	140.209		0	0	0.302858	0	0.411528	0	0.322714	0	0.273695	0	0.278252	0	0	0	0	0	0	0	0	0	0.000171209	0	0.000418671	0	3.63675e-05	0	8.79573e-05	0	6.56999e-05	0
GO:0032108~negative regulation of response to nutrient levels	35.3953	-35.3953	331.401	-44.679	324.012	-76.5024	296.471	-89.8373	608.092	-329.864	429.99	-283.749	0	0	57.6486	-57.6486	140.209	140.209		0	0	0.302858	0	0.411528	0	0.322714	0	0.273695	0	0.278252	0	0	0	0	0	0	0	0	0	0.000171209	0	0.000418671	0	3.63675e-05	0	8.79573e-05	0	6.56999e-05	0
GO:0006825~copper ion transport	0	0	250.862	250.862	496.085	496.085	385.675	385.675	476.303	476.303	401.022	401.022	0	0	71.4748	71.4748	111.756	-111.756		0	0	0	0.407521	0	0.510429	0	0.494023	0	0.399343	0	0	0	0	0	0	0	0	0	0	0	2.5771e-05	0	0.001367	0	0.000108861	0	5.67055e-05	0	0
GO:0048013~ephrin receptor signaling pathway	0	0	89.3064	89.3064	226.964	226.964	621.648	621.648	604.861	604.861	511.299	511.299	0	0	0	0	137.9	-137.9		0	0	0	0	0	0	0	0	0	0	0	0	0	0	0	0	0	0	0	0	0	0	0	0	0	0	0	0	0	0
GO:0030330~DNA damage response, signal transduction by p53 class mediator	0	0	555.188	464.972	279.897	218.92	291.552	223.591	423.605	292.558	413.45	287.135	0	0	86.7568	86.7568	106.145	-106.145		0	0	0	0	0	0	0	0	0	0	0	0	0	0	0	0	0	0	0	0	0	0	0	0	0	0	0	0	0	0
GO:0022411~cellular component disassembly	52.2128	52.2128	344.099	310.217	238.726	116.498	325.117	119.56	383.936	143.131	480.232	179.082	112.539	53.9608	105.117	63.8601	116.604	-51.168		0	0.534622	0	0.390835	0.609443	0.273894	0.407326	0.0677176	0.305489	0.375004	0.61113	0.173849	0.582282	0.189523	0.200822	0.178967	0.148775	0.428018	0	0.000146473	0	2.30324e-05	0.00131274	0.000256145	8.45631e-05	5.0228e-07	0.000133541	5.93813e-05	0.000858073	2.99957e-06
GO:0002504~antigen processing and presentation of peptide or polysaccharide antigen via MHC class II	0	0	174.529	-75.2474	239.75	-239.75	360.05	-332.048	618.417	-593.175	402.64	-402.64	80.4044	-80.4044	140.145	-140.145	66.8536	66.8536		0	0	0.313748	0	1.00493	0	1.3122	0	0.614993	0	0.627617	0	1.61307	0	1.65281	0	0	0.227206	0	0	0.000203719	0	0.00210542	0	0.00181691	0	0.00117446	0	0.00091806	0
GO:0006166~purine ribonucleoside salvage	161.364	161.364	523.898	118.113	137.353	-46.088	269.955	-147.285	414.243	-261.336	352.45	133.429	0	0	148.77	-28.7388	121.658	-121.658		0	0	0	0	0	0	0	0	0	0	0	0	0	0	0	0	0	0	0	0	0	0	0	0	0	0	0	0	0	0
GO:0043174~nucleoside salvage	161.364	161.364	523.898	118.113	137.353	-46.088	269.955	-147.285	414.243	-261.336	352.45	133.429	0	0	148.77	-28.7388	121.658	-121.658		0	0	0	0	0	0	0	0	0	0	0	0	0	0	0	0	0	0	0	0	0	0	0	0	0	0	0	0	0	0
GO:0018106~peptidyl-histidine phosphorylation	0	0	787.764	787.764	307.337	307.337	361.123	361.123	203.932	203.932	80.8994	80.8994	141.348	141.348	119.55	119.55	0	0		0	0	0	0	0	0	0	0.494023	0	0.399343	0	0	0	0	0	0	0	0	0	0	0	0	0	0	0	0.000108861	0	5.67055e-05	0	0
GO:0006997~nucleus organization	52.2128	52.2128	337.968	304.086	238.726	116.498	321.44	123.237	383.936	143.131	465.387	193.927	102.399	64.1002	93.0955	75.8813	116.604	-51.168		0	0.534622	0	0.733443	0.609443	0.273894	0.168758	0.0677176	0.305489	0.375004	0.314601	0.173849	0.191879	0.189523	0	0.178967	0.148775	0.428018	0	0.000146473	0	9.0501e-05	0.00131274	0.000256145	6.37136e-06	5.0228e-07	0.000133541	5.93813e-05	0.000126976	2.99957e-06
GO:0000038~very-long-chain fatty acid metabolic process	0	0	0	0	80.0294	80.0294	225.604	225.604	305.084	305.084	403.499	403.499	737.727	737.727	239.546	239.546	0	0		0	0	0	0	0	0	0	0	0	0	0	0	0	0	0	0	0	0	0	0	0	0	0	0	0	0	0	0	0	0
GO:0000086~G2/M transition of mitotic cell cycle	58.3624	58.3624	229.334	-20.6547	399.748	7.42477	228.453	138.792	536.772	285.551	445.077	346.164	44.0003	-44.0003	34.2892	34.2892	65.2865	-65.2865		0	0	0.238535	0.249603	0	0.97663	0	0.94388	0.212218	0.755116	0	0.798208	0	0	0	0	0.471396	0	0	0	7.89378e-05	6.32119e-06	0	0.00408051	0	0.000135882	4.33568e-05	0.000401044	0	4.46248e-06
GO:0008343~adult feeding behavior	49.0424	-49.0424	164.137	-164.137	502.599	-502.599	309.569	-309.569	502.255	-502.255	306.991	-306.991	76.2011	-76.2011	59.727	-59.727	0	0		0	0	0.394167	0	0.511777	0	0.415925	0	0.361938	0	0.366997	0	0	0	0	0	0	0	0	0	0.000291303	0	0.000814976	0	9.39522e-05	0	0.000247506	0	0.00019319	0
GO:0043154~negative regulation of caspase activity	99.1171	62.5547	282.412	113.725	366.452	366.452	288.374	196.279	463.903	323.034	311.978	164.616	98.8301	28.6409	50.9507	50.9507	96.0658	-12.5874		0	0	0.367831	0	0	0.173987	0.401069	0.163264	0.319946	0.106335	0.0890727	0.118541	0.336626	0.333645	0	0	0	0	0	0	0.000258671	0	0	5.85446e-05	8.50804e-05	6.15002e-06	0.000159124	2.24285e-06	1.4759e-06	1.33181e-06
GO:0034637~cellular carbohydrate biosynthetic process	18.9338	10.2473	273.528	137.744	314.023	247.325	300.192	189.632	373.011	231.825	349.582	157.971	171.156	50.7615	157.742	106.288	26.2534	-16.9507		0	0	0.515946	0.176892	0.0634382	0.174472	0.0815739	0.326296	0.11641	0.318214	0.122462	0.370513	0.235192	0.231361	0	0.0566252	0	0	0	0	0.000590351	2.37308e-06	7.76932e-07	5.78542e-05	4.87065e-07	4.34416e-05	4.65479e-06	4.43645e-05	5.63018e-06	1.09084e-05
GO:0009636~response to toxin	30.0158	30.0158	412.888	286.262	341.742	241.219	288.277	259.478	369.101	287.635	324.996	290.377	106.879	50.398	84.2283	84.2283	80.305	-80.305		0	0	0.0586618	0.246908	0.113108	0.38427	0	0.103873	0.0467128	0.236883	0	0.263716	0	0.248314	0	0.694828	0.611836	0	0	0	6.53208e-07	6.3971e-06	6.94475e-06	0.00075431	0	1.51697e-06	1.08541e-07	2.41113e-05	0	5.95072e-06
GO:0060263~regulation of respiratory burst	132.041	132.041	241.936	-10.8745	107.483	107.483	242.279	64.3375	384.75	-159.176	437.875	-1.23983	124.339	124.339	285.741	-98.6144	0	0		0	0	0	0	0	0	0	0	0	0	0	0	0	0	0	0	0	0	0	0	0	0	0	0	0	0	0	0	0	0
GO:0032097~positive regulation of response to food	73.5636	-73.5636	164.14	-164.14	470.307	-470.307	316.407	-316.407	347.474	-347.474	373.512	-373.512	114.302	-114.302	89.5906	-89.5906	0	0		0	0	0	0	0	0	0	0	0	0	0	0	0	0	0	0	0	0	0	0	0	0	0	0	0	0	0	0	0	0
GO:0032100~positive regulation of appetite	73.5636	-73.5636	164.14	-164.14	470.307	-470.307	316.407	-316.407	347.474	-347.474	373.512	-373.512	114.302	-114.302	89.5906	-89.5906	0	0		0	0	0	0	0	0	0	0	0	0	0	0	0	0	0	0	0	0	0	0	0	0	0	0	0	0	0	0	0	0
GO:0002821~positive regulation of adaptive immune response	0	0	143.804	143.804	194.055	166.976	220.965	220.965	427.38	254.91	505.149	109.721	203.955	144.028	247.18	76.9062	121.462	-15.6759		0	0	0	0.0920086	0	0.149849	0	0.461996	0.269463	0.0879099	0	0.0989235	0	0.301257	0	0.288325	0	0	0	0	0	3.20127e-07	0	3.49737e-05	0	0.000113687	8.58433e-05	1.23042e-06	0	8.208e-07
GO:0002824~positive regulation of adaptive immune response based on somatic recombination of immune receptors built from immunoglobulin superfamily domains	0	0	143.804	143.804	194.055	166.976	220.965	220.965	427.38	254.91	505.149	109.721	203.955	144.028	247.18	76.9062	121.462	-15.6759		0	0	0	0.0920086	0	0.149849	0	0.461996	0.269463	0.0879099	0	0.0989235	0	0.301257	0	0.288325	0	0	0	0	0	3.20127e-07	0	3.49737e-05	0	0.000113687	8.58433e-05	1.23042e-06	0	8.208e-07
GO:0006509~membrane protein ectodomain proteolysis	22.4418	22.4418	269.015	-210.019	280.671	-144.385	335.903	-164.32	385.126	-325.946	402.524	-344.04	132.349	-132.349	108.996	-108.996	38.5526	38.5526		0	0	0	0	0	0	0	0	0	0	0	0	0	0	0	0	0	0	0	0	0	0	0	0	0	0	0	0	0	0
GO:0033619~membrane protein proteolysis	22.4418	22.4418	269.015	-210.019	280.671	-144.385	335.903	-164.32	385.126	-325.946	402.524	-344.04	132.349	-132.349	108.996	-108.996	38.5526	38.5526		0	0	0	0	0	0	0	0	0	0	0	0	0	0	0	0	0	0	0	0	0	0	0	0	0	0	0	0	0	0
GO:0050710~negative regulation of cytokine secretion	0	0	99.1697	99.1697	121.573	121.573	403.578	250.896	672.626	183.879	419.59	95.3459	140.84	-81.1145	61.9222	61.9222	157.937	-157.937		0	0	0	0	0	0	0	0	0	0	0	0	0	0	0	0	0.471396	0	0	0	0	0	0	0	0	0	0	0	0	0
GO:0006097~glyoxylate cycle	0	0	235.45	235.45	319.691	319.691	316.864	316.864	821.622	821.622	211.318	211.318	0	0	0	0	0	0		0	0	0	0	0	0	0	0	0	0	0	0	0	0	0	0	0	0	0	0	0	0	0	0	0	0	0	0	0	0
GO:0001938~positive regulation of endothelial cell proliferation	0	0	313.231	221.893	205.511	205.511	250.292	250.292	455.528	369.378	399.779	244.366	120.556	120.556	158.221	158.221	173.589	-78.0978		0	0	0	0	0	0	0	0.268778	0	0.194789	0	0.211199	0	0.468619	0	0.45352	0	0	0	0	0	0	0	0	0	4.08127e-05	0	1.31107e-05	0	3.33062e-06
GO:0017156~calcium ion-dependent exocytosis	37.9518	37.9518	221.799	221.799	205.714	205.714	246.256	161.454	511.123	191.422	440.065	215.684	114.709	114.709	104.452	104.452	111.741	-111.741		0	0	0	0.1636	0	0.238348	0	0.691493	0	0.158015	0	0.56082	0	0	0	0.401012	0.358058	0	0	0	0	1.81909e-06	0	0.000168353	0	0.000137389	0	6.40316e-06	0	1.98611e-05
GO:0002320~lymphoid progenitor cell differentiation	130.369	-130.369	405.643	-405.643	375.766	-375.766	180.401	-180.401	278.973	-278.973	233.304	-233.304	0	0	269.586	-269.586	0	0		0	0	0.535577	0	0.662643	0	0.559363	0	0.500054	0	0.505655	0	0	0	0	0	0	0	0	0	0.00060339	0	0.00133525	0	0.000236236	0	0.000720458	0	0.000521592	0
GO:0009948~anterior/posterior axis specification	50.0561	-50.0561	803.495	-803.495	148.854	-148.854	218.301	-218.301	290.479	-290.479	306.745	-306.745	0	0	55.1928	-55.1928	176.022	176.022		0	0	0.535577	0	0	0	0	0	0.500054	0	0	0	0	0	0	0	0	0.784419	0	0	0.00060339	0	0	0	0	0	0.000720458	0	0	0
GO:0045851~pH reduction	47.1938	-47.1938	287.69	-287.69	149.117	-149.117	261.078	-261.078	490.251	-490.251	518.417	-518.417	0	0	118.651	-118.651	182.055	182.055		0	0	0.394167	0	0.511777	0	0.415925	0	0.361938	0	0.366997	0	0	0	0.744686	0	0	0.627044	0	0	0.000291303	0	0.000814976	0	9.39522e-05	0	0.000247506	0	0.00019319	0
GO:0051452~intracellular pH reduction	47.1938	-47.1938	287.69	-287.69	149.117	-149.117	261.078	-261.078	490.251	-490.251	518.417	-518.417	0	0	118.651	-118.651	182.055	182.055		0	0	0.394167	0	0.511777	0	0.415925	0	0.361938	0	0.366997	0	0	0	0.744686	0	0	0.627044	0	0	0.000291303	0	0.000814976	0	9.39522e-05	0	0.000247506	0	0.00019319	0
GO:0010466~negative regulation of peptidase activity	89.2054	56.2992	264.171	92.3528	352.223	307.39	282.202	153.986	455.329	252.914	289.441	139.494	88.9471	25.7768	45.8556	45.8556	86.4592	-11.3287		0	0	0.696169	0	0	0.149849	0.751922	0.139904	0.614993	0.0879099	0.276282	0.0989235	0.304126	0.301257	0	0	0	0	0	0	0.00201083	0	0	3.49737e-05	0.000556548	4.56326e-06	0.00117446	1.23042e-06	6.42708e-05	8.208e-07
GO:0032094~response to food	167.531	167.531	460.614	341.686	214.93	138.739	211.934	169.73	398.478	398.478	323.859	206.744	86.5578	-86.5578	0	0	97.9177	-97.9177		0	0	0	0	0	0	0	0	0	0	0	0	0	0	0	0	0	0	0	0	0	0	0	0	0	0	0	0	0	0
GO:0008654~phospholipid biosynthetic process	26.1318	26.1318	267.953	202.696	228.122	177.184	291.885	182.323	468.661	240.089	400.418	122.065	99.2957	55.5654	75.2117	41.7044	107.347	-18.9941		0	0.438533	0.00244576	0.791512	0.0572161	3.50307	0.0726353	1.64641	0.103283	1.46424	0.108889	1.20338	0.0590491	0.863555	0.0638094	0.201237	0.369223	0.595702	0	9.85244e-05	9.96295e-13	0.000109918	5.74131e-07	0.277685	2.75187e-07	0	2.82947e-06	0.000246523	3.3696e-06	1.65558e-05
GO:0031058~positive regulation of histone modification	36.3163	-36.3163	238.478	-238.478	212.814	-135.825	378.67	-279.752	580.27	-235.911	409.587	-409.587	0	0	0	0	187.004	187.004		0	0	0.394167	0	0.511777	0	0.415925	0	0.361938	0	0.366997	0	0	0	0	0	0	0.627044	0	0	0.000291303	0	0.000814976	0	9.39522e-05	0	0.000247506	0	0.00019319	0
GO:0016338~calcium-independent cell-cell adhesion	0	0	402.492	-1.77809	211.401	-211.401	253.315	-151.714	415.536	-220.575	296.649	-216.969	92.94	-92.94	182.203	-62.2205	22.9146	22.9146		0	0	0.238535	0	0.338775	0	0.256615	0	0.212218	0	0	0	0	0	0	0	0	0	0	0	7.89378e-05	0	0.000270984	0	2.43469e-05	0	4.33568e-05	0	0	0
GO:0031124~mRNA 3'-end processing	0	0	350.612	350.612	162.879	162.879	307.944	307.944	635.906	635.906	326.401	326.401	66.0437	66.0437	0	0	236.706	-197.067		0	0	0	0	0	0.337595	0	0	0	0	0	0	0	0	0	0	0	0	0	0	0	0	0	0.00049709	0	0	0	0	0	0
GO:0042744~hydrogen peroxide catabolic process	0	0	235.504	210.151	454.888	454.888	352.044	352.044	427.61	354.139	253.645	253.645	66.0918	66.0918	57.3195	57.3195	83.6752	-83.6752		0	0	0	0	0	0	0	0	0	0.129229	0	0.142729	0	0	0	0	0.316102	0	0	0	0	0	0	0	0	0	0	3.77835e-06	0	2.21977e-06
GO:0070301~cellular response to hydrogen peroxide	0	0	235.504	210.151	454.888	454.888	352.044	352.044	427.61	354.139	253.645	253.645	66.0918	66.0918	57.3195	57.3195	83.6752	-83.6752		0	0	0	0	0	0	0	0	0	0.129229	0	0.142729	0	0	0	0	0.316102	0	0	0	0	0	0	0	0	0	0	3.77835e-06	0	2.21977e-06
GO:0000768~syncytium formation by plasma membrane fusion	0	0	0	0	144.758	144.758	173.532	173.532	346.581	346.581	377.899	377.899	578.479	578.479	225.653	225.653	0	0		0	0	0	0	0	0	0	0	0	0	0	0	0	0	0	0	0	0	0	0	0	0	0	0	0	0	0	0	0	0
GO:0007520~myoblast fusion	0	0	0	0	144.758	144.758	173.532	173.532	346.581	346.581	377.899	377.899	578.479	578.479	225.653	225.653	0	0		0	0	0	0	0	0	0	0	0	0	0	0	0	0	0	0	0	0	0	0	0	0	0	0	0	0	0	0	0	0
GO:0043279~response to alkaloid	63.2853	63.2853	234.897	234.897	207.564	146.29	271.317	142.949	502.278	362.013	374.333	267.705	109.34	109.34	73.8655	73.8655	56.7269	-27.4857		0	0.577317	0	0.441021	0	0.667152	0	0.629451	0	0.424233	0	0.469067	0	0	0	0.59371	0.164336	0	0	6.31768e-05	0	3.02491e-05	0	0.00336932	0	0.000128892	0	6.2172e-05	0	2.07501e-05
GO:0019882~antigen processing and presentation	11.597	11.597	123.804	-3.77961	180.689	-114.542	256.586	-215.005	498.638	-452.009	457.336	-391.644	113.599	-113.599	190.055	-190.055	87.7016	76.29		0	0	0.469	0.179834	1.7382	0.0303085	1.47895	0.0254718	1.83742	0.0289646	1.88515	0.0102016	4.1173	0	5.05728	0	0	1.08004	0	0	0.000479447	2.21486e-06	0.0051593	7.06109e-08	0.00116399	1.05086e-08	0.0182858	2.59579e-08	0.0220658	2.34373e-10
GO:0032319~regulation of Rho GTPase activity	63.6405	63.6405	126.796	126.796	128.177	34.1394	313.824	139.172	367.238	213.733	584.101	-13.396	111.423	46.4644	134.765	134.765	117.862	54.7518		0	0	0	0	0	0	0	0	0	0	0.278252	0	0	0	0	0	0	0.520535	0	0	0	0	0	0	0	0	0	0	6.56999e-05	0
GO:0045940~positive regulation of steroid metabolic process	0	0	82.6414	82.6414	156.659	45.9627	405.654	139.741	648.394	65.3597	367.506	61.6077	117.366	-67.5954	51.6019	51.6019	56.6933	-56.6933		0	0	0	0	0	0	0.207337	0	0.167226	0	0.170891	0	0	0	0	0	0	0	0	0	0	0	0	0	1.20647e-05	0	1.58862e-05	0	1.79786e-05	0
GO:0002455~humoral immune response mediated by circulating immunoglobulin	0	0	180.334	30.285	233.219	160.855	316.378	225.287	387.995	93.7998	347.719	138.493	170.988	144.17	190.745	126.735	0	0		0	0	0.0853571	0	0.150678	0	0.0963024	0	0.269463	0	0.0724951	0	0	0	0	0	0	0	0	0	2.69562e-06	0	1.52764e-05	0	9.06672e-07	0	8.58433e-05	0	6.74647e-07	0
GO:0006958~complement activation, classical pathway	0	0	180.334	30.285	233.219	160.855	316.378	225.287	387.995	93.7998	347.719	138.493	170.988	144.17	190.745	126.735	0	0		0	0	0.0853571	0	0.150678	0	0.0963024	0	0.269463	0	0.0724951	0	0	0	0	0	0	0	0	0	2.69562e-06	0	1.52764e-05	0	9.06672e-07	0	8.58433e-05	0	6.74647e-07	0
GO:0042345~regulation of NF-kappaB import into nucleus	67.5612	67.5612	323.553	282.988	198.102	198.102	327.65	327.65	451.323	451.323	342.22	342.22	51.8446	51.8446	61.9222	61.9222	68.032	-68.032		0	0	0	0.249603	0	0.337595	0	0.323283	0	0.242814	0	0.260847	0	0.533756	0	0	0	0	0	0	0	6.32119e-06	0	0.00049709	0	4.70159e-05	0	2.50324e-05	0	6.82229e-06
GO:0060136~embryonic process involved in female pregnancy	51.0853	51.0853	330.471	148.878	200.621	133.752	280.498	76.5975	402.804	198.899	556.466	198.798	0	0	0	0	274.296	-167.496		0	0	0	0.315029	0	0.410266	0	0.394932	0	0.30757	0	0.327344	0	0	0	0	0.55155	0	0	0	0	1.36753e-05	0	0.000952478	0	7.45372e-05	0	3.92574e-05	0	8.67597e-06
GO:0015904~tetracycline transport	0	0	346.867	-3.2578	239.392	89.8344	312.108	81.157	352.798	41.8762	403.924	-81.2255	101.43	101.43	62.0606	62.0606	73.0838	73.0838		0	0	0	0	0	0	0	0	0	0	0	0	0	0	0	0	0	0	0	0	0	0	0	0	0	0	0	0	0	0
GO:0006435~threonyl-tRNA aminoacylation	0	0	974.516	974.516	354.943	354.943	139.171	139.171	254.528	254.528	95.3214	95.3214	0	0	0	0	0	0		0	0	0	0	0	0	0	0	0	0.541249	0	0	0	0	0	0	0	0	0	0	0	0	0	0	0	0	0	0.000147841	0	0
GO:0033089~positive regulation of T cell differentiation in the thymus	182.394	182.394	161.363	161.363	97.0217	97.0217	89.8427	89.8427	420.201	-112.572	387.897	-97.1398	374.8	-130.545	96.2132	96.2132	115.343	-115.343		0	0	0	0	0	0	0	0.494023	0	0	0	0	0	0	0	0	0	0	0	0	0	0	0	0	0	0.000108861	0	0	0	0
GO:0050982~detection of mechanical stimulus	30.3211	30.3211	246.248	-246.248	142.33	-142.33	327.706	-327.706	484.762	-484.762	431.684	-431.684	36.4133	-36.4133	109.467	-109.467	139.536	139.536		0	0	0.238535	0	0.338775	0	0.256615	0	0.212218	0	0.216311	0	0	0	0	0	0	1.20966	0	0	7.89378e-05	0	0.000270984	0	2.43469e-05	0	4.33568e-05	0	3.38193e-05	0
GO:0051131~chaperone-mediated protein complex assembly	0	0	409.443	-272.133	138.813	-138.813	304.039	-304.039	482.137	-385.879	228.5	-228.5	0	0	245.89	-132.133	76.1068	76.1068		0	0	0	0	0	0	0	0	0	0	0	0	0	0	0	0	0	0	0	0	0	0	0	0	0	0	0	0	0	0
GO:0034612~response to tumor necrosis factor	56.2076	56.2076	351.185	-8.09083	229.931	-59.6399	237.435	-137.732	288.694	-172.102	374.755	-96.7083	122.69	-86.6118	147.126	-16.3686	54.0838	3.74517		0	0.969494	0	0.455129	0.203966	0.629225	0	0	0.107029	0.129229	0.109943	0	0.374356	0	0	0.357275	0	0	0	1.18472e-05	0	3.20425e-05	3.9694e-05	0.00307161	0	0	3.27417e-06	3.77835e-06	3.36721e-06	0
GO:0008635~activation of caspase activity by cytochrome c	180.095	180.095	529.903	394.58	151.205	59.739	50.9703	-50.9703	219.356	22.7858	322.135	132.661	204.228	204.228	149.875	149.875	0	0		0	0	0	0	0	0	0	0	0	0	0	0	0	0	0	0	0	0	0	0	0	0	0	0	0	0	0	0	0	0
GO:0034644~cellular response to UV	180.095	180.095	529.903	394.58	151.205	59.739	50.9703	-50.9703	219.356	22.7858	322.135	132.661	204.228	204.228	149.875	149.875	0	0		0	0	0	0	0	0	0	0	0	0	0	0	0	0	0	0	0	0	0	0	0	0	0	0	0	0	0	0	0	0
GO:0032890~regulation of organic acid transport	60.0719	60.0719	154.427	154.427	284.803	284.803	94.6117	94.6117	100.271	100.271	287.454	287.454	741.222	741.222	83.3925	83.3925	0	0		0	0	0	0	0	0.661205	0	0	0	0	0	0.564867	0	0.888547	0	0	0	0	0	0	0	0	0	0.00338839	0	0	0	0	0	1.95769e-05
GO:0008340~determination of adult life span	0	0	72.3808	-72.3808	109.307	-109.307	78.5654	-78.5654	551.213	-551.213	316.685	-316.685	424.174	-424.174	253.467	-253.467	0	0		0	0	0	0	0	0	0	0	0	0	0	0	0	0	0	0	0	0	0	0	0	0	0	0	0	0	0	0	0	0
GO:0030852~regulation of granulocyte differentiation	0	0	72.3808	-72.3808	109.307	-109.307	78.5654	-78.5654	551.213	-551.213	316.685	-316.685	424.174	-424.174	253.467	-253.467	0	0		0	0	0	0	0	0	0	0	0	0	0	0	0	0	0	0	0	0	0	0	0	0	0	0	0	0	0	0	0	0
GO:0030853~negative regulation of granulocyte differentiation	0	0	72.3808	-72.3808	109.307	-109.307	78.5654	-78.5654	551.213	-551.213	316.685	-316.685	424.174	-424.174	253.467	-253.467	0	0		0	0	0	0	0	0	0	0	0	0	0	0	0	0	0	0	0	0	0	0	0	0	0	0	0	0	0	0	0	0
GO:0045124~regulation of bone resorption	0	0	72.3808	-72.3808	109.307	-109.307	78.5654	-78.5654	551.213	-551.213	316.685	-316.685	424.174	-424.174	253.467	-253.467	0	0		0	0	0	0	0	0	0	0	0	0	0	0	0	0	0	0	0	0	0	0	0	0	0	0	0	0	0	0	0	0
GO:0045409~negative regulation of interleukin-6 biosynthetic process	0	0	72.3808	-72.3808	109.307	-109.307	78.5654	-78.5654	551.213	-551.213	316.685	-316.685	424.174	-424.174	253.467	-253.467	0	0		0	0	0	0	0	0	0	0	0	0	0	0	0	0	0	0	0	0	0	0	0	0	0	0	0	0	0	0	0	0
GO:0045655~regulation of monocyte differentiation	0	0	72.3808	-72.3808	109.307	-109.307	78.5654	-78.5654	551.213	-551.213	316.685	-316.685	424.174	-424.174	253.467	-253.467	0	0		0	0	0	0	0	0	0	0	0	0	0	0	0	0	0	0	0	0	0	0	0	0	0	0	0	0	0	0	0	0
GO:0046850~regulation of bone remodeling	0	0	72.3808	-72.3808	109.307	-109.307	78.5654	-78.5654	551.213	-551.213	316.685	-316.685	424.174	-424.174	253.467	-253.467	0	0		0	0	0	0	0	0	0	0	0	0	0	0	0	0	0	0	0	0	0	0	0	0	0	0	0	0	0	0	0	0
GO:0008306~associative learning	113.359	77.964	343.599	96.3173	176.348	46.7198	234.145	0.686754	400.003	32.3145	415.891	0.865691	0	0	118.12	29.1323	141.957	-5.4155		0	0.348668	0.433339	0.134278	0.631568	0.203008	0.468948	0.19146	0.107029	0.129229	0.389689	0.142729	0	0	0.386029	0.357275	0.316102	0.290374	0	6.76403e-05	0.000444109	1.28221e-06	0.00128937	0.000100473	0.000125222	1.39044e-05	3.27417e-06	3.77835e-06	0.00023082	2.21977e-06
GO:0001958~endochondral ossification	0	0	67.5608	67.5608	147.97	22.9117	268.41	161.279	407.888	372.236	599.596	544.7	100.279	100.279	203.822	203.822	157.557	-157.557		0	0	0	0	0.203966	0	0.139535	0	0	0.129229	0	0	0	0.37126	0	0.357275	0	0	0	0	0	0	3.9694e-05	0	3.24222e-06	0	0	3.77835e-06	0	0
GO:0060349~bone morphogenesis	0	0	67.5608	67.5608	147.97	22.9117	268.41	161.279	407.888	372.236	599.596	544.7	100.279	100.279	203.822	203.822	157.557	-157.557		0	0	0	0	0.203966	0	0.139535	0	0	0.129229	0	0	0	0.37126	0	0.357275	0	0	0	0	0	0	3.9694e-05	0	3.24222e-06	0	0	3.77835e-06	0	0
GO:0060350~endochondral bone morphogenesis	0	0	67.5608	67.5608	147.97	22.9117	268.41	161.279	407.888	372.236	599.596	544.7	100.279	100.279	203.822	203.822	157.557	-157.557		0	0	0	0	0.203966	0	0.139535	0	0	0.129229	0	0	0	0.37126	0	0.357275	0	0	0	0	0	0	3.9694e-05	0	3.24222e-06	0	0	3.77835e-06	0	0
GO:0030513~positive regulation of BMP signaling pathway	0	0	247.553	-247.553	0	0	106.053	-106.053	626.736	-626.736	293.361	-293.361	518.405	-518.405	0	0	0	0		0	0	0	0	0	0	0	0	0	0	0	0	0	0	0	0	0	0	0	0	0	0	0	0	0	0	0	0	0	0
GO:0009954~proximal/distal pattern formation	50.1719	-50.1719	315.362	-219.242	167.663	-64.5728	280.739	-159.444	417.074	-17.5332	436.392	-232.983	84.9708	31.81	36.069	-36.069	145.896	75.01		0	0	0.190913	0.200954	0.283221	0.282119	0.207337	0.268778	0.554947	0.194789	0.170891	0.211199	0	0.468619	0	0	0	1.05845	0	0	4.73124e-05	2.81654e-06	0.000128544	0.000279219	1.20647e-05	4.08127e-05	0.000879015	1.31107e-05	1.79786e-05	3.33062e-06
GO:0009303~rRNA transcription	0	0	348.139	294.01	264.906	228.32	263.59	222.814	436.696	358.068	297.071	221.282	48.7326	48.7326	129.26	129.26	151.012	-151.012		0	0	0	0	0	0	0	0	0	0	0	0	0	0	0	0	0	0	0	0	0	0	0	0	0	0	0	0	0	0
GO:0008154~actin polymerization or depolymerization	0	0	321.074	321.074	246.613	246.613	243.202	243.202	397.382	397.382	259.176	259.176	162.409	162.409	158.49	158.49	183.861	-118.163		0	0	0	0	0	0	0	0	0	0	0	0	0	1.40966	0	0.518078	0	0	0	0	0	0	0	0	0	0	0	0	0	0
GO:0007339~binding of sperm to zona pellucida	29.6552	29.6552	248.181	248.181	335.079	335.079	235.905	235.905	442.698	442.698	279.207	279.207	133.827	133.827	82.4278	82.4278	0	0		0	0	0	0.639661	0	0.834179	0	0	0	0.624386	0	0.211199	0	0	0	0	0	0	0	0	0	9.56297e-05	0	0.00433056	0	0	0	0.000264536	0	3.33062e-06
GO:0009988~cell-cell recognition	29.6552	29.6552	248.181	248.181	335.079	335.079	235.905	235.905	442.698	442.698	279.207	279.207	133.827	133.827	82.4278	82.4278	0	0		0	0	0	0.639661	0	0.834179	0	0	0	0.624386	0	0.211199	0	0	0	0	0	0	0	0	0	9.56297e-05	0	0.00433056	0	0	0	0.000264536	0	3.33062e-06
GO:0035036~sperm-egg recognition	29.6552	29.6552	248.181	248.181	335.079	335.079	235.905	235.905	442.698	442.698	279.207	279.207	133.827	133.827	82.4278	82.4278	0	0		0	0	0	0.639661	0	0.834179	0	0	0	0.624386	0	0.211199	0	0	0	0	0	0	0	0	0	9.56297e-05	0	0.00433056	0	0	0	0.000264536	0	3.33062e-06
GO:0008637~apoptotic mitochondrial changes	87.5704	87.5704	294.345	105.353	256.972	138.46	309.945	123.339	352.796	88.1478	347.338	58.9912	75.0773	75.0773	58.2308	58.2308	109.608	34.3863		0	0.624667	0.469511	0.213509	0.738632	0.342557	0.937395	0	0.757998	0.0506396	0.774497	0.0586359	0	0.668977	0	0.21496	0	1.02666	0	8.65317e-05	0.000463434	3.97591e-06	0.00164735	0.000519365	0.00135869	0	0.00190808	1.98263e-07	0.00188637	1.42696e-07
GO:0010670~positive regulation of oxygen and reactive oxygen species metabolic process	0	0	0	0	377.274	136.143	217.955	-217.955	208.88	-208.88	411.413	-177.59	563.198	563.198	0	0	111.433	111.433		0	0	0	0	0	0	0	0	0	0	0	0	0	0	0	0	0	0	0	0	0	0	0	0	0	0	0	0	0	0
GO:0048661~positive regulation of smooth muscle cell proliferation	0	0	192.61	5.72943	185.677	57.469	315.783	244.531	469.316	315.779	356.483	296.456	120.184	120.184	127.774	127.774	68.032	-68.032		0	0	0	0	0.338775	0	0	0.323283	0	0.242814	0	0.260847	0	0.533756	0	0.518078	0	0	0	0	0	0	0.000270984	0	0	4.70159e-05	0	2.50324e-05	0	6.82229e-06
GO:0010623~developmental programmed cell death	206.975	33.1506	405.59	210.732	274.307	-133.678	62.3574	-62.3574	161.747	-0.318888	237.403	65.7943	136.152	136.152	279.641	-79.8072	0	0		0	0	0	0	0	0	0	0	0	0	0	0	0	0	0	0	0	0	0	0	0	0	0	0	0	0	0	0	0	0
GO:0035234~germ cell programmed cell death	206.975	33.1506	405.59	210.732	274.307	-133.678	62.3574	-62.3574	161.747	-0.318888	237.403	65.7943	136.152	136.152	279.641	-79.8072	0	0		0	0	0	0	0	0	0	0	0	0	0	0	0	0	0	0	0	0	0	0	0	0	0	0	0	0	0	0	0	0
GO:0030511~positive regulation of transforming growth factor beta receptor signaling pathway	0	0	221.68	141.245	248.673	122.125	228.639	-42.8321	354.957	66.5645	492.104	192.337	187.733	187.733	28.5744	28.5744	242.339	-151.487		0	0	0	0.639661	0	0.834179	0	0.268778	0	0.194789	0	1.34916	0	0	0	0	1.12138	0	0	0	0	9.56297e-05	0	0.00433056	0	4.08127e-05	0	1.31107e-05	0	4.2733e-06
GO:0060058~positive regulation of apoptosis involved in mammary gland involution	180.095	180.095	462.242	462.242	243.141	243.141	0	0	294.337	294.337	227.398	227.398	204.228	204.228	149.875	149.875	0	0		0	0	0	0	0	0.661205	0	0	0	0.541249	0	0	0	0	0	0	0	0	0	0	0	0	0	0.00338839	0	0	0	0.000147841	0	0
GO:0043631~RNA polyadenylation	0	0	334.471	249.882	135.733	135.733	292.047	221.193	584.652	475.192	336.848	207.154	55.0364	55.0364	21.581	-21.581	197.255	-164.223		0	0	0	0	0	0.282119	0	0	0	0	0	0	0	0	0	0	0	0	0	0	0	0	0	0.000279219	0	0	0	0	0	0
GO:0021872~generation of neurons in the forebrain	100.344	-100.344	305.236	-305.236	149.706	-149.706	290.743	-290.743	318.118	-318.118	470.543	-470.543	53.1608	-53.1608	72.1379	-72.1379	141.801	141.801		0	0	0	0	0	0	0	0	0	0	0	0	0	0	0	0	0	0	0	0	0	0	0	0	0	0	0	0	0	0
GO:0021879~forebrain neuron differentiation	100.344	-100.344	305.236	-305.236	149.706	-149.706	290.743	-290.743	318.118	-318.118	470.543	-470.543	53.1608	-53.1608	72.1379	-72.1379	141.801	141.801		0	0	0	0	0	0	0	0	0	0	0	0	0	0	0	0	0	0	0	0	0	0	0	0	0	0	0	0	0	0
GO:0001541~ovarian follicle development	59.4324	59.4324	376.402	279.992	198.771	162.997	213.847	182.43	382.876	325.77	369.693	331.927	58.4699	58.4699	93.7523	93.7523	138.344	-138.344		0	0.253026	0	0.641	0	0.900377	0	0.407792	0	1.10798	0	0.673942	0	0.273067	0	0.754618	0.669134	0	0	4.35698e-05	0	8.82048e-05	0	0.00362071	0	7.57752e-05	0	0.000192886	0	9.73914e-06
GO:0032104~regulation of response to extracellular stimulus	41.2549	-41.2549	252.041	-88.2004	310.907	-169.473	258.051	-139.974	445.85	-286.862	353.037	-269.471	32.6576	-32.6576	58.3095	-58.3095	80.1192	80.1192		0.573139	0	1.07543	0	0.72376	0	0.55192	0	0.4582	0	0.466869	0	0	0	0.430868	0	0	0	1.4533e-06	0	0.013897	0	0.00151151	0	0.000231451	0	0.000519701	0	0.000449134	0
GO:0032107~regulation of response to nutrient levels	41.2549	-41.2549	252.041	-88.2004	310.907	-169.473	258.051	-139.974	445.85	-286.862	353.037	-269.471	32.6576	-32.6576	58.3095	-58.3095	80.1192	80.1192		0.573139	0	1.07543	0	0.72376	0	0.55192	0	0.4582	0	0.466869	0	0	0	0.430868	0	0	0	1.4533e-06	0	0.013897	0	0.00151151	0	0.000231451	0	0.000519701	0	0.000449134	0
GO:0045059~positive thymic T cell selection	0	0	165.469	165.469	188.302	-188.302	361.546	-268.207	629.464	-545.325	259.926	-259.926	71.6961	-71.6961	75.3795	-75.3795	0	0		0	0	0	0	0	0	0	0	0	0	0	0	0	0	0	0	0	0	0	0	0	0	0	0	0	0	0	0	0	0
GO:0002064~epithelial cell development	0	0	234.309	161.828	348.628	308.548	350.057	275.799	372.637	316.426	309.838	272.869	83.2636	83.2636	50.9507	50.9507	54.3266	-54.3266		0	0	0	0	0	0.173987	0	0	0	0.106335	0	0	0	0.333645	0	0	0	0	0	0	0	0	0	5.85446e-05	0	0	0	2.24285e-06	0	0
GO:0060558~regulation of calcidiol 1-monooxygenase activity	0	0	123.962	123.962	151.966	151.966	460.321	357.771	535.315	535.315	321.835	321.835	74.045	0.611552	77.4028	77.4028	85.04	-85.04		0	0	0	0	0	0	0	0	0	0	0	0	0	0	0	0	0	0	0	0	0	0	0	0	0	0	0	0	0	0
GO:0002478~antigen processing and presentation of exogenous peptide antigen	0	0	136.44	-26.1265	168.69	-168.69	234.719	-203.606	489.829	-461.782	468.241	-468.241	71.7355	-71.7355	172.272	-172.272	118.032	118.032		0	0	0	0	0.174879	0	0.401069	0	0.713759	0	0.32735	0	0.936766	0	0.962138	0	0	0.256233	0	0	0	0	2.47785e-05	0	8.50804e-05	0	0.00164623	0	0.000137226	0
GO:0048149~behavioral response to ethanol	125.648	125.648	342.566	259.159	155.237	110.016	369.818	-83.5696	427.041	170.676	316.465	81.4867	0	0	0	0	73.4383	-73.4383		0	0	0	0	0	0	0.322714	0	0	0	0.278252	0	0	0	0	0	0	0	0	0	0	0	0	0	3.63675e-05	0	0	0	6.56999e-05	0
GO:0000272~polysaccharide catabolic process	31.4029	-31.4029	161.888	-108.222	324.56	-73.7941	333.543	-199.929	363.146	-254.959	315.515	-199.108	152.028	-12.616	53.8828	53.8828	16.0299	-16.0299		0	0	0.190913	0	0.283221	0	0.207337	0	0.167226	0	0.170891	0.211199	0.471955	0	0	0	0	0	0	0	4.73124e-05	0	0.000128544	0	1.20647e-05	0	1.58862e-05	0	1.79786e-05	3.33062e-06
GO:0015695~organic cation transport	46.1444	-46.1444	262.861	-218.614	214.274	-74.2171	266.521	-63.5656	426.832	-207.046	304.211	-115.433	139.636	-59.3418	68.4167	-68.4167	74.6043	74.6043		0.52422	0	0.126069	0	0.203966	0.203008	0.139535	0.600825	0.381669	0.441759	0.389689	0.477296	0.374356	0	0	0	0	0.290374	3.94809e-06	0	1.11959e-05	0	3.9694e-05	0.000100473	3.24222e-06	0.000127899	0.000314326	8.01513e-05	0.00023082	1.96294e-05
GO:0008037~cell recognition	21.5666	21.5666	235.922	177.946	290.125	244.699	300.068	260.766	447.965	353.446	316.101	260.817	80.9206	80.9206	35.3262	35.3262	61.8649	-40.3918		0	0.189235	0.040698	0.815725	0.0858238	0.667152	0	0.0779456	0.139309	0.424233	0.0327364	0.19944	0	0.206944	0	0	0	0	0	2.54109e-05	1.53491e-07	9.48321e-05	2.51221e-06	0.00336932	0	7.74322e-07	7.57391e-06	6.2172e-05	2.8419e-08	3.05081e-06
GO:0043392~negative regulation of DNA binding	0	0	132.555	-34.2844	96.6522	27.6257	236.283	76.218	515.468	230.223	536.214	296.001	60.7083	60.7083	148.799	148.799	156.936	-72.2379		0	0	0.268608	0	0	0	0.0804962	0	0.22774	0	0.234005	0	0	0	0	0	0	0.202268	0	0	0.000109169	0	0	0	4.61762e-07	0	5.21913e-05	0	3.5672e-05	0
GO:0043433~negative regulation of transcription factor activity	0	0	132.555	-34.2844	96.6522	27.6257	236.283	76.218	515.468	230.223	536.214	296.001	60.7083	60.7083	148.799	148.799	156.936	-72.2379		0	0	0.268608	0	0	0	0.0804962	0	0.22774	0	0.234005	0	0	0	0	0	0	0.202268	0	0	0.000109169	0	0	0	4.61762e-07	0	5.21913e-05	0	3.5672e-05	0
GO:0008286~insulin receptor signaling pathway	24.0074	24.0074	250.377	208.772	199.916	199.916	249.906	189.552	431.799	269.983	324.122	217.292	140.633	63.973	102.238	51.7154	77.3294	-26.017		0	0	0	0.641	0	0.432202	0.0804962	0.857979	0.22774	1.10798	0.234005	0.673942	0	0.273067	0.286264	0.260639	0.669134	0	0	0	0	8.82048e-05	0	0.000953512	4.61762e-07	8.72089e-05	5.21913e-05	0.000192886	3.5672e-05	9.73914e-06
GO:0051291~protein heterooligomerization	88.027	88.027	151.941	151.941	320.427	320.427	299.55	299.55	332.926	332.926	378.246	378.246	82.8926	82.8926	62.3755	62.3755	127.866	-127.866		0	0	0	0.407521	0	0.510429	0	0.494023	0	0.399343	0	0.420978	0	0	0	0	0	0	0	0	0	2.5771e-05	0	0.001367	0	0.000108861	0	5.67055e-05	0	1.38478e-05
GO:0043367~CD4-positive, alpha beta T cell differentiation	64.7768	-64.7768	209.52	80.5573	133.655	27.9013	223.009	-10.2888	454.603	272.289	484.887	61.7808	95.1579	-95.1579	43.5993	-43.5993	396.227	-60.9001		0	0	0	0	0	0	0	0	0.361938	0	0.366997	0	0	0	0	0	0	0	0	0	0	0	0	0	0	0	0.000247506	0	0.00019319	0
GO:0016051~carbohydrate biosynthetic process	17.8975	10.7002	226.637	114.13	251.505	166.363	267.037	129.68	323.167	173.151	327.079	110.511	152.557	31.3176	138.792	79.9751	28.9453	-21.2374		0	0.033255	0.313961	0.0951533	0.104487	0.229227	0.212078	0.377882	0.236475	0.327374	0.247934	0.386203	0.385127	0.161316	0.044767	0.0357438	0.0247285	0	0	1.82014e-07	0.000197833	3.58388e-07	4.58097e-06	0.00014986	1.34006e-05	6.86242e-05	5.38152e-05	4.5157e-05	4.75101e-05	1.10758e-05
GO:0048871~multicellular organismal homeostasis	19.15	19.15	252.866	137.131	199.52	168.447	255.843	226.698	381.744	329.256	386.344	337.61	102.816	102.816	105.432	105.432	119.398	-91.4681		0	0.157906	0.210723	1.6722	0.0419575	1.10066	0.0143994	0.695057	0.155433	1.60911	0.0761995	0.69501	0	0.755216	0	1.61189	1.37712	0.103017	0	1.29126e-05	5.19758e-05	0.00205922	1.62998e-07	0.00443587	5.56032e-10	0.000130822	1.28654e-05	4.69181e-05	8.4395e-07	9.69052e-06
GO:0060044~negative regulation of cardiac muscle cell proliferation	0	0	54.5102	54.5102	344.644	344.644	240.518	240.518	298.896	298.896	354.501	354.501	216.294	216.294	191.916	191.916	0	0		0	0	0	0	0	0	0	0.643675	0	0.541249	0	0	0	0	0	0	0	0	0	0	0	0	0	0	0	0.000141026	0	0.000147841	0	0
GO:0031503~protein complex localization	36.3163	-36.3163	305.429	-305.429	136.838	-136.838	278.117	-278.117	406.046	-406.046	368.991	-368.991	73.3339	-73.3339	90.0056	-90.0056	234.75	234.75		0	0	1.17337	0	0.511777	0	1.22233	0	1.10007	0	1.11164	0	0	0	0	0	0	0.627044	0	0	0.0185502	0	0.000814976	0	0.000833719	0	0.00885324	0	0.0052227	0
GO:0045039~protein import into mitochondrial inner membrane	23.3309	-23.3309	203.641	-80.5563	198.351	-134.041	178.814	-178.814	400.14	-219.531	482.586	-295.833	93.8392	-93.8392	112.774	-10.0992	95.22	95.22		0	0	0.238535	0	0.979322	0	0.256615	0	0.680696	0	0.690756	0	0.537217	0	0.550227	0	0	0	0	0	7.89378e-05	0	0.00284423	0	2.43469e-05	0	0.00151708	0	0.00124256	0
GO:0008629~induction of apoptosis by intracellular signals	46.6362	46.6362	302.571	204.817	261.689	185.444	288.484	149.72	314.333	162.859	330.722	161.576	62.9109	62.9109	75.9688	75.9688	92.6171	-14.4666		0	0.534622	0.147587	1.18596	0.275535	0.606441	0.407326	0.0677176	0.118569	0.70832	0.122932	0.173849	0	0.189523	0	1.08745	0.148775	0.130654	0	0.000146473	1.93672e-05	0.000211552	0.000120309	0.00274465	8.45631e-05	5.0228e-07	4.80057e-06	0.000334595	5.41341e-06	2.99957e-06
GO:0018202~peptidyl-histidine modification	0	0	617.349	564.297	230.503	230.503	296.995	244.69	246.268	59.6298	84.6738	36.6753	106.011	106.011	89.6622	89.6622	0	0		0	0	0	0	0	0	0	0.394932	0	0.30757	0	0	0	0	0	0	0	0	0	0	0	0	0	0	0	7.45372e-05	0	3.92574e-05	0	0
GO:0006265~DNA topological change	23.497	-23.497	252.881	-58.6962	455.567	-341.634	91.3482	-8.46593	370.678	90.0138	303.048	-167.791	171.9	-171.9	0	0	32.7034	32.7034		0	0	0.238535	0.249603	0	0	0	0	0.212218	0.242814	0.216311	0	0	0	0	0	0	0	0	0	7.89378e-05	6.32119e-06	0	0	0	0	4.33568e-05	2.50324e-05	3.38193e-05	0
GO:0007044~cell-substrate junction assembly	0	0	366.784	213.731	289.014	169.246	197.619	126.901	333.86	191.289	326.812	217.118	94.0405	94.0405	59.7074	59.7074	69.2856	-10.2245		0	0	0.154511	0.1636	0.239377	0	0.169399	0.225928	0.133247	0.158015	0.13652	0	0	0.415546	0	0.401012	0	0	0	0	2.25811e-05	1.81909e-06	7.62472e-05	0	6.04255e-06	2.72171e-05	7.15372e-06	6.40316e-06	8.6762e-06	0
GO:0007040~lysosome organization	15.7313	-15.7313	179.344	-49.0596	274.189	6.13121	306.321	-96.7455	412.056	-219.946	408.879	-189.046	14.5344	-14.5344	54.975	-54.975	88.4473	32.9227		0	0	0.367831	0	1.86244	0	0.858396	0	1.98001	0.106335	1.28701	0	0	0	0.962138	0	0	0.256233	0	0	0.000258671	0	0.0037637	0	0.00103666	0	0.037887	2.24285e-06	0.00763102	0
GO:0032465~regulation of cytokinesis	0	0	418.861	-418.861	206.336	-206.336	310.292	-310.292	379.308	-379.308	162.367	-162.367	0	0	188.462	5.80396	0	0		0	0	0.535577	0	0	0	0	0	0.500054	0	0	0	0	0	0	0	0	0	0	0	0.00060339	0	0	0	0	0	0.000720458	0	0	0
GO:0016601~Rac protein signal transduction	34.4586	34.4586	265.852	265.852	285.732	285.732	195.85	149.257	269.258	269.258	285.07	285.07	210.63	129.146	115.564	115.564	0	0		0	0	0	0.315029	0	0	0	0.394932	0	0.30757	0	0.327344	0	0.616453	0	0.600179	0	0	0	0	0	1.36753e-05	0	0	0	7.45372e-05	0	3.92574e-05	0	8.67597e-06
GO:0043249~erythrocyte maturation	69.5961	-9.5883	204.495	28.3145	214.544	-7.50505	337.755	-62.5193	469.025	148.544	295.434	59.4878	34.3711	-34.3711	36.642	-36.642	0	0		0	0	0	0	0	0.410266	0	0.394932	0	0.30757	0	0.327344	0	0	0	0	0	0	0	0	0	0	0	0.000952478	0	7.45372e-05	0	3.92574e-05	0	8.67597e-06
GO:0002541~activation of plasma proteins involved in acute inflammatory response	0	0	163.94	27.5318	212.017	146.232	287.616	204.806	352.723	85.2725	316.109	125.903	155.444	131.064	173.404	115.214	0	0		0	0	0.0706588	0	0.130339	0	0.0804962	0	0.22774	0	0.0592124	0	0	0	0	0	0	0	0	0	1.27282e-06	0	1.02614e-05	0	4.61762e-07	0	5.21913e-05	0	2.96285e-07	0
GO:0006956~complement activation	0	0	163.94	27.5318	212.017	146.232	287.616	204.806	352.723	85.2725	316.109	125.903	155.444	131.064	173.404	115.214	0	0		0	0	0.0706588	0	0.130339	0	0.0804962	0	0.22774	0	0.0592124	0	0	0	0	0	0	0	0	0	1.27282e-06	0	1.02614e-05	0	4.61762e-07	0	5.21913e-05	0	2.96285e-07	0
GO:0030100~regulation of endocytosis	0	0	198.22	135.618	244.652	222.837	281.049	243.696	370.572	288.795	316.43	279.205	131.671	131.671	117.14	83.0688	47.2374	-36.974		0	0	0.0237757	0.0267668	0	0.0570101	0	0.47012	0.0174203	0.293983	0	0.132504	0	0.500305	0.170194	0.150058	0	0	0	0	1.69206e-08	7.01724e-09	0	1.053e-06	0	0.000104056	1.83868e-09	3.6291e-05	0	1.93659e-06
GO:0032388~positive regulation of intracellular transport	67.9959	45.6007	325.15	11.8171	157.957	74.8935	274.692	89.3639	324.321	177.149	315.892	64.3533	123.556	-18.6185	66.8668	1.93571	55.6234	-19.9677		0	0.311928	0.799695	0.110889	0.174879	0.552543	0	0.163264	0.0864846	0.106335	0.32735	0.118541	0	0.930022	0.347875	0	0	0	0	6.69968e-05	0.00376014	5.99834e-07	2.47785e-05	0.00179595	0	6.15002e-06	1.30666e-06	2.24285e-06	0.000137226	1.33181e-06
GO:0005979~regulation of glycogen biosynthetic process	132.041	132.041	401.026	401.026	107.483	107.483	269.731	269.731	302.082	302.082	218.318	218.318	124.339	124.339	93.5633	93.5633	0	0		0	0	0	0.550193	0	0	0	0.643675	0	0.541249	0	0	0	0	0	0	0	0	0	0	0	6.7802e-05	0	0	0	0.000141026	0	0.000147841	0	0
GO:0010962~regulation of glucan biosynthetic process	132.041	132.041	401.026	401.026	107.483	107.483	269.731	269.731	302.082	302.082	218.318	218.318	124.339	124.339	93.5633	93.5633	0	0		0	0	0	0.550193	0	0	0	0.643675	0	0.541249	0	0	0	0	0	0	0	0	0	0	0	6.7802e-05	0	0	0	0.000141026	0	0.000147841	0	0
GO:0032881~regulation of polysaccharide metabolic process	132.041	132.041	401.026	401.026	107.483	107.483	269.731	269.731	302.082	302.082	218.318	218.318	124.339	124.339	93.5633	93.5633	0	0		0	0	0	0.550193	0	0	0	0.643675	0	0.541249	0	0	0	0	0	0	0	0	0	0	0	6.7802e-05	0	0	0	0.000141026	0	0.000147841	0	0
GO:0032885~regulation of polysaccharide biosynthetic process	132.041	132.041	401.026	401.026	107.483	107.483	269.731	269.731	302.082	302.082	218.318	218.318	124.339	124.339	93.5633	93.5633	0	0		0	0	0	0.550193	0	0	0	0.643675	0	0.541249	0	0	0	0	0	0	0	0	0	0	0	6.7802e-05	0	0	0	0.000141026	0	0.000147841	0	0
GO:0045725~positive regulation of glycogen biosynthetic process	132.041	132.041	401.026	401.026	107.483	107.483	269.731	269.731	302.082	302.082	218.318	218.318	124.339	124.339	93.5633	93.5633	0	0		0	0	0	0.550193	0	0	0	0.643675	0	0.541249	0	0	0	0	0	0	0	0	0	0	0	6.7802e-05	0	0	0	0.000141026	0	0.000147841	0	0
GO:0045924~regulation of female receptivity	138.173	138.173	300.111	300.111	182.363	182.363	186.364	186.364	290.596	290.596	429.922	429.922	0	0	113.983	113.983	145.566	-145.566		0	0	0	0	0	0	0	0	0	0	0	0	0	0	0	0	0	0	0	0	0	0	0	0	0	0	0	0	0	0
GO:0050805~negative regulation of synaptic transmission	138.173	138.173	300.111	300.111	182.363	182.363	186.364	186.364	290.596	290.596	429.922	429.922	0	0	113.983	113.983	145.566	-145.566		0	0	0	0	0	0	0	0	0	0	0	0	0	0	0	0	0	0	0	0	0	0	0	0	0	0	0	0	0	0
GO:0060180~female mating behavior	138.173	138.173	300.111	300.111	182.363	182.363	186.364	186.364	290.596	290.596	429.922	429.922	0	0	113.983	113.983	145.566	-145.566		0	0	0	0	0	0	0	0	0	0	0	0	0	0	0	0	0	0	0	0	0	0	0	0	0	0	0	0	0	0
GO:0048520~positive regulation of behavior	12.241	12.241	148.116	-60.3289	216.307	-15.5421	203.531	-69.3182	339.94	-47.9174	387.963	-19.2539	219.83	75.4488	112.342	-6.56325	99.52	-25.3632		0	0	0.0706588	0.0766274	0	0.12957	0	0.120358	0	0.0729458	0	0.304235	0	0.783579	0	0.260639	0	0.202268	0	0	1.27282e-06	2.31211e-07	0	2.25707e-05	0	2.7393e-06	0	6.42884e-07	0	6.29775e-06
GO:0050920~regulation of chemotaxis	12.241	12.241	148.116	-60.3289	216.307	-15.5421	203.531	-69.3182	339.94	-47.9174	387.963	-19.2539	219.83	75.4488	112.342	-6.56325	99.52	-25.3632		0	0	0.0706588	0.0766274	0	0.12957	0	0.120358	0	0.0729458	0	0.304235	0	0.783579	0	0.260639	0	0.202268	0	0	1.27282e-06	2.31211e-07	0	2.25707e-05	0	2.7393e-06	0	6.42884e-07	0	6.29775e-06
GO:0050921~positive regulation of chemotaxis	12.241	12.241	148.116	-60.3289	216.307	-15.5421	203.531	-69.3182	339.94	-47.9174	387.963	-19.2539	219.83	75.4488	112.342	-6.56325	99.52	-25.3632		0	0	0.0706588	0.0766274	0	0.12957	0	0.120358	0	0.0729458	0	0.304235	0	0.783579	0	0.260639	0	0.202268	0	0	1.27282e-06	2.31211e-07	0	2.25707e-05	0	2.7393e-06	0	6.42884e-07	0	6.29775e-06
GO:0055081~anion homeostasis	0	0	197.845	-197.845	156.848	-156.848	279.965	-279.965	340.222	-340.222	333.402	-333.402	224.094	-224.094	105.642	-105.642	0	0		0	0	0.394167	0	0.511777	0	1.22233	0	1.10007	0	1.11164	0	0.730728	0	0	0	0	0	0	0	0.000291303	0	0.000814976	0	0.000833719	0	0.00885324	0	0.0052227	0
GO:0046325~negative regulation of glucose import	0	0	151.314	151.314	151.966	151.966	409.046	409.046	481.76	481.76	321.835	321.835	37.3283	37.3283	77.4028	77.4028	85.04	-85.04		0	0	0	0.315029	0	0	0	0	0	0.30757	0	0	0	0	0	0	0	0	0	0	0	1.36753e-05	0	0	0	0	0	3.92574e-05	0	0
GO:0045995~regulation of embryonic development	37.7259	37.7259	147.082	80.2982	157.011	84.2674	309.619	205.269	467.543	272.799	315.673	277.934	56.0219	56.0219	139.397	0.35914	88.5637	-88.5637		0	0	0	0.537165	0.239377	0.721304	0.169399	0.691493	0.133247	0.522862	0	0.56082	0	0.415546	0.430868	0.401012	0.358058	0	0	0	0	6.53152e-05	7.62472e-05	0.00431819	6.04255e-06	0.000137389	7.15372e-06	0.000131464	0	1.98611e-05
GO:0002705~positive regulation of leukocyte mediated immunity	14.9485	-14.9485	141.102	80.1349	169.904	107.813	217.28	159.619	350.91	173.929	382.993	89.9846	166.217	76.2129	185.802	58.4131	93.4324	-12.0584		0	0	0.0488153	0.0535921	0.344382	0.0977567	0.056715	0.0898824	0.757998	0.0506396	0.169099	0.0586359	0.228975	0	0.238643	0	0	0	0	0	3.38947e-07	6.74282e-08	0.000286805	7.55461e-06	1.24813e-07	1.13535e-06	0.00190808	1.98263e-07	1.8366e-05	1.42696e-07
GO:0002708~positive regulation of lymphocyte mediated immunity	14.9485	-14.9485	141.102	80.1349	169.904	107.813	217.28	159.619	350.91	173.929	382.993	89.9846	166.217	76.2129	185.802	58.4131	93.4324	-12.0584		0	0	0.0488153	0.0535921	0.344382	0.0977567	0.056715	0.0898824	0.757998	0.0506396	0.169099	0.0586359	0.228975	0	0.238643	0	0	0	0	0	3.38947e-07	6.74282e-08	0.000286805	7.55461e-06	1.24813e-07	1.13535e-06	0.00190808	1.98263e-07	1.8366e-05	1.42696e-07
GO:0043618~regulation of transcription from RNA polymerase II promoter in response to stress	0	0	47.5914	47.5914	173.41	173.41	346.073	346.073	323.627	323.627	345.649	345.649	304.929	304.929	86.7429	86.7429	0	0		0	0	0	0	0	0	0	0	0	0	0	0	0	0	0	0	0	0	0	0	0	0	0	0	0	0	0	0	0	0
GO:0043619~regulation of transcription from RNA polymerase II promoter in response to oxidative stress	0	0	47.5914	47.5914	173.41	173.41	346.073	346.073	323.627	323.627	345.649	345.649	304.929	304.929	86.7429	86.7429	0	0		0	0	0	0	0	0	0	0	0	0	0	0	0	0	0	0	0	0	0	0	0	0	0	0	0	0	0	0	0	0
GO:0043620~regulation of transcription in response to stress	0	0	47.5914	47.5914	173.41	173.41	346.073	346.073	323.627	323.627	345.649	345.649	304.929	304.929	86.7429	86.7429	0	0		0	0	0	0	0	0	0	0	0	0	0	0	0	0	0	0	0	0	0	0	0	0	0	0	0	0	0	0	0	0
GO:0009595~detection of biotic stimulus	0	0	325.231	-67.9257	193.279	101.066	333.768	-8.98627	332.379	-53.7673	328.819	-172.396	0	0	113.733	60.5987	150.144	111.672		0	0	0	0	0	0	0.256615	0	0.212218	0	0.216311	0.260847	0	0	0	0	0	0	0	0	0	0	0	0	2.43469e-05	0	4.33568e-05	0	3.38193e-05	6.82229e-06
GO:0034103~regulation of tissue remodeling	72.0378	72.0378	238.513	131.28	187.785	6.72713	79.9975	-79.9975	404.786	-169.316	222.411	-40.493	251.361	-87.9783	161.337	-41.4365	0	0		0	0	0.238535	0	0.338775	0.337595	0.256615	0	0.212218	0.242814	0.216311	0	0	0	0	0	0	0	0	0	7.89378e-05	0	0.000270984	0.00049709	2.43469e-05	0	4.33568e-05	2.50324e-05	3.38193e-05	0
GO:0032770~positive regulation of monooxygenase activity	0	0	99.1697	99.1697	187.991	55.1552	402.581	251.892	535.746	320.759	296.022	218.914	29.8626	29.8626	61.9222	61.9222	68.032	-68.032		0	0	0	0	0	0	0	0	0	0	0	0	0	0	0	0	0	0	0	0	0	0	0	0	0	0	0	0	0	0
GO:0051044~positive regulation of membrane protein ectodomain proteolysis	0	0	99.1697	99.1697	187.991	55.1552	402.581	251.892	535.746	320.759	296.022	218.914	29.8626	29.8626	61.9222	61.9222	68.032	-68.032		0	0	0	0	0	0	0	0	0	0	0	0	0	0	0	0	0	0	0	0	0	0	0	0	0	0	0	0	0	0
GO:0030002~cellular anion homeostasis	0	0	105.198	-105.198	58.5488	-58.5488	201.994	-201.994	378.307	-378.307	413.596	-413.596	295.321	-295.321	158.463	-158.463	0	0		0	0	0	0	0	0	0.559363	0	0.500054	0	0.505655	0	0	0	0	0	0	0	0	0	0	0	0	0	0.000236236	0	0.000720458	0	0.000521592	0
GO:0006664~glycolipid metabolic process	126.063	-5.99967	320.95	14.4141	174.756	-104.442	126.174	-84.2492	281.593	-115.368	336.786	-158.073	68.0761	68.0761	173.867	-73.9497	93.4724	93.4724		0.630945	0	0.190913	0.200954	0.283221	0	0.207337	0	0.167226	0.194789	0.170891	0.211199	0	0	0.484507	0	0	0	9.27672e-07	0	4.73124e-05	2.81654e-06	0.000128544	0	1.20647e-05	0	1.58862e-05	1.31107e-05	1.79786e-05	3.33062e-06
GO:0006687~glycosphingolipid metabolic process	126.063	-5.99967	320.95	14.4141	174.756	-104.442	126.174	-84.2492	281.593	-115.368	336.786	-158.073	68.0761	68.0761	173.867	-73.9497	93.4724	93.4724		0.630945	0	0.190913	0.200954	0.283221	0	0.207337	0	0.167226	0.194789	0.170891	0.211199	0	0	0.484507	0	0	0	9.27672e-07	0	4.73124e-05	2.81654e-06	0.000128544	0	1.20647e-05	0	1.58862e-05	1.31107e-05	1.79786e-05	3.33062e-06
GO:0045046~protein import into peroxisome membrane	270.391	-123.902	459.182	-284.72	214.018	-214.018	222.932	-222.932	216.601	-216.601	151.218	-151.218	73.8796	-73.8796	0	0	0	0		0	0	0	0	0	0	0	0	0	0	0	0	0	0	0	0	0	0	0	0	0	0	0	0	0	0	0	0	0	0
GO:0050709~negative regulation of protein secretion	0	0	70.8355	70.8355	86.8379	86.8379	327.307	140.174	528.38	83.4093	310.235	57.5765	234.874	-192.213	44.2302	44.2302	131.738	-131.738		0	0	0	0	0	0	0.169399	0	0.133247	0	0.13652	0	0.418761	0	0	0	0.998003	0	0	0	0	0	0	0	6.04255e-06	0	7.15372e-06	0	8.6762e-06	0
GO:0009886~post-embryonic morphogenesis	72.0378	72.0378	514.561	-144.768	149.711	-65.334	124.253	-124.253	271.004	-174.147	294.782	-112.864	81.6913	81.6913	92.7531	27.1472	66.018	66.018		0	0	0	0	0	0	0	0	0	0	0	0	0	0	0	0	0	0	0	0	0	0	0	0	0	0	0	0	0	0
GO:0048569~post-embryonic organ development	72.0378	72.0378	514.561	-144.768	149.711	-65.334	124.253	-124.253	271.004	-174.147	294.782	-112.864	81.6913	81.6913	92.7531	27.1472	66.018	66.018		0	0	0	0	0	0	0	0	0	0	0	0	0	0	0	0	0	0	0	0	0	0	0	0	0	0	0	0	0	0
GO:0007271~synaptic transmission, cholinergic	167.531	167.531	401.15	401.15	176.835	176.835	190.832	190.832	398.478	398.478	265.301	265.301	0	0	0	0	97.9177	-97.9177		0	0	0	0	0	0	0	0	0	0	0	0	0	0	0	0	0	0	0	0	0	0	0	0	0	0	0	0	0	0
GO:0032691~negative regulation of interleukin-1 beta production	167.531	167.531	401.15	401.15	176.835	176.835	190.832	190.832	398.478	398.478	265.301	265.301	0	0	0	0	97.9177	-97.9177		0	0	0	0	0	0	0	0	0	0	0	0	0	0	0	0	0	0	0	0	0	0	0	0	0	0	0	0	0	0
GO:0032692~negative regulation of interleukin-1 production	167.531	167.531	401.15	401.15	176.835	176.835	190.832	190.832	398.478	398.478	265.301	265.301	0	0	0	0	97.9177	-97.9177		0	0	0	0	0	0	0	0	0	0	0	0	0	0	0	0	0	0	0	0	0	0	0	0	0	0	0	0	0	0
GO:0002718~regulation of cytokine production during immune response	0	0	82.6414	82.6414	101.311	101.311	336.315	209.08	560.521	153.232	349.659	79.4549	117.366	-67.5954	51.6019	51.6019	131.614	-131.614		0	0	0	0	0	0	0	0	0	0	0	0	0	0	0	0	0.408729	0	0	0	0	0	0	0	0	0	0	0	0	0
GO:0043101~purine salvage	107.576	107.576	349.265	78.742	91.5687	-30.7253	224.835	-53.3244	276.162	-174.224	234.966	88.9528	122.128	122.128	190.336	71.9973	81.1053	-81.1053		0	0	0	0	0	0	0	0.494023	0	0	0	0	0	0	0	0.710124	0	0	0	0	0	0	0	0	0	0.000108861	0	0	0	0
GO:0006090~pyruvate metabolic process	0	0	160.863	-60.207	222.114	-39.8091	215.951	-105.665	335.379	-27.6198	341.99	-119.034	214.806	-187.984	104.686	-44.5302	0	0		0	0	0.0853571	0.0920086	0	0	0.0963024	0.139904	0.269463	0.32104	0.276282	0.0989235	0.304126	0	0	0	0	0	0	0	2.69562e-06	3.20127e-07	0	0	9.06672e-07	4.56326e-06	8.58433e-05	4.14551e-05	6.42708e-05	8.208e-07
GO:0006094~gluconeogenesis	0	0	160.863	-60.207	222.114	-39.8091	215.951	-105.665	335.379	-27.6198	341.99	-119.034	214.806	-187.984	104.686	-44.5302	0	0		0	0	0.0853571	0.0920086	0	0	0.0963024	0.139904	0.269463	0.32104	0.276282	0.0989235	0.304126	0	0	0	0	0	0	0	2.69562e-06	3.20127e-07	0	0	9.06672e-07	4.56326e-06	8.58433e-05	4.14551e-05	6.42708e-05	8.208e-07
GO:0019835~cytolysis	0	0	129.594	-129.594	232.291	-232.291	230.407	-230.407	596.499	-596.499	406.634	-406.634	0	0	0	0	111.478	111.478		0	0	0.238535	0	0.979322	0	0.78814	0	0.680696	0	0.690756	0	0	0	0	0	0	0	0	0	7.89378e-05	0	0.00284423	0	0.000596825	0	0.00151708	0	0.00124256	0
GO:0008217~regulation of blood pressure	37.6792	29.0246	201.868	142.297	272.949	149.873	232.334	170.797	354.735	224.223	313.443	236.988	82.8963	69.4491	99.4809	88.9408	88.3745	-64.0798		0	0.148179	0.0349303	0.378126	0.0378269	1.43774	0.0454308	0.966705	0.0634839	1.14756	0.0242394	0.938646	0	0.17121	0	0.370353	0.897776	0.0208286	0	1.07196e-05	8.71049e-08	2.11169e-05	1.07331e-07	0.00924539	6.2952e-08	7.86221e-05	3.96335e-07	0.000221043	8.36335e-09	1.05584e-05
GO:0045727~positive regulation of translation	47.5928	47.5928	183.216	183.216	209.301	209.301	207.147	207.147	375.777	375.777	307.873	307.873	170.679	170.679	91.0753	91.0753	48.5943	-48.5943		0	0	0	0.537165	0	1.42259	0	0.225928	0	0.522862	0	0.56082	0	1.12601	0	1.09387	0	0	0	0	0	6.53152e-05	0	0.00950066	0	2.72171e-05	0	0.000131464	0	1.98611e-05
GO:0034380~high-density lipoprotein particle assembly	0	0	0	0	111.167	-111.167	318.434	-318.434	597.385	-597.385	323.683	-323.683	212.763	-212.763	27.7147	-27.7147	0	0		0	0	0	0	0.338775	0	1.58405	0	1.40647	0	1.42323	0	0.537217	0	0	0	0	0	0	0	0	0	0.000270984	0	0.000192483	0	0.0100834	0	0.00872134	0
GO:0001783~B cell apoptosis	123.138	123.138	296.894	165.348	159.964	-54.4926	224.644	-224.644	305.999	-184.928	300.298	-72.9002	102.114	102.114	74.9376	74.9376	51.1721	51.1721		0	0.590106	0	0	0	0	0	0	0	0	0	0	0	0	0	0	0	0	0	7.33174e-05	0	0	0	0	0	0	0	0	0	0
GO:0007530~sex determination	135.336	135.336	292.619	292.619	109.339	109.339	189.103	189.103	211.616	211.616	480.054	480.054	123.047	123.047	46.7817	46.7817	204.959	-204.959		0	0.590106	0	0.315029	0	0.410266	0	0.394932	0	0.30757	0	0.976658	0	0.616453	0	0	0	0	0	7.33174e-05	0	1.36753e-05	0	0.000952478	0	7.45372e-05	0	3.92574e-05	0	8.86141e-06
GO:0045429~positive regulation of nitric oxide biosynthetic process	37.7259	37.7259	197.685	2.94944	152.534	73.2123	327.036	153.299	392.823	144.818	295.607	165.035	56.0219	56.0219	123.882	15.8748	70.3391	-26.8495		0	0	0	0.1636	0	0.238348	0	0.225928	0	0.158015	0	0.172915	0	0.415546	0	0.401012	0	0	0	0	0	1.81909e-06	0	0.000168353	0	2.72171e-05	0	6.40316e-06	0	3.01027e-06
GO:0048821~erythrocyte development	55.6769	-7.67064	203.037	-16.7887	224.512	-58.8801	312.097	-91.909	441.263	52.7925	288.638	-4.70018	27.4968	-27.4968	29.3136	-29.3136	0	0		0	0	0.238535	0	0.338775	0.337595	0.256615	0.323283	0.212218	0.242814	0.216311	0.260847	0	0	0	0	0	0	0	0	7.89378e-05	0	0.000270984	0.00049709	2.43469e-05	4.70159e-05	4.33568e-05	2.50324e-05	3.38193e-05	6.82229e-06
GO:0010811~positive regulation of cell-substrate adhesion	6.26452	-6.26452	196.517	-24.6483	124.424	0.94609	135.377	33.848	297.306	125.057	258.235	115.138	323.761	285.647	237.418	206.623	40.3297	25.5475		0	0	0.0586618	0.0640067	0.113108	0.38427	0.0674859	0.77173	0.0467128	0.986782	0.0484982	1.0629	0	0.723024	0	0.694828	0	0.180657	0	0	6.53208e-07	1.27345e-07	6.94475e-06	0.00075431	2.39002e-07	0.00012239	1.08541e-07	0.00047822	1.47833e-07	4.89792e-06
GO:0009263~deoxyribonucleotide biosynthetic process	0	0	210.931	-210.931	253.08	-253.08	194.592	-194.592	151.387	-151.387	519.547	-519.547	147.359	-147.359	100.215	-100.215	93.3294	93.3294		0	0	0.919877	0	2.25282	0	0	0	0.273695	0	0.862057	0	0	0	0	0	0	0	0	0	0.00583863	0	0.00487517	0	0	0	8.79573e-05	0	0.002072	0
GO:0032101~regulation of response to external stimulus	33.8603	7.20593	189.914	37.9198	232.931	69.6854	248.574	33.3815	351.828	30.8261	302.335	52.8019	117.039	60.374	98.7964	40.5483	58.4363	-7.03995		0.391075	0.274314	0.489663	0.377461	0.821307	0.230691	1.06533	0.512805	0.711238	0.222726	0.742003	0.42596	0.564254	1.21533	1.29908	1.13718	0.212292	0.316842	5.07475e-06	4.85522e-05	0.000499221	2.22529e-05	0.00183543	0.000142989	0.00100366	0.000105212	0.00167079	2.01966e-05	0.00159678	1.47347e-05
GO:0006268~DNA unwinding during replication	51.8856	-51.8856	267.051	-267.051	175.518	-175.518	222.892	-141.235	333.922	-84.8529	349.143	-88.6693	76.6248	-76.6248	98.1934	-98.1934	107.73	-42.3234		0	0	0.238535	0	0	0	0	0	0.212218	0	0.216311	0	0	0	0	0	0	0	0	0	7.89378e-05	0	0	0	0	0	4.33568e-05	0	3.38193e-05	0
GO:0006003~fructose 2,6-bisphosphate metabolic process	60.2667	-60.2667	212.181	-212.181	131.584	-66.2185	190.194	-67.4723	213.543	-213.543	433.545	-197.712	208.395	100.39	124.195	39.8786	65.9554	65.9554		0	0	0	0	0	0	0	0	0	0	0	0.327344	0	0	0	0	0	0	0	0	0	0	0	0	0	0	0	0	0	8.67597e-06
GO:0006639~acylglycerol metabolic process	0	0	205.21	191.596	287.862	258.985	282.483	213.114	402.553	250.458	251.514	171.715	74.3268	5.50276	69.8087	38.3673	64.5642	-64.5642		0	0	0	0.324249	0	0.294424	0.0106545	0.523086	0.00546757	0.30743	0.00585558	0.168544	0.100151	0.33608	0	0.315515	0.565287	0	0	0	0	1.63327e-05	0	0.000334238	1.40061e-10	9.58822e-05	7.38559e-12	4.10761e-05	1.47234e-11	3.09614e-06
GO:0000060~protein import into nucleus, translocation	0	0	107.755	85.201	170.74	155.496	344.897	327.907	472.495	363.757	337.592	197.837	76.3406	76.3406	59.9225	59.9225	84.4415	-35.4015		0	0	0	0.246908	0	0.38427	0	0.361108	0.0467128	0.236883	0.0484982	0.263716	0	0.723024	0	0.236376	0.201791	0	0	0	0	6.3971e-06	0	0.00075431	0	6.59409e-05	1.08541e-07	2.41113e-05	1.47833e-07	5.95072e-06
GO:0033209~tumor necrosis factor-mediated signaling pathway	0	0	123.962	123.962	151.966	151.966	409.046	409.046	398.823	398.823	321.835	321.835	85.6934	85.6934	77.4028	77.4028	85.04	-85.04		0	0	0	0	0	0	0	0	0	0.30757	0	0	0	0.616453	0	0	0	0	0	0	0	0	0	0	0	0	0	3.92574e-05	0	0
GO:0001844~protein insertion into mitochondrial membrane during induction of apoptosis	180.095	180.095	462.242	462.242	188.074	188.074	0	0	121.071	121.071	227.398	227.398	237.994	237.994	149.875	149.875	68.5494	68.5494		0	0	0	0	0	0.661205	0	0	0	0	0	0	0	0.888547	0	0	0	0	0	0	0	0	0	0.00338839	0	0	0	0	0	0
GO:0051204~protein insertion into mitochondrial membrane	180.095	180.095	462.242	462.242	188.074	188.074	0	0	121.071	121.071	227.398	227.398	237.994	237.994	149.875	149.875	68.5494	68.5494		0	0	0	0	0	0.661205	0	0	0	0	0	0	0	0.888547	0	0	0	0	0	0	0	0	0	0.00338839	0	0	0	0	0	0
GO:0048585~negative regulation of response to stimulus	42.8965	19.0107	207.167	55.8625	235.121	22.6292	250.76	-18.3698	377.125	-66.5375	287.757	-38.1974	86.9222	5.15712	75.4531	-5.16337	66.6324	13.3574		0.139661	0.204082	0.515946	0.337575	1.849	0.0627423	1.67526	0.326296	1.29734	0.0692181	1.33177	0.0855755	0.521421	0.231361	1.45956	0.214332	0.0414563	0.338014	4.02339e-06	2.573e-05	0.000590351	2.06772e-05	0.00599157	1.60604e-06	3.72117e-05	4.34416e-05	0.00837953	5.49499e-07	0.00823082	5.23289e-07
GO:0002855~regulation of natural killer cell mediated immune response to tumor cell	64.7768	-64.7768	209.52	80.5573	133.655	27.9013	223.009	-10.2888	411.267	315.625	377.39	169.278	95.1579	-95.1579	43.5993	-43.5993	228.563	-228.563		0	0	0	0	0	0	0	0	0	0	0	0	0	0	0	0	0	0	0	0	0	0	0	0	0	0	0	0	0	0
GO:0002857~positive regulation of natural killer cell mediated immune response to tumor cell	64.7768	-64.7768	209.52	80.5573	133.655	27.9013	223.009	-10.2888	411.267	315.625	377.39	169.278	95.1579	-95.1579	43.5993	-43.5993	228.563	-228.563		0	0	0	0	0	0	0	0	0	0	0	0	0	0	0	0	0	0	0	0	0	0	0	0	0	0	0	0	0	0
GO:0002858~regulation of natural killer cell mediated cytotoxicity directed against tumor cell target	64.7768	-64.7768	209.52	80.5573	133.655	27.9013	223.009	-10.2888	411.267	315.625	377.39	169.278	95.1579	-95.1579	43.5993	-43.5993	228.563	-228.563		0	0	0	0	0	0	0	0	0	0	0	0	0	0	0	0	0	0	0	0	0	0	0	0	0	0	0	0	0	0
GO:0002860~positive regulation of natural killer cell mediated cytotoxicity directed against tumor cell target	64.7768	-64.7768	209.52	80.5573	133.655	27.9013	223.009	-10.2888	411.267	315.625	377.39	169.278	95.1579	-95.1579	43.5993	-43.5993	228.563	-228.563		0	0	0	0	0	0	0	0	0	0	0	0	0	0	0	0	0	0	0	0	0	0	0	0	0	0	0	0	0	0
GO:0010661~positive regulation of muscle cell apoptosis	64.7768	-64.7768	209.52	80.5573	133.655	27.9013	223.009	-10.2888	411.267	315.625	377.39	169.278	95.1579	-95.1579	43.5993	-43.5993	228.563	-228.563		0	0	0	0	0	0	0	0	0	0	0	0	0	0	0	0	0	0	0	0	0	0	0	0	0	0	0	0	0	0
GO:0030101~natural killer cell activation	64.7768	-64.7768	209.52	80.5573	133.655	27.9013	223.009	-10.2888	411.267	315.625	377.39	169.278	95.1579	-95.1579	43.5993	-43.5993	228.563	-228.563		0	0	0	0	0	0	0	0	0	0	0	0	0	0	0	0	0	0	0	0	0	0	0	0	0	0	0	0	0	0
GO:0034393~positive regulation of smooth muscle cell apoptosis	64.7768	-64.7768	209.52	80.5573	133.655	27.9013	223.009	-10.2888	411.267	315.625	377.39	169.278	95.1579	-95.1579	43.5993	-43.5993	228.563	-228.563		0	0	0	0	0	0	0	0	0	0	0	0	0	0	0	0	0	0	0	0	0	0	0	0	0	0	0	0	0	0
GO:0051181~cofactor transport	56.5027	56.5027	282.897	113.489	149.648	26.0318	288.692	77.023	342.649	41.2237	391.133	180.19	0	0	43.0354	-43.0354	82.1316	-23.972		0	0	0	0	0	0	0	0	0	0	0	0	0	0	0	0	0	0	0	0	0	0	0	0	0	0	0	0	0	0
GO:0007259~JAK-STAT cascade	36.2348	-36.2348	150.339	-31.4098	201.291	176.726	368.587	332.889	421.678	391.762	266.527	215.595	61.1496	12.1333	42.3524	42.3524	60.1922	-24.9145		0	0	0.126069	0	0	0	0	0	0	0	0	0	0	0	0	0	0	0	0	0	1.11959e-05	0	0	0	0	0	0	0	0	0
GO:0032720~negative regulation of tumor necrosis factor production	136.411	136.411	398.486	398.486	151.653	151.653	182.889	182.889	335.375	335.375	307.975	307.975	0	0	34.0571	34.0571	103.036	-103.036		0	0.508387	0	0.771401	0	0.97663	0	0.323283	0	0.755116	0	0.260847	0	0	0	0	0.471396	0	0	0.000171789	0	8.39174e-05	0	0.00408051	0	4.70159e-05	0	0.000401044	0	6.82229e-06
GO:0007190~activation of adenylate cyclase activity	27.6346	27.6346	239.285	46.0663	198.563	151.705	198.547	160.782	382.747	353.813	317.076	250.057	106.263	54.3287	70.4836	70.4836	69.0358	-34.4104		0	0	0.313748	0.332659	0.150678	0.487695	0.0963024	0.461996	0	0.32104	0.0724951	0.352026	0	0	0	0.288325	0.250552	0	0	0	0.000203719	1.88576e-05	1.52764e-05	0.00131602	9.06672e-07	0.000113687	0	4.14551e-05	6.74647e-07	1.10735e-05
GO:0045762~positive regulation of adenylate cyclase activity	27.6346	27.6346	239.285	46.0663	198.563	151.705	198.547	160.782	382.747	353.813	317.076	250.057	106.263	54.3287	70.4836	70.4836	69.0358	-34.4104		0	0	0.313748	0.332659	0.150678	0.487695	0.0963024	0.461996	0	0.32104	0.0724951	0.352026	0	0	0	0.288325	0.250552	0	0	0	0.000203719	1.88576e-05	1.52764e-05	0.00131602	9.06672e-07	0.000113687	0	4.14551e-05	6.74647e-07	1.10735e-05
GO:0043536~positive regulation of blood vessel endothelial cell migration	0	0	0	0	256.709	256.709	0	0	234.409	-234.409	479.27	-245.447	563.198	563.198	0	0	147.12	147.12		0	0	0	0	0	0	0	0	0	0	0	0	0	0	0	0	0	0	0	0	0	0	0	0	0	0	0	0	0	0
GO:0000186~activation of MAPKK activity	23.0753	23.0753	352.273	230.815	254.972	112.902	213.009	53.4266	276.089	-79.1417	270.346	-146.722	48.1179	5.92621	93.6507	-42.6128	57.6299	57.6299		0	0	0.126069	0.455129	0	1.25669	0.139535	0.19146	0.381669	0.129229	0.847204	0.142729	0	0	0.386029	0	0	0.290374	0	0	1.11959e-05	3.20425e-05	0	0.00801915	3.24222e-06	1.39044e-05	0.000314326	3.77835e-06	0.00195341	2.21977e-06
GO:0006026~aminoglycan catabolic process	37.6835	-37.6835	168.015	-103.616	312.688	-11.7697	268.553	-108.217	280.416	-150.592	237.798	-98.109	161.172	6.12249	64.6594	64.6594	19.2358	-19.2358		0	0	0	0	0	0	0	0	0	0	0	0.260847	0	0	0	0	0	0	0	0	0	0	0	0	0	0	0	0	0	6.82229e-06
GO:0007031~peroxisome organization	45.0652	-20.6504	175.249	-45.7885	187.961	103.083	243.664	144.537	419.702	260.955	245.15	74.6368	135.268	110.641	77.738	77.738	20.172	20.172		0	0	0.0586618	0.0640067	0.113108	0.38427	0.0674859	0.361108	0.19298	0.236883	0.198724	0.263716	0	0	0	0.236376	0	0	0	0	6.53208e-07	1.27345e-07	6.94475e-06	0.00075431	2.39002e-07	6.59409e-05	2.83195e-05	2.41113e-05	2.75001e-05	5.95072e-06
GO:0000185~activation of MAPKKK activity	111.401	-111.401	484.725	-484.725	183.706	-183.706	328.601	-328.601	239.298	-239.298	178.997	-178.997	0	0	0	0	0	0		0	0	0	0	0	0	0.559363	0	0.500054	0	0	0	0	0	0	0	0	0	0	0	0	0	0	0	0.000236236	0	0.000720458	0	0	0
GO:0001502~cartilage condensation	0	0	67.2267	67.2267	351.392	351.392	151.615	116.557	333.47	333.47	275.597	275.597	266.983	266.983	79.1097	79.1097	0	0		0	0	0	0	0	0.834179	0	0.268778	0	0.194789	0	0.211199	0	0.468619	0	0	0	0	0	0	0	0	0	0.00433056	0	4.08127e-05	0	1.31107e-05	0	3.33062e-06
GO:0006465~signal peptide processing	0	0	481.286	481.286	264.536	264.536	234.894	234.894	332.256	332.256	168.617	168.617	0	0	42.1395	42.1395	0	0		0	0	0	0.771401	0	0.97663	0	0.323283	0	0.755116	0	0	0	0	0	0	0	0	0	0	0	8.39174e-05	0	0.00408051	0	4.70159e-05	0	0.000401044	0	0
GO:0048286~lung alveolus development	0	0	97.7023	67.1431	76.6316	60.0741	153.603	126.294	456.729	363.531	469.931	445.505	102.525	102.525	165.754	165.754	138.664	-138.664		0	0	0	0.0920086	0	0	0	0.139904	0.0702025	0	0	0	0	0.301257	0	0.288325	0.250552	0	0	0	0	3.20127e-07	0	0	0	4.56326e-06	6.00843e-07	0	0	0
GO:0043368~positive T cell selection	0	0	256.666	-8.4614	178.569	-178.569	275.969	-205.965	477.209	-414.105	224.064	-224.064	53.7721	-53.7721	56.5346	-56.5346	0	0		0	0	0	0	0.411528	0	0.322714	0	0.273695	0	0.278252	0	0	0	0	0	0	0	0	0	0	0	0.000418671	0	3.63675e-05	0	8.79573e-05	0	6.56999e-05	0
GO:0006110~regulation of glycolysis	132.041	132.041	115.531	115.531	215.566	-0.599083	242.374	64.2426	304.709	-79.1348	293.351	143.284	124.339	124.339	93.5633	93.5633	0	0		0	0	0	0	0	0	0	0	0	0	0	0	0	0	0	0	0	0	0	0	0	0	0	0	0	0	0	0	0	0
GO:0043470~regulation of carbohydrate catabolic process	132.041	132.041	115.531	115.531	215.566	-0.599083	242.374	64.2426	304.709	-79.1348	293.351	143.284	124.339	124.339	93.5633	93.5633	0	0		0	0	0	0	0	0	0	0	0	0	0	0	0	0	0	0	0	0	0	0	0	0	0	0	0	0	0	0	0	0
GO:0043471~regulation of cellular carbohydrate catabolic process	132.041	132.041	115.531	115.531	215.566	-0.599083	242.374	64.2426	304.709	-79.1348	293.351	143.284	124.339	124.339	93.5633	93.5633	0	0		0	0	0	0	0	0	0	0	0	0	0	0	0	0	0	0	0	0	0	0	0	0	0	0	0	0	0	0	0	0
GO:0045821~positive regulation of glycolysis	132.041	132.041	115.531	115.531	215.566	-0.599083	242.374	64.2426	304.709	-79.1348	293.351	143.284	124.339	124.339	93.5633	93.5633	0	0		0	0	0	0	0	0	0	0	0	0	0	0	0	0	0	0	0	0	0	0	0	0	0	0	0	0	0	0	0	0
GO:0045069~regulation of viral genome replication	14.9608	14.9608	204.468	52.9667	184.759	128.542	289.695	240.325	368.16	278.423	376.716	317.369	21.3304	21.3304	61.2981	61.2981	77.3383	-77.3383		0	0	0	0.1636	0	0.238348	0	0.225928	0	0.158015	0	0.56082	0	0	0	0.401012	0.358058	0	0	0	0	1.81909e-06	0	0.000168353	0	2.72171e-05	0	6.40316e-06	0	1.98611e-05
GO:0006516~glycoprotein catabolic process	57.987	-57.987	289.445	-218.65	141.961	21.5821	265.281	51.8078	336.692	-115.765	382.513	-172.1	0	0	46.1189	-46.1189	116.298	116.298		0.700915	0	0.744812	0	0.338775	0	0.78814	0.323283	0.212218	0.242814	0.216311	0.260847	0	0	0	0	0	0.441769	9.28936e-07	0	0.00299672	0	0.000270984	0	0.000596825	4.70159e-05	4.33568e-05	2.50324e-05	3.38193e-05	6.82229e-06
GO:0050795~regulation of behavior	47.7781	25.1214	167.687	-8.68944	183.029	-13.151	172.218	-58.6539	294.743	-33.4443	372.934	28.366	186.01	63.8413	95.0582	-5.55352	140.114	-77.3657		0	0.207961	0.0488153	0.213509	0	0.0977567	0	0.0898824	0	0.204224	0	0.528077	0	0.668977	0	0.21496	0.18189	0.161801	0	2.50115e-05	3.38947e-07	3.97591e-06	0	7.55461e-06	0	1.13535e-06	0	1.37969e-05	0	1.85648e-05
GO:0002286~T cell activation during immune response	32.3884	-32.3884	251.982	143.215	251.915	170.073	249.063	110.748	276.652	163.721	386.129	221.424	47.5789	-47.5789	21.7997	-21.7997	138.328	-138.328		0	0	0.190913	0.639661	0.283221	0.834179	0.207337	0.802918	0.167226	0.624386	0.170891	0.664863	0	0	0	0	0.408729	0	0	0	4.73124e-05	9.56297e-05	0.000128544	0.00433056	1.20647e-05	0.000103342	1.58862e-05	0.000264536	1.79786e-05	1.31636e-05
GO:0007202~activation of phospholipase C activity	33.2906	33.2906	237.209	178.413	259.169	259.169	238.375	238.375	360.802	360.802	235.106	235.106	45.6688	45.6688	104.37	104.37	128.879	-128.879		0	0.392054	0	0.537165	0	0.721304	0	0.225928	0	0.522862	0	0.172915	0	0.415546	0	0.401012	0.998003	0	0	8.85649e-05	0	6.53152e-05	0	0.00431819	0	2.72171e-05	0	0.000131464	0	3.01027e-06
GO:0010863~positive regulation of phospholipase C activity	33.2906	33.2906	237.209	178.413	259.169	259.169	238.375	238.375	360.802	360.802	235.106	235.106	45.6688	45.6688	104.37	104.37	128.879	-128.879		0	0.392054	0	0.537165	0	0.721304	0	0.225928	0	0.522862	0	0.172915	0	0.415546	0	0.401012	0.998003	0	0	8.85649e-05	0	6.53152e-05	0	0.00431819	0	2.72171e-05	0	0.000131464	0	3.01027e-06
GO:0048644~muscle organ morphogenesis	155.757	10.8177	331.938	61.5274	126.339	77.2098	115.536	44.1388	279.02	219.188	402.842	300.98	49.0163	-49.0163	52.0532	52.0532	176.242	-176.242		0	0	0	0.315029	0	0.410266	0	0.394932	0	0.930859	0	0.327344	0	0	0	0	0	0	0	0	0	1.36753e-05	0	0.000952478	0	7.45372e-05	0	0.000631628	0	8.67597e-06
GO:0006638~neutral lipid metabolic process	0	0	196.66	183.612	275.868	248.194	270.713	204.235	385.78	240.022	241.035	164.56	71.2298	5.27348	66.9	36.7686	61.874	-61.874		0	0	0	0.293233	0	0.269723	0.00904273	0.48325	0.00451197	0.277322	0.00484624	0.150628	0.0927184	0.3154	0	0.295454	0.531182	0	0	0	0	1.0075e-05	0	0.000244449	6.94823e-11	0.000105982	3.23725e-12	2.97194e-05	6.96958e-12	2.48345e-06
GO:0070227~lymphocyte apoptosis	82.0918	82.0918	197.929	110.232	202.274	59.3025	189.471	-110.055	253.67	-73.6146	241.682	-7.11725	212.471	212.471	128.03	128.03	34.1147	34.1147		0	0.4442	0	0	0	0.282119	0	0	0	0.194789	0	0.211199	0	0.468619	0	0.45352	0	0	0	0.000102995	0	0	0	0.000279219	0	0	0	1.31107e-05	0	3.33062e-06
GO:0015909~long-chain fatty acid transport	155.242	155.242	102.351	102.351	126.547	126.547	118.681	118.681	212.06	212.06	0	0	425.394	159.116	366.048	111.289	292.753	-292.753		0	0	0	0	0	0	0	0	0	0	0	0	0	0	0	0	0	0	0	0	0	0	0	0	0	0	0	0	0	0
GO:0016540~protein autoprocessing	199.289	199.289	460.271	460.271	170.549	170.549	168.918	168.918	172.66	172.66	334.236	334.236	0	0	0	0	83.9275	-83.9275		0	0	0	0	0	0	0	0	0	0	0	0	0	0	0	0	0	0	0	0	0	0	0	0	0	0	0	0	0	0
GO:0030070~insulin processing	199.289	199.289	460.271	460.271	170.549	170.549	168.918	168.918	172.66	172.66	334.236	334.236	0	0	0	0	83.9275	-83.9275		0	0	0	0	0	0	0	0	0	0	0	0	0	0	0	0	0	0	0	0	0	0	0	0	0	0	0	0	0	0
GO:0032490~detection of molecule of bacterial origin	0	0	214.421	214.421	245.287	245.287	369.137	172.165	318.845	145.508	212.484	-2.27859	0	0	145.276	145.276	0	0		0	0	0	0	0	0	0	0	0	0	0	0	0	0	0	0	0	0	0	0	0	0	0	0	0	0	0	0	0	0
GO:0014070~response to organic cyclic substance	51.0195	51.0195	219.237	219.237	165.132	165.132	193.324	193.324	403.336	403.336	299.618	299.618	102.051	102.051	68.9411	68.9411	39.2993	-39.2993		0	0.172543	0	0.390835	0	0.606441	0	0.570242	0	0.375004	0	0.417347	0	0	0	0.550549	0.148775	0	0	1.8785e-05	0	2.30324e-05	0	0.00274465	0	0.000115595	0	5.93813e-05	0	1.35434e-05
GO:0030264~nuclear fragmentation during apoptosis	180.095	180.095	512.954	512.954	105.472	105.472	0	0	121.071	121.071	227.398	227.398	204.228	204.228	149.875	149.875	0	0		0	0	0	0.550193	0	0	0	0	0	0	0	0	0	0	0	0	0	0	0	0	0	6.7802e-05	0	0	0	0	0	0	0	0
GO:0055021~regulation of cardiac muscle growth	22.1521	22.1521	87.3981	28.3961	165.026	165.026	140.598	140.598	355.622	121.213	448.964	86.605	108.147	108.147	172.857	172.857	160.108	33.5397		0	0	0	0.315029	0	0.410266	0	1.13018	0	0.930859	0	0.327344	0	0	0	0.600179	0	0.520535	0	0	0	1.36753e-05	0	0.000952478	0	8.22737e-05	0	0.000631628	0	8.67597e-06
GO:0055024~regulation of cardiac muscle tissue development	22.1521	22.1521	87.3981	28.3961	165.026	165.026	140.598	140.598	355.622	121.213	448.964	86.605	108.147	108.147	172.857	172.857	160.108	33.5397		0	0	0	0.315029	0	0.410266	0	1.13018	0	0.930859	0	0.327344	0	0	0	0.600179	0	0.520535	0	0	0	1.36753e-05	0	0.000952478	0	8.22737e-05	0	0.000631628	0	8.67597e-06
GO:0060043~regulation of cardiac muscle cell proliferation	22.1521	22.1521	87.3981	28.3961	165.026	165.026	140.598	140.598	355.622	121.213	448.964	86.605	108.147	108.147	172.857	172.857	160.108	33.5397		0	0	0	0.315029	0	0.410266	0	1.13018	0	0.930859	0	0.327344	0	0	0	0.600179	0	0.520535	0	0	0	1.36753e-05	0	0.000952478	0	8.22737e-05	0	0.000631628	0	8.67597e-06
GO:0060420~regulation of heart growth	22.1521	22.1521	87.3981	28.3961	165.026	165.026	140.598	140.598	355.622	121.213	448.964	86.605	108.147	108.147	172.857	172.857	160.108	33.5397		0	0	0	0.315029	0	0.410266	0	1.13018	0	0.930859	0	0.327344	0	0	0	0.600179	0	0.520535	0	0	0	1.36753e-05	0	0.000952478	0	8.22737e-05	0	0.000631628	0	8.67597e-06
GO:0007603~phototransduction, visible light	0	0	160.034	160.034	159.876	159.876	248.907	248.907	491.52	491.52	432.531	432.531	0	0	0	0	191.906	-191.906		0	0	0	0.407521	0	0.510429	0	0.494023	0	0.399343	0	0.420978	0	0	0	0	0.659492	0	0	0	0	2.5771e-05	0	0.001367	0	0.000108861	0	5.67055e-05	0	1.38478e-05
GO:0034384~high-density lipoprotein particle clearance	0	0	0	0	83.0223	-83.0223	296.536	-296.536	576.937	-576.937	264.846	-264.846	265.954	-265.954	0	0	0	0		0	0	0	0	0	0	0.965975	0	0.851256	0	0.862057	0	0.620041	0	0	0	0	0	0	0	0	0	0	0	0.00118319	0	0.00312438	0	0.002072	0
GO:0046340~diacylglycerol catabolic process	0	0	0	0	0	0	190.852	-190.852	610.934	-610.934	405.306	-405.306	277.443	-277.443	0	0	0	0		0	0	0	0	0	0	0	0	0	0	0	0	0	0	0	0	0	0	0	0	0	0	0	0	0	0	0	0	0	0
GO:0060620~regulation of cholesterol import	0	0	0	0	0	0	190.852	-190.852	610.934	-610.934	405.306	-405.306	277.443	-277.443	0	0	0	0		0	0	0	0	0	0	0	0	0	0	0	0	0	0	0	0	0	0	0	0	0	0	0	0	0	0	0	0	0	0
GO:0060621~negative regulation of cholesterol import	0	0	0	0	0	0	190.852	-190.852	610.934	-610.934	405.306	-405.306	277.443	-277.443	0	0	0	0		0	0	0	0	0	0	0	0	0	0	0	0	0	0	0	0	0	0	0	0	0	0	0	0	0	0	0	0	0	0
GO:0010810~regulation of cell-substrate adhesion	17.6068	-17.6068	211.583	-108.462	145.853	44.3478	131.216	25.5595	335.93	84.1647	271.566	91.5267	221.543	198.674	148.615	130.138	38.0949	29.2255		0.229782	0	0.406606	0.0160656	0.386289	0.383851	0.459241	0.665274	0.932185	0.719798	0.608328	0.797309	0	1.39237	0	0.797904	0	0.282225	8.04543e-06	0	0.000311681	1.26258e-09	0.000397099	0.000772307	0.000126891	0.000127498	0.00452618	0.000311914	0.000861172	5.84095e-06
GO:0016236~macroautophagy	39.1219	-39.1219	273.24	-96.6302	134.506	-17.6895	186.011	-38.9392	322.744	-272.018	417.505	-367.375	59.5019	26.7774	49.366	-49.366	162.206	162.206		0.573139	0	0.154511	0.1636	0.239377	0	0.169399	0	0.133247	0	0.13652	0	0	0	0.430868	0	0	0.937002	1.4533e-06	0	2.25811e-05	1.81909e-06	7.62472e-05	0	6.04255e-06	0	7.15372e-06	0	8.6762e-06	0
GO:0032095~regulation of response to food	36.7818	-36.7818	123.103	-123.103	376.949	-376.949	232.177	-232.177	376.691	-376.691	230.243	-230.243	57.1508	-57.1508	44.7953	-44.7953	0	0		0	0	0.302858	0	0.411528	0	0.322714	0	0.273695	0	0.278252	0	0	0	0	0	0	0	0	0	0.000171209	0	0.000418671	0	3.63675e-05	0	8.79573e-05	0	6.56999e-05	0
GO:0032098~regulation of appetite	36.7818	-36.7818	123.103	-123.103	376.949	-376.949	232.177	-232.177	376.691	-376.691	230.243	-230.243	57.1508	-57.1508	44.7953	-44.7953	0	0		0	0	0.302858	0	0.411528	0	0.322714	0	0.273695	0	0.278252	0	0	0	0	0	0	0	0	0	0.000171209	0	0.000418671	0	3.63675e-05	0	8.79573e-05	0	6.56999e-05	0
GO:0033135~regulation of peptidyl-serine phosphorylation	162.517	17.5776	501.188	-38.9461	124.672	-19.2003	79.4492	-79.4492	163.52	-42.4487	217.343	10.055	151.13	53.0978	74.9376	74.9376	0	0		0	0	0.302858	0	0.411528	0	0.322714	0	0.273695	0	0.278252	0	0	0	0	0	0	0	0	0	0.000171209	0	0.000418671	0	3.63675e-05	0	8.79573e-05	0	6.56999e-05	0
GO:0010596~negative regulation of endothelial cell migration	0	0	0	0	281.835	60.4427	125.574	-125.574	336.062	-336.062	355.651	-199.769	375.465	375.465	0	0	98.0799	98.0799		0	0	0	0	0	0	0	0	0.361938	0	0.366997	0	0	0	0	0	0	0	0	0	0	0	0	0	0	0	0.000247506	0	0.00019319	0
GO:0043535~regulation of blood vessel endothelial cell migration	0	0	0	0	281.835	60.4427	125.574	-125.574	336.062	-336.062	355.651	-199.769	375.465	375.465	0	0	98.0799	98.0799		0	0	0	0	0	0	0	0	0.361938	0	0.366997	0	0	0	0	0	0	0	0	0	0	0	0	0	0	0	0.000247506	0	0.00019319	0
GO:0043537~negative regulation of blood vessel endothelial cell migration	0	0	0	0	281.835	60.4427	125.574	-125.574	336.062	-336.062	355.651	-199.769	375.465	375.465	0	0	98.0799	98.0799		0	0	0	0	0	0	0	0	0.361938	0	0.366997	0	0	0	0	0	0	0	0	0	0	0	0	0	0	0	0.000247506	0	0.00019319	0
GO:0045785~positive regulation of cell adhesion	11.6567	-11.6567	206.45	21.9406	135.773	50.6932	177.614	83.3798	328.138	216.176	286.545	162.671	179.244	132.249	144.655	115.772	109.276	-40.9058		0.204687	0	0.583174	0.358552	0.323723	0.991136	0.182026	1.3811	0.119066	1.35668	0.124402	1.48117	0.108257	0.747693	0.114985	0.710335	0.601961	0.53565	5.4639e-06	0	0.000884545	2.50599e-05	0.000227292	0.00373338	7.4231e-06	7.0177e-06	4.78552e-06	0.000197082	5.69018e-06	2.46342e-06
GO:0051014~actin filament severing	0	0	0	0	0	0	148.402	-148.402	559.478	-559.478	392.668	-392.668	260.219	260.219	101.423	101.423	0	0		0	0	0	0	0	0	0	0	0	0	0	0	0	0	0	0	0	0	0	0	0	0	0	0	0	0	0	0	0	0
GO:0006959~humoral immune response	0	0	185.697	54.3861	174.058	128.831	269.128	212.196	341.132	157.26	266.657	135.89	92.969	76.2079	124.146	84.1399	21.26	-21.26		0	0	0.127484	0.13931	0.0656121	0.0650911	0.0340157	0.226907	0.100988	0.13201	0.0222239	0.15171	0	0.173874	0	0.16375	0	0	0	0	1.13138e-05	1.35634e-06	9.22051e-07	1.86252e-06	1.92841e-08	2.57878e-05	2.59131e-06	3.63452e-06	5.41554e-09	2.39633e-06
GO:0022407~regulation of cell-cell adhesion	0	0	176.447	122.727	225.15	96.5631	240.393	240.393	367.025	367.025	288.53	288.53	70.2487	70.2487	85.6128	85.6128	174.042	-123.051		0	0	0	0.1636	0	0.238348	0	0.691493	0	0.158015	0	0.172915	0	0.415546	0	0.401012	0.358058	0	0	0	0	1.81909e-06	0	0.000168353	0	0.000137389	0	6.40316e-06	0	3.01027e-06
GO:0014823~response to activity	175.081	175.081	309.42	309.42	97.9746	97.9746	172.251	172.251	257.951	257.951	355.875	355.875	84.8048	84.8048	0	0	0	0		0	0	0	0	0	0	0	0	0	0	0	0	0	0	0	0	0	0	0	0	0	0	0	0	0	0	0	0	0	0
GO:0002904~positive regulation of B cell apoptosis	180.095	180.095	462.242	462.242	105.472	105.472	0	0	121.071	121.071	227.398	227.398	204.228	204.228	149.875	149.875	208.11	-208.11		0	0	0	0	0	0	0	0	0	0	0	0	0	0	0	0	0	0	0	0	0	0	0	0	0	0	0	0	0	0
GO:0021854~hypothalamus development	180.095	180.095	462.242	462.242	105.472	105.472	0	0	121.071	121.071	227.398	227.398	204.228	204.228	149.875	149.875	0	0		0	0	0	0	0	0	0	0	0	0	0	0	0	0	0	0	0	0	0	0	0	0	0	0	0	0	0	0	0	0
GO:0043496~regulation of protein homodimerization activity	180.095	180.095	462.242	462.242	105.472	105.472	0	0	121.071	121.071	227.398	227.398	204.228	204.228	149.875	149.875	0	0		0	0	0	0	0	0	0	0	0	0	0	0	0	0	0	0	0	0	0	0	0	0	0	0	0	0	0	0	0	0
GO:0006400~tRNA modification	0	0	160.485	-3.99097	202.566	-152.935	267.619	-236.839	383.967	-315.916	263.106	-157.817	133.573	-101.276	37.7601	-37.7601	0	0		0	0	0.126069	0.134278	0.631568	0	0.985558	0	0.381669	0	0.389689	0	0.374356	0	0	0	0	0	0	0	1.11959e-05	1.28221e-06	0.00128937	0	0.00139237	0	0.000314326	0	0.00023082	0
GO:0006662~glycerol ether metabolic process	0	0	188.794	176.268	264.833	238.266	259.884	196.065	370.349	230.421	231.393	157.978	68.3806	5.06254	64.224	35.2979	59.3991	-59.3991		0	0	0	0.265162	0	0.247158	0.00767668	0.446589	0.00372395	0.25013	0.00401152	0.134596	0.0858916	0.296165	0	0.276828	0.499412	0	0	0	0	8.06101e-06	0	0.000180309	3.49937e-11	8.3954e-05	1.44186e-12	2.48078e-05	2.88112e-12	2.00242e-06
GO:0016557~peroxisome membrane biogenesis	197.147	-197.147	371.951	-371.951	214.018	-214.018	222.932	-222.932	216.601	-216.601	151.218	-151.218	73.8796	-73.8796	0	0	0	0		0	0	0	0	0	0	0	0	0	0	0	0	0	0	0	0	0	0	0	0	0	0	0	0	0	0	0	0	0	0
GO:0044091~membrane biogenesis	197.147	-197.147	371.951	-371.951	214.018	-214.018	222.932	-222.932	216.601	-216.601	151.218	-151.218	73.8796	-73.8796	0	0	0	0		0	0	0	0	0	0	0	0	0	0	0	0	0	0	0	0	0	0	0	0	0	0	0	0	0	0	0	0	0	0
GO:0002712~regulation of B cell mediated immunity	23.248	23.248	119.483	119.483	197.037	197.037	261.914	261.914	265.455	216.34	262.861	262.861	157.579	157.579	158.74	158.74	0	0		0	0	0	0.0920086	0	0	0	0.139904	0	0	0	0.0989235	0	0	0	0	0	0	0	0	0	3.20127e-07	0	0	0	4.56326e-06	0	0	0	8.208e-07
GO:0002889~regulation of immunoglobulin mediated immune response	23.248	23.248	119.483	119.483	197.037	197.037	261.914	261.914	265.455	216.34	262.861	262.861	157.579	157.579	158.74	158.74	0	0		0	0	0	0.0920086	0	0	0	0.139904	0	0	0	0.0989235	0	0	0	0	0	0	0	0	0	3.20127e-07	0	0	0	4.56326e-06	0	0	0	8.208e-07
GO:0031349~positive regulation of defense response	20.4174	-20.4174	155.13	40.1541	189.519	132.802	235.185	170.325	321.985	189.707	286.295	199.677	110.064	68.4841	126.583	101.501	34.2845	-34.2845		0.229782	0	0.1978	0.216511	0.386289	0.160079	0.085157	0.145412	0.333066	0.0744942	0.0559213	0.0885585	0.126794	0.124878	0.134105	0.116348	0	0	8.04543e-06	0	5.02648e-05	3.60401e-06	0.000397099	4.20247e-05	5.61812e-07	4.911e-06	0.000180673	6.59814e-07	2.36821e-07	5.88569e-07
GO:0006084~acetyl-CoA metabolic process	19.7466	0.0495506	169.673	124.677	268.504	237.414	240.769	230.719	390.786	330.941	251.56	187.068	70.1965	70.1965	32.3659	32.3659	48.2513	-26.7346		0	0	0.0199139	0.10526	0.0504318	0.197903	0	0.427604	0.0143446	0.515651	0.0151434	0.573933	0	0.146997	0	0.137697	0.111452	0	0	0	7.58324e-09	5.86626e-07	3.87663e-07	9.27406e-05	0	7.90862e-05	8.27609e-10	0.000120017	1.11442e-09	1.4922e-05
GO:0006099~tricarboxylic acid cycle	10.4803	10.4803	163.447	148.219	274.629	261.049	254.932	244.291	387.17	377.012	242.816	221.613	74.3257	74.3257	34.2698	34.2698	51.0896	-28.3073		0	0	0	0.12106	0	0.220305	0	0.47012	0	0.572633	0	0.633725	0	0.159763	0	0.150058	0.122546	0	0	0	0	8.1768e-07	0	0.000129058	0	0.000104056	0	0.000185429	0	1.54044e-05
GO:0046356~acetyl-CoA catabolic process	10.4803	10.4803	163.447	148.219	274.629	261.049	254.932	244.291	387.17	377.012	242.816	221.613	74.3257	74.3257	34.2698	34.2698	51.0896	-28.3073		0	0	0	0.12106	0	0.220305	0	0.47012	0	0.572633	0	0.633725	0	0.159763	0	0.150058	0.122546	0	0	0	0	8.1768e-07	0	0.000129058	0	0.000104056	0	0.000185429	0	1.54044e-05
GO:0006808~regulation of nitrogen utilization	120.063	120.063	484.912	131.41	135.9	4.72874	57.5981	-57.5981	185.408	-23.98	220.837	82.3602	136.152	136.152	99.9169	99.9169	0	0		0	0	0	0	0	0	0	0	0	0	0	0	0	0	0	0	0	0	0	0	0	0	0	0	0	0	0	0	0	0
GO:0048087~positive regulation of pigmentation during development	120.063	120.063	484.912	131.41	135.9	4.72874	57.5981	-57.5981	185.408	-23.98	220.837	82.3602	136.152	136.152	99.9169	99.9169	0	0		0	0	0	0	0	0	0	0	0	0	0	0	0	0	0	0	0	0	0	0	0	0	0	0	0	0	0	0	0	0
GO:0010259~multicellular organismal aging	66.6299	66.6299	186.338	128.434	125.142	37.6965	65.7631	2.91084	399.003	-41.9673	284.855	31.5077	169.67	-169.67	143.029	-59.744	0	0		0	0	0	0.249603	0	0.337595	0	0	0	0.242814	0	0	0	0	0	0	0	0	0	0	0	6.32119e-06	0	0.00049709	0	0	0	2.50324e-05	0	0
GO:0006625~protein targeting to peroxisome	108.157	-49.5609	183.673	-113.888	117.619	-53.5954	179.414	1.06856	208.674	35.3931	221.887	100.912	324.643	265.539	95.8186	95.8186	0	0		0	0	0	0	0	0	0	0	0	0	0	0	0	0	0	0	0	0	0	0	0	0	0	0	0	0	0	0	0	0
GO:0043574~peroxisomal transport	108.157	-49.5609	183.673	-113.888	117.619	-53.5954	179.414	1.06856	208.674	35.3931	221.887	100.912	324.643	265.539	95.8186	95.8186	0	0		0	0	0	0	0	0	0	0	0	0	0	0	0	0	0	0	0	0	0	0	0	0	0	0	0	0	0	0	0	0
GO:0045742~positive regulation of epidermal growth factor receptor signaling pathway	0	0	0	0	0	0	103.49	-103.49	138.267	-138.267	263.932	-263.932	459.26	-459.26	473.325	-473.325	0	0		0	0	0	0	0	0	0	0	0	0	0	0	0	0	0	0	0	0	0	0	0	0	0	0	0	0	0	0	0	0
GO:0045745~positive regulation of G-protein coupled receptor protein signaling pathway	0	0	0	0	0	0	103.49	-103.49	138.267	-138.267	263.932	-263.932	459.26	-459.26	473.325	-473.325	0	0		0	0	0	0	0	0	0	0	0	0	0	0	0	0	0	0	0	0	0	0	0	0	0	0	0	0	0	0	0	0
GO:0030856~regulation of epithelial cell differentiation	21.4561	21.4561	204.251	73.8661	279.427	279.427	275.475	275.475	379.927	357.912	246.487	129.743	31.0894	31.0894	0	0	80.7565	5.21725		0	0.253026	0.0706588	0	0	0	0	0	0	0	0	0	0	0	0	0	0	0.202268	0	4.35698e-05	1.27282e-06	0	0	0	0	0	0	0	0	0
GO:0045444~fat cell differentiation	18.9355	18.9355	175.906	57.6714	227.382	165.236	220.859	144.292	357.215	170.855	300.583	177.938	56.6807	43.6565	80.4571	71.3661	101.453	-5.3039		0	0.347236	0.366134	0.396531	0.145265	0.144102	0.0743478	0.61368	0.850893	0.377806	0.0477759	0.428077	0	0.382376	0	0.752531	0.641469	0.573273	0	7.02356e-05	0.000268569	2.17481e-05	1.46466e-05	3.36304e-05	2.98374e-07	0.000125233	0.00329079	5.72192e-05	1.39503e-07	1.31048e-05
GO:0016558~protein import into peroxisome matrix	48.8298	48.8298	58.1539	58.1539	53.3529	53.3529	150.402	150.402	203.389	203.389	268.999	268.999	491.818	491.818	159.698	159.698	0	0		0	0	0	0	0	0	0	0	0	0	0	0	0	0	0	0	0	0	0	0	0	0	0	0	0	0	0	0	0	0
GO:0002699~positive regulation of immune effector process	12.1456	-12.1456	142.222	37.5332	148.105	66.3279	206.684	99.5465	293.546	90.6844	345.573	38.7212	135.051	61.923	150.965	47.4606	75.9139	-9.79742		0	0	0.127484	0.0317815	0.55504	0.245492	0.146998	0.0589222	0.892708	0.13201	0.275301	0.0354011	0.176136	0	0.184732	0	0	0	0	0	1.13138e-05	1.18345e-08	0.000936379	0.000188398	3.64792e-06	2.50445e-07	0.00363855	3.63452e-06	6.47667e-05	2.31312e-08
GO:0042415~norepinephrine metabolic process	0	0	126.703	43.2972	152.668	107.447	304.031	215.078	242.72	242.72	313.921	204.553	228.697	228.697	65.0572	65.0572	0	0		0	0	0	0.315029	0	0	0	0	0	0	0	0	0	0	0	0	0	0	0	0	0	1.36753e-05	0	0	0	0	0	0	0	0
GO:0045598~regulation of fat cell differentiation	0	0	221.637	22.7284	151.487	-151.487	203.447	-203.447	299.736	-299.736	430.076	-227.34	67.8073	-67.8073	57.9312	-57.9312	156.217	-52.6698		0	0	0	0	0	0	0	0	0	0	0	0	0	0	0	0	0	0	0	0	0	0	0	0	0	0	0	0	0	0
GO:0019059~initiation of viral infection	0	0	323.446	323.446	330.966	330.966	129.222	129.222	134.6	134.6	511.725	511.725	0	0	0	0	102.704	-102.704		0	0	0	0	0	0	0	0	0	0	0	0	0	0	0	0	0	0	0	0	0	0	0	0	0	0	0	0	0	0
GO:0019062~virion attachment to host cell surface receptor	0	0	323.446	323.446	330.966	330.966	129.222	129.222	134.6	134.6	511.725	511.725	0	0	0	0	102.704	-102.704		0	0	0	0	0	0	0	0	0	0	0	0	0	0	0	0	0	0	0	0	0	0	0	0	0	0	0	0	0	0
GO:0030260~entry into host cell	0	0	323.446	323.446	330.966	330.966	129.222	129.222	134.6	134.6	511.725	511.725	0	0	0	0	102.704	-102.704		0	0	0	0	0	0	0	0	0	0	0	0	0	0	0	0	0	0	0	0	0	0	0	0	0	0	0	0	0	0
GO:0033627~cell adhesion mediated by integrin	0	0	323.446	323.446	330.966	330.966	129.222	129.222	134.6	134.6	511.725	511.725	0	0	0	0	102.704	-102.704		0	0	0	0	0	0	0	0	0	0	0	0	0	0	0	0	0	0	0	0	0	0	0	0	0	0	0	0	0	0
GO:0044409~entry into host	0	0	323.446	323.446	330.966	330.966	129.222	129.222	134.6	134.6	511.725	511.725	0	0	0	0	102.704	-102.704		0	0	0	0	0	0	0	0	0	0	0	0	0	0	0	0	0	0	0	0	0	0	0	0	0	0	0	0	0	0
GO:0046718~entry of virus into host cell	0	0	323.446	323.446	330.966	330.966	129.222	129.222	134.6	134.6	511.725	511.725	0	0	0	0	102.704	-102.704		0	0	0	0	0	0	0	0	0	0	0	0	0	0	0	0	0	0	0	0	0	0	0	0	0	0	0	0	0	0
GO:0051806~entry into cell of other organism during symbiotic interaction	0	0	323.446	323.446	330.966	330.966	129.222	129.222	134.6	134.6	511.725	511.725	0	0	0	0	102.704	-102.704		0	0	0	0	0	0	0	0	0	0	0	0	0	0	0	0	0	0	0	0	0	0	0	0	0	0	0	0	0	0
GO:0051825~adhesion to other organism during symbiotic interaction	0	0	323.446	323.446	330.966	330.966	129.222	129.222	134.6	134.6	511.725	511.725	0	0	0	0	102.704	-102.704		0	0	0	0	0	0	0	0	0	0	0	0	0	0	0	0	0	0	0	0	0	0	0	0	0	0	0	0	0	0
GO:0051828~entry into other organism during symbiotic interaction	0	0	323.446	323.446	330.966	330.966	129.222	129.222	134.6	134.6	511.725	511.725	0	0	0	0	102.704	-102.704		0	0	0	0	0	0	0	0	0	0	0	0	0	0	0	0	0	0	0	0	0	0	0	0	0	0	0	0	0	0
GO:0051856~adhesion to symbiont	0	0	323.446	323.446	330.966	330.966	129.222	129.222	134.6	134.6	511.725	511.725	0	0	0	0	102.704	-102.704		0	0	0	0	0	0	0	0	0	0	0	0	0	0	0	0	0	0	0	0	0	0	0	0	0	0	0	0	0	0
GO:0052126~movement in host environment	0	0	323.446	323.446	330.966	330.966	129.222	129.222	134.6	134.6	511.725	511.725	0	0	0	0	102.704	-102.704		0	0	0	0	0	0	0	0	0	0	0	0	0	0	0	0	0	0	0	0	0	0	0	0	0	0	0	0	0	0
GO:0052192~movement in environment of other organism during symbiotic interaction	0	0	323.446	323.446	330.966	330.966	129.222	129.222	134.6	134.6	511.725	511.725	0	0	0	0	102.704	-102.704		0	0	0	0	0	0	0	0	0	0	0	0	0	0	0	0	0	0	0	0	0	0	0	0	0	0	0	0	0	0
GO:0030307~positive regulation of cell growth	35.3797	35.3797	205.771	-116.909	163.095	-109.912	177.931	-177.931	276.559	-254.961	317.45	-317.45	127.906	-48.5594	124.107	-29.5387	115.847	115.847		0	0.311928	0.799695	0	0.554777	0.173987	1.48088	0	1.26701	0	2.00693	0	0	0.333645	0.347875	0	0	2.32321	0	6.69968e-05	0.00376014	0	0.000977794	5.85446e-05	0.000784303	0	0.0103795	0	0.0216832	0
GO:0043586~tongue development	0	0	95.9526	-95.9526	202.541	-202.541	328.514	-328.514	386.786	-386.786	346.968	-346.968	65.4049	-65.4049	0	0	0	0		0	0	0	0	0	0	0	0	0	0	0	0	0	0	0	0	0	0	0	0	0	0	0	0	0	0	0	0	0	0
GO:0035115~embryonic forelimb morphogenesis	0	0	292.441	-171.322	124.72	-34.7377	271.383	-177.872	296.431	-23.6158	290.294	-123.027	82.8656	82.8656	67.9241	67.9241	62.6728	62.6728		0	0	0	0	0	0	0.415925	0	0.361938	0	0	0	0	0	0	0	0	0	0	0	0	0	0	0	9.39522e-05	0	0.000247506	0	0	0
GO:0001974~blood vessel remodeling	61.0221	11.0157	185.716	124.335	162.576	123.205	193.719	124.517	196.167	196.167	271.383	191.033	228.355	202.302	126.619	77.5992	14.291	-14.291		0	0	0.0853571	0.730302	0.150678	1.0013	0.0963024	0.957274	0	1.24896	0.0724951	1.33152	0	1.6025	0	0.822243	0	0	0	0	2.69562e-06	9.72358e-05	1.52764e-05	0.00384167	9.06672e-07	0.000109774	0	0.000361291	6.74647e-07	7.80901e-06
GO:0032410~negative regulation of transporter activity	0	0	246.546	-246.546	58.7687	-58.7687	197.113	-197.113	407.289	-407.289	270.204	-270.204	184.962	-184.962	58.663	-58.663	47.037	47.037		0	0	0.394167	0	0	0	0.415925	0	0	0	0	0	0	0	0	0	0	0	0	0	0.000291303	0	0	0	9.39522e-05	0	0	0	0	0
GO:0014066~regulation of phosphoinositide 3-kinase cascade	0	0	99.4545	-99.4545	218.509	-218.509	243.986	-243.986	412.693	-412.693	321.827	-321.827	67.8073	-67.8073	57.9312	-57.9312	51.7736	51.7736		0	0	0	0	0.511777	0	0.415925	0	0.361938	0	0.366997	0	0	0	0	0	0	0	0	0	0	0	0.000814976	0	9.39522e-05	0	0.000247506	0	0.00019319	0
GO:0014068~positive regulation of phosphoinositide 3-kinase cascade	0	0	99.4545	-99.4545	218.509	-218.509	243.986	-243.986	412.693	-412.693	321.827	-321.827	67.8073	-67.8073	57.9312	-57.9312	51.7736	51.7736		0	0	0	0	0.511777	0	0.415925	0	0.361938	0	0.366997	0	0	0	0	0	0	0	0	0	0	0	0.000814976	0	9.39522e-05	0	0.000247506	0	0.00019319	0
GO:0002097~tRNA wobble base modification	0	0	65.7831	-65.7831	172.181	-172.181	408.427	-408.427	375.43	-375.43	307.657	-307.657	92.3153	-92.3153	0	0	0	0		0	0	0	0	0	0	0.559363	0	0	0	0	0	0	0	0	0	0	0	0	0	0	0	0	0	0.000236236	0	0	0	0	0
GO:0002098~tRNA wobble uridine modification	0	0	65.7831	-65.7831	172.181	-172.181	408.427	-408.427	375.43	-375.43	307.657	-307.657	92.3153	-92.3153	0	0	0	0		0	0	0	0	0	0	0.559363	0	0	0	0	0	0	0	0	0	0	0	0	0	0	0	0	0	0.000236236	0	0	0	0	0
GO:0034227~tRNA thio-modification	0	0	65.7831	-65.7831	172.181	-172.181	408.427	-408.427	375.43	-375.43	307.657	-307.657	92.3153	-92.3153	0	0	0	0		0	0	0	0	0	0	0.559363	0	0	0	0	0	0	0	0	0	0	0	0	0	0	0	0	0	0.000236236	0	0	0	0	0
GO:0032228~regulation of synaptic transmission, GABAergic	138.987	138.987	68.5666	68.5666	84.2099	84.2099	254.212	254.212	233.054	233.054	259.368	259.368	214.616	214.616	166.537	166.537	0	0		0	0	0	0	0	0	0	0	0	0	0	0	0	0	0	0	0	0	0	0	0	0	0	0	0	0	0	0	0	0
GO:0002475~antigen processing and presentation via MHC class Ib	0	0	110.035	110.035	60.9625	60.9625	0	0	205.074	-109.279	659.047	-659.047	99.8782	-99.8782	283.79	-283.79	176.311	176.311		0	0	0	0.407521	0	0	0	0	0	0	0	0	0	0	0	0	0	0	0	0	0	2.5771e-05	0	0	0	0	0	0	0	0
GO:0009894~regulation of catabolic process	33.2705	-4.00844	191.483	89.4889	166.602	56.7916	210.451	71.9318	341.035	51.3565	274.602	51.7584	94.6358	3.99814	106.306	50.4511	97.6808	-27.2921		0.389495	0.0420319	0.114356	0.686861	0.513011	0.801174	0.469317	0.738948	0.312994	0.652937	0.32646	0.744018	0.196456	0.789482	0.209792	0.743658	0.983437	0.0250748	7.22421e-06	3.30548e-07	7.36633e-06	9.47125e-05	0.00079629	0.00526999	0.000118801	9.68642e-05	0.000142201	0.000283033	0.000139156	8.15651e-06
GO:0051100~negative regulation of binding	0	0	147.803	-32.2707	75.941	21.7059	190.506	55.0306	409.123	176.777	428.135	225.748	47.6994	47.6994	116.913	116.913	135.465	-44.6008		0	0	0.413711	0.0449588	0	0	0.193949	0	0.350095	0	0.359856	0	0	0	0	0	0	0.467159	0	0	0.0003207	3.91434e-08	0	0	9.31008e-06	0	0.000200563	0	0.000189741	0
GO:0045761~regulation of adenylate cyclase activity	23.0288	23.0288	199.404	38.3886	179.522	112.367	191.888	107.553	363.274	250.526	290.734	181.877	88.5528	45.2739	79.7172	37.7554	57.5298	-28.6754		0	0	0.230616	0.246908	0.386193	0.38427	0.257359	0.361108	0.0467128	0.236883	0.198724	0.263716	0	0	0	0.236376	0.201791	0	0	0	7.49697e-05	6.3971e-06	0.000411747	0.00075431	2.38781e-05	6.59409e-05	1.08541e-07	2.41113e-05	2.75001e-05	5.95072e-06
GO:0050433~regulation of catecholamine secretion	100.518	100.518	274.183	207.197	219.757	-7.5553	176.02	52.9786	407.549	70.6242	237.195	81.1668	0	0	0	0	87.0063	-30.495		0	0	0	0	0	0	0	0	0.212218	0	0.216311	0	0	0	0	0	0	0	0	0	0	0	0	0	0	0	4.33568e-05	0	3.38193e-05	0
GO:0007029~endoplasmic reticulum organization	87.5156	87.5156	0	0	53.3529	53.3529	150.402	150.402	203.389	203.389	268.999	268.999	491.818	491.818	159.698	159.698	0	0		0	0	0	0	0	0	0	0	0	0	0	0	0	0	0	0	0	0	0	0	0	0	0	0	0	0	0	0	0	0
GO:0007007~inner mitochondrial membrane organization	19.4424	-19.4424	169.7	-67.1302	165.293	-111.701	149.012	-149.012	333.45	-182.942	402.155	-246.528	78.1993	-78.1993	93.9785	-8.41602	79.35	79.35		0	0	0.190913	0	0.836751	0	0.207337	0	0.554947	0	0.564296	0	0.471955	0	0.484507	0	0	0	0	0	4.73124e-05	0	0.00209676	0	1.20647e-05	0	0.000879015	0	0.000571421	0
GO:0010907~positive regulation of glucose metabolic process	88.027	88.027	267.351	267.351	143.71	-0.399388	239.198	120.444	329.336	73.4404	195.567	95.5226	82.8926	82.8926	62.3755	62.3755	0	0		0	0	0	0.407521	0	0	0	0.494023	0	0.399343	0	0	0	0	0	0	0	0	0	0	0	2.5771e-05	0	0	0	0.000108861	0	5.67055e-05	0	0
GO:0043467~regulation of generation of precursor metabolites and energy	88.027	88.027	267.351	267.351	143.71	-0.399388	239.198	120.444	329.336	73.4404	195.567	95.5226	82.8926	82.8926	62.3755	62.3755	0	0		0	0	0	0.407521	0	0	0	0.494023	0	0.399343	0	0	0	0	0	0	0	0	0	0	0	2.5771e-05	0	0	0	0.000108861	0	5.67055e-05	0	0
GO:0002285~lymphocyte activation during immune response	27.7615	-27.7615	215.984	122.756	215.927	145.777	226.266	107.71	237.131	140.333	330.968	189.792	93.1224	11.5585	59.9196	22.5488	118.567	-118.567		0	0	0.154511	0.537165	0.239377	0.721304	0.169399	1.37351	0.133247	0.522862	0.13652	0.56082	0	0	0	0	0.358058	0	0	0	2.25811e-05	6.53152e-05	7.62472e-05	0.00431819	6.04255e-06	1.76874e-05	7.15372e-06	0.000131464	8.6762e-06	1.98611e-05
GO:0046427~positive regulation of JAK-STAT cascade	34.1579	-14.1553	161.552	71.4155	172.229	121.656	258.531	205.035	446.173	368.477	292.3	233.308	40.7664	8.08885	0	0	87.7267	-87.7267		0	0	0	0.564508	0.113108	0.38427	0.0674859	0.361108	0.0467128	0.236883	0.0484982	0.263716	0	0	0	0	0.201791	0	0	0	0	7.88918e-05	6.94475e-06	0.00075431	2.39002e-07	6.59409e-05	1.08541e-07	2.41113e-05	1.47833e-07	5.95072e-06
GO:0030641~regulation of cellular pH	35.3953	-35.3953	215.768	-215.768	111.838	-111.838	195.808	-195.808	367.688	-367.688	388.812	-388.812	0	0	88.9882	-88.9882	136.541	136.541		0	0	0.302858	0	0.411528	0	0.322714	0	0.273695	0	0.278252	0	0	0	0.63352	0	0	0.520535	0	0	0.000171209	0	0.000418671	0	3.63675e-05	0	8.79573e-05	0	6.56999e-05	0
GO:0051453~regulation of intracellular pH	35.3953	-35.3953	215.768	-215.768	111.838	-111.838	195.808	-195.808	367.688	-367.688	388.812	-388.812	0	0	88.9882	-88.9882	136.541	136.541		0	0	0.302858	0	0.411528	0	0.322714	0	0.273695	0	0.278252	0	0	0	0.63352	0	0	0.520535	0	0	0.000171209	0	0.000418671	0	3.63675e-05	0	8.79573e-05	0	6.56999e-05	0
GO:0045648~positive regulation of erythrocyte differentiation	0	0	132.096	-9.13773	84.5845	-24.7226	103.354	24.7882	364.748	-147.449	254.133	-97.2633	212.087	-212.087	250.057	-167.541	28.3119	-28.3119		0	0	0.302858	0	0	0	0	0	0.273695	0	0.278252	0	0	0	0.63352	0	0	0	0	0	0.000171209	0	0	0	0	0	8.79573e-05	0	6.56999e-05	0
GO:0031281~positive regulation of cyclase activity	25.1224	25.1224	217.532	41.8785	180.512	137.914	180.497	146.166	347.952	321.649	288.251	227.324	96.6031	49.3897	64.076	64.076	62.7598	-31.2822		0	0	0.268608	0.286177	0.130339	0.432202	0.0804962	0.407792	0	0.275375	0.0592124	0.304235	0	0	0	0.260639	0.224486	0	0	0	0.000109169	1.00768e-05	1.02614e-05	0.000953512	4.61762e-07	7.57752e-05	0	3.21174e-05	2.96285e-07	6.29775e-06
GO:0006924~activation-induced cell death of T cells	0	0	0	0	313.606	313.606	119.124	119.124	146.416	146.416	127.182	127.182	455.898	455.898	237.329	237.329	0	0		0	0	0	0	0	0	0	0	0	0	0	0	0	0	0	0	0	0	0	0	0	0	0	0	0	0	0	0	0	0
GO:0048103~somatic stem cell division	0	0	0	0	313.606	313.606	119.124	119.124	146.416	146.416	127.182	127.182	455.898	455.898	237.329	237.329	0	0		0	0	0	0	0	0	0	0	0	0	0	0	0	0	0	0	0	0	0	0	0	0	0	0	0	0	0	0	0	0
GO:0070231~T cell apoptosis	0	0	0	0	313.606	313.606	119.124	119.124	146.416	146.416	127.182	127.182	455.898	455.898	237.329	237.329	0	0		0	0	0	0	0	0	0	0	0	0	0	0	0	0	0	0	0	0	0	0	0	0	0	0	0	0	0	0	0	0
GO:0032469~endoplasmic reticulum calcium ion homeostasis	90.0473	90.0473	372.438	107.311	200.112	101.733	171.886	85.4891	182.932	25.8908	201.718	97.8603	102.114	102.114	74.9376	74.9376	44.4163	44.4163		0	0	0	0.315029	0	0.410266	0	0	0	0.30757	0	0.327344	0	0	0	0	0	0	0	0	0	1.36753e-05	0	0.000952478	0	0	0	3.92574e-05	0	8.67597e-06
GO:0018904~organic ether metabolic process	0	0	181.532	169.488	254.647	229.102	249.889	188.524	356.105	221.559	222.493	151.902	65.7506	4.86782	61.7538	33.9403	57.1145	-57.1145		0	0	0	0.23974	0	0.226521	0.00651831	0.412808	0.00307391	0.225556	0.00332098	0.120245	0.0796134	0.27825	0	0.259508	0.469774	0	0	0	0	5.38755e-06	0	0.000146758	1.45193e-11	7.08603e-05	5.86745e-13	2.15136e-05	1.26814e-12	1.35963e-06
GO:0046486~glycerolipid metabolic process	11.6597	5.50788	220.726	163.707	202.075	162.798	221.61	145.063	326.804	181.258	278.019	109.034	70.6449	39.1031	58.4862	45.5728	81.6259	-17.4467		0	0.0371589	0.00690928	0.311118	0.015596	1.27472	0.0290414	0.880412	0.0581492	0.816931	0.0630977	0.5183	0.0485191	0.772947	0	0.255666	0.552629	0.273983	0	2.47849e-07	8.06372e-11	1.27772e-05	2.46514e-09	0.00566997	1.00846e-08	0.000112998	2.67297e-07	0.000514624	3.73994e-07	2.4561e-05
GO:0010660~regulation of muscle cell apoptosis	48.5826	-48.5826	157.14	60.4179	154.141	-32.9733	209.39	-49.8504	397.251	147.918	317.987	92.0138	71.3684	-71.3684	32.6995	-32.6995	171.423	-171.423		0	0	0	0	0.411528	0	0.322714	0	0.273695	0	0.278252	0	0	0	0	0	0	0	0	0	0	0	0.000418671	0	3.63675e-05	0	8.79573e-05	0	6.56999e-05	0
GO:0034391~regulation of smooth muscle cell apoptosis	48.5826	-48.5826	157.14	60.4179	154.141	-32.9733	209.39	-49.8504	397.251	147.918	317.987	92.0138	71.3684	-71.3684	32.6995	-32.6995	171.423	-171.423		0	0	0	0	0.411528	0	0.322714	0	0.273695	0	0.278252	0	0	0	0	0	0	0	0	0	0	0	0.000418671	0	3.63675e-05	0	8.79573e-05	0	6.56999e-05	0
GO:0045682~regulation of epidermis development	0	0	97.2335	44.4375	121.641	52.0343	302.97	164.511	439.329	98.054	329.237	38.575	52.091	-9.43013	44.2302	44.2302	84.5701	-12.6184		0	0	0.154511	0	0	0	0.169399	0	0.133247	0.158015	0.13652	0	0	0	0	0	0	0	0	0	2.25811e-05	0	0	0	6.04255e-06	0	7.15372e-06	6.40316e-06	8.6762e-06	0
GO:0055061~di-, tri-valent inorganic anion homeostasis	0	0	193.856	-193.856	235.271	-235.271	365.361	-365.361	284.996	-284.996	227.617	-227.617	76.1025	-76.1025	0	0	0	0		0	0	0	0	0.662643	0	0.559363	0	0.500054	0	0.505655	0	0	0	0	0	0	0	0	0	0	0	0.00133525	0	0.000236236	0	0.000720458	0	0.000521592	0
GO:0055062~phosphate ion homeostasis	0	0	193.856	-193.856	235.271	-235.271	365.361	-365.361	284.996	-284.996	227.617	-227.617	76.1025	-76.1025	0	0	0	0		0	0	0	0	0.662643	0	0.559363	0	0.500054	0	0.505655	0	0	0	0	0	0	0	0	0	0	0	0.00133525	0	0.000236236	0	0.000720458	0	0.000521592	0
GO:0055091~phospholipid homeostasis	0	0	0	0	113.951	-113.951	197.552	-197.552	328.481	-328.481	271.418	-271.418	402.045	-402.045	69.2867	-69.2867	215.705	-215.705		0	0	0	0	0	0	0	0	0	0	0	0	0	0	0	0	0	0	0	0	0	0	0	0	0	0	0	0	0	0
GO:0050906~detection of stimulus involved in sensory perception	16.8451	16.8451	164.778	-104.831	117.685	-40.4593	254.343	-94.4562	372.51	-105.927	373.524	-106.125	20.2296	-20.2296	60.8149	-60.8149	76.1102	51.3057		0	0	0	0	0.174879	0	0.401069	0.163264	0.319946	0.106335	0.0890727	0.118541	0	0	0	0	0	0.256233	0	0	0	0	2.47785e-05	0	8.50804e-05	6.15002e-06	0.000159124	2.24285e-06	1.4759e-06	1.33181e-06
GO:0051952~regulation of amine transport	93.1552	93.1552	256.824	201.003	188.634	-0.793063	170.262	67.7272	338.909	58.1382	238.796	108.772	64.0859	64.0859	27.7975	27.7975	72.5052	-25.4125		0	0.4442	0	0.200954	0	0.282119	0	0.268778	0.167226	0.194789	0.170891	0.211199	0	0	0	0	0	0	0	0.000102995	0	2.81654e-06	0	0.000279219	0	4.08127e-05	1.58862e-05	1.31107e-05	1.79786e-05	3.33062e-06
GO:0006419~alanyl-tRNA aminoacylation	0	0	377.686	377.686	144.792	144.792	224.188	224.188	359.629	359.629	266.401	266.401	0	0	0	0	86.8759	-86.8759		0	0	0	0.550193	0	0	0	0	0	0	0	0	0	0	0	0	0	0	0	0	0	6.7802e-05	0	0	0	0	0	0	0	0
GO:0002709~regulation of T cell mediated immunity	0	0	123.4	21.6379	95.809	-15.0306	94.6565	11.7035	376.092	-12.6456	484.163	-210.829	49.9391	-49.9391	146.637	-146.637	211.096	-17.4674		0	0	0	0	0.283221	0	0	0	0.554947	0	0.170891	0	0	0	0.484507	0	0	0.380446	0	0	0	0	0.000128544	0	0	0	0.000879015	0	1.79786e-05	0
GO:0006576~biogenic amine metabolic process	9.19007	1.95359	239.718	166.23	187.891	130.603	204.162	101.207	238.864	107.051	246.597	88.2197	151.354	69.9894	90.0635	61.8198	36.7971	-18.3751		0	0	0.191695	0.105657	0.717547	0.247107	0.628929	0.220404	0.428859	0.0372674	0.147304	0.120543	1.15008	0.17121	0.0480278	0.370353	0.11749	0.0208286	0	0	4.57113e-05	5.7583e-07	0.00156628	0.000185592	0.000376631	2.77239e-05	0.000435675	7.26823e-08	1.03811e-05	1.32492e-06
GO:0007006~mitochondrial membrane organization	35.8364	20.2825	207.131	-52.6486	145.084	-36.9128	139.374	-79.598	281.23	-93.0992	307.846	-46.9811	138.182	75.6229	111.591	24.6024	65.5811	28.0899		0	0.172543	0.69253	0.0377758	1.64797	1.06525	0.759476	0.0677176	0.992046	0.375004	1.01327	0.417347	0.191879	0.576518	0.604056	0.550549	0	0.428018	0	1.8785e-05	0.00211164	2.16155e-08	0.0114324	0.00451389	0.000530628	5.0228e-07	0.00467374	5.93813e-05	0.00345703	1.35434e-05
GO:0015800~acidic amino acid transport	0	0	185.424	185.424	439.265	439.265	322.985	322.985	207.535	207.535	173.348	173.348	0	0	36.7031	36.7031	52.7714	-52.7714		0	0	0	0.200954	0	0.282119	0	0.268778	0	0.194789	0	0.211199	0	0	0	0	0	0	0	0	0	2.81654e-06	0	0.000279219	0	4.08127e-05	0	1.31107e-05	0	3.33062e-06
GO:0015813~L-glutamate transport	0	0	185.424	185.424	439.265	439.265	322.985	322.985	207.535	207.535	173.348	173.348	0	0	36.7031	36.7031	52.7714	-52.7714		0	0	0	0.200954	0	0.282119	0	0.268778	0	0.194789	0	0.211199	0	0	0	0	0	0	0	0	0	2.81654e-06	0	0.000279219	0	4.08127e-05	0	1.31107e-05	0	3.33062e-06
GO:0034375~high-density lipoprotein particle remodeling	0	0	0	0	97.1852	-97.1852	287.469	-287.469	457.07	-457.07	309.876	-309.876	212.763	-212.763	0	0	21.7657	21.7657		0	0	0	0	0.338775	0	1.58405	0	1.40647	0	1.42323	0	0.537217	0	0	0	0	0	0	0	0	0	0.000270984	0	0.000192483	0	0.0100834	0	0.00872134	0
GO:0015893~drug transport	0	0	260.15	-2.44335	179.544	67.3758	234.081	60.8678	264.599	31.4071	302.943	-60.9191	76.0726	76.0726	46.5454	46.5454	54.8129	54.8129		0	0	0	0	0	0	0	0	0	0	0	0	0	0	0	0	0	0	0	0	0	0	0	0	0	0	0	0	0	0
GO:0042891~antibiotic transport	0	0	260.15	-2.44335	179.544	67.3758	234.081	60.8678	264.599	31.4071	302.943	-60.9191	76.0726	76.0726	46.5454	46.5454	54.8129	54.8129		0	0	0	0	0	0	0	0	0	0	0	0	0	0	0	0	0	0	0	0	0	0	0	0	0	0	0	0	0	0
GO:0048284~organelle fusion	107.408	36.5339	354.664	-21.6775	84.3817	-24.1121	105.163	-105.163	220.323	-151.139	342.784	-212.842	58.3509	58.3509	90.3418	-4.69881	98.5892	98.5892		0.573139	0.392054	1.07543	0.537165	0.239377	0	0.55192	0	0.4582	0	0.466869	0	0	0	0.430868	0	0	0.331074	1.4533e-06	8.85649e-05	0.013897	6.53152e-05	7.62472e-05	0	0.000231451	0	0.000519701	0	0.000449134	0
GO:0060045~positive regulation of cardiac muscle cell proliferation	44.3043	44.3043	119.598	1.59372	50.8069	50.8069	49.2832	49.2832	401.868	-66.95	544.452	-180.266	0	0	152.84	152.84	320.215	67.0795		0	0	0	0	0	0	0	0	0	0	0	0	0	0	0	0	0	0.784419	0	0	0	0	0	0	0	0	0	0	0	0
GO:0042535~positive regulation of tumor necrosis factor biosynthetic process	0	0	152.644	-152.644	96.2472	-96.2472	272.204	-272.204	398.354	-398.354	362.331	-362.331	0	0	80.9434	-80.9434	61.0504	61.0504		0	0	0	0	0	0	0.559363	0	0.500054	0	0.505655	0	0	0	0	0	0	0	0	0	0	0	0	0	0.000236236	0	0.000720458	0	0.000521592	0
GO:0001892~embryonic placenta development	27.7657	9.38719	192.422	-3.25868	150.589	63.1091	227.567	69.5381	287.507	102.633	353.988	106.777	83.1625	83.1625	38.8666	8.44774	130.374	-30.2779		0	0	0.268608	0.286177	0.130339	0.432202	0.0804962	0.407792	0.0571868	0.275375	0.0592124	0.304235	0	0	0	0	0.224486	0.615533	0	0	0.000109169	1.00768e-05	1.02614e-05	0.000953512	4.61762e-07	7.57752e-05	2.57413e-07	3.21174e-05	2.96285e-07	6.29775e-06
GO:0002711~positive regulation of T cell mediated immunity	0	0	87.023	87.023	75.546	21.3881	63.816	63.816	341.886	94.2492	559.428	-231.428	59.9269	-59.9269	170.274	-170.274	242.924	-31.3517		0	0	0	0	0	0	0	0	0.212218	0	0	0	0	0	0	0	0	0	0	0	0	0	0	0	0	0	4.33568e-05	0	0	0
GO:0046668~regulation of retinal cell programmed cell death	90.0473	90.0473	363.684	98.5572	101.925	3.54655	43.1986	-43.1986	254.723	-133.652	327.251	-99.8526	102.114	102.114	74.9376	74.9376	73.5599	73.5599		0	0	0	0	0	0	0	0	0.273695	0	0.278252	0	0	0	0	0	0	0	0	0	0	0	0	0	0	0	8.79573e-05	0	6.56999e-05	0
GO:0050714~positive regulation of protein secretion	0	0	161.943	161.943	166.728	166.728	244.636	244.636	389.429	389.429	284.435	284.435	32.2761	32.2761	77.1392	77.1392	127.704	-127.704		0	0	0	0.0640067	0	0.112395	0	0.361108	0	0.236883	0	0.263716	0	0.248314	0	0.236376	0.611836	0	0	0	0	1.27345e-07	0	1.38597e-05	0	6.59409e-05	0	2.41113e-05	0	5.95072e-06
GO:0017148~negative regulation of translation	73.3075	-26.5731	208.068	84.6765	143.006	81.1874	173.63	47.4624	313.46	104.744	275.201	29.555	60.4812	-16.1789	108.985	54.05	119.421	-16.9872		0	0	0	0.0766274	0	0	0	0	0	0.0729458	0.0592124	0.0828638	0	0	0.286264	0.260639	0.224486	0.202268	0	0	0	2.31211e-07	0	0	0	0	0	6.42884e-07	2.96285e-07	5.14724e-07
GO:0019987~negative regulation of anti-apoptosis	197.202	42.9241	308.161	308.161	188.799	-48.1695	68.3932	-68.3932	80.7139	80.7139	151.599	151.599	261.288	11.0163	99.9169	99.9169	0	0		0	0	0	0	0	0	0	0	0	0	0	0	0	0	0	0	0	0	0	0	0	0	0	0	0	0	0	0	0	0
GO:0045080~positive regulation of chemokine biosynthetic process	0	0	99.1697	99.1697	121.573	121.573	327.237	327.237	455.923	400.581	257.468	257.468	29.8626	29.8626	61.9222	61.9222	68.032	-68.032		0	0	0	0	0	0	0	0	0	0	0	0	0	0	0	0	0	0	0	0	0	0	0	0	0	0	0	0	0	0
GO:0001952~regulation of cell-matrix adhesion	31.6894	-31.6894	186.513	-186.513	186.58	124.701	115.792	23.5698	347.418	46.2668	328.689	74.8006	121.384	121.384	32.9358	32.9358	40.7416	40.7416		0	0	0.313748	0	0.150678	0	0.344718	0.139904	1.1072	0.0879099	1.12629	0.0989235	0	0.301257	0	0	0	0.227206	0	0	0.000203719	0	1.52764e-05	0	4.35241e-05	4.56326e-06	0.0066567	1.23042e-06	0.00509108	8.208e-07
GO:0006909~phagocytosis	30.0794	30.0794	179.197	121.058	210.102	143.365	234.95	140.119	322.825	162.611	231.965	126.092	131.663	109.934	9.23823	-9.23823	71.9602	-23.4794		0	0.534622	0.0339822	0.733443	0.0749814	0.606441	0.168758	0.0677176	0.118569	0.0354259	0.0269575	0.173849	0	0.576518	0	0	0	0	0	0.000146473	8.58954e-08	9.0501e-05	1.58387e-06	0.00274465	6.37136e-06	5.0228e-07	4.80057e-06	6.02151e-08	1.29477e-08	2.99957e-06
GO:0002051~osteoblast fate commitment	0	0	196.231	-196.231	126.549	-126.549	271.472	-271.472	363.79	-363.79	389.367	-389.367	0	0	0	0	90.8528	90.8528		0	0	0.394167	0	0	0	0	0	0.361938	0	0.366997	0	0	0	0	0	0	0	0	0	0.000291303	0	0	0	0	0	0.000247506	0	0.00019319	0
GO:0007569~cell aging	71.4667	32.7738	101.186	-49.7609	146.353	-83.1955	257.122	-66.4634	321.64	-106.495	280.6	-86.0739	80.4811	80.4811	87.7204	37.1826	27.8582	27.8582		0	0	0.126069	0	1.26058	0	0.985558	0	0.832996	0.129229	0.847204	0	0	0	0	0	0	0	0	0	1.11959e-05	0	0.00402907	0	0.00139237	0	0.00294906	3.77835e-06	0.00195341	0
GO:0042990~regulation of transcription factor import into nucleus	48.258	48.258	273.662	159.582	141.501	141.501	234.036	234.036	322.374	322.374	244.443	244.443	37.0318	37.0318	44.2302	44.2302	48.5943	-48.5943		0	0	0.154511	0.1636	0	0.238348	0	0.225928	0	0.158015	0	0.172915	0	0.415546	0	0	0	0	0	0	2.25811e-05	1.81909e-06	0	0.000168353	0	2.72171e-05	0	6.40316e-06	0	3.01027e-06
GO:0034377~plasma lipoprotein particle assembly	17.843	17.843	0	0	92.6396	-92.6396	265.361	-265.361	497.82	-497.82	269.736	-269.736	177.302	-177.302	23.0956	-23.0956	0	0		0	0	0	0	0.283221	0	1.33339	0	1.16435	0	1.18024	0	0.471955	0	0	0	0	0	0	0	0	0	0.000128544	0	0.00112643	0	0.0072737	0	0.00446748	0
GO:0031960~response to corticosteroid stimulus	0	0	171.017	-5.73428	134.104	68.5179	301.496	243.898	409.224	304.53	249.176	179.938	24.8855	24.8855	51.6019	51.6019	131.614	-131.614		0	0	0	0	0	0	0	0	0	0	0	0	0	0	0	0	0.408729	0	0	0	0	0	0	0	0	0	0	0	0	0
GO:0051384~response to glucocorticoid stimulus	0	0	171.017	-5.73428	134.104	68.5179	301.496	243.898	409.224	304.53	249.176	179.938	24.8855	24.8855	51.6019	51.6019	131.614	-131.614		0	0	0	0	0	0	0	0	0	0	0	0	0	0	0	0	0.408729	0	0	0	0	0	0	0	0	0	0	0	0	0
GO:0032106~positive regulation of response to extracellular stimulus	49.0424	-49.0424	150.89	-150.89	313.538	-313.538	210.938	-210.938	231.65	-231.65	249.008	-249.008	76.2011	-76.2011	59.727	-59.727	0	0		0	0	0.394167	0	0	0	0	0	0	0	0	0	0	0	0	0	0	0	0	0	0.000291303	0	0	0	0	0	0	0	0	0
GO:0032109~positive regulation of response to nutrient levels	49.0424	-49.0424	150.89	-150.89	313.538	-313.538	210.938	-210.938	231.65	-231.65	249.008	-249.008	76.2011	-76.2011	59.727	-59.727	0	0		0	0	0.394167	0	0	0	0	0	0	0	0	0	0	0	0	0	0	0	0	0	0.000291303	0	0	0	0	0	0	0	0	0
GO:0010212~response to ionizing radiation	22.5118	22.5118	256.674	75.93	214.618	135.992	233.158	118.885	266.803	91.464	236.769	93.3739	58.9789	58.9789	47.3125	47.3125	47.5936	-13.5238		0	0	0.621437	0.0317815	0.247045	0.0650911	0.146998	0	0.266811	0.0296907	0.104951	0.0354011	0	0.173874	0	0.16375	0	0	0	0	0.00121773	1.18345e-08	8.68333e-05	1.86252e-06	3.64792e-06	0	8.47922e-05	2.77543e-08	2.99231e-06	2.31312e-08
GO:0019884~antigen processing and presentation of exogenous antigen	0	0	124.895	2.97093	141.758	-111.277	176.039	-152.704	366.181	-320.846	340.123	-340.123	53.8016	-53.8016	129.204	-129.204	87.2543	87.2543		0	0	0	0.246908	0.113108	0	0.257359	0	0.857288	0.0607065	0.472936	0	0.729266	0	0.7528	0	0	0.559999	0	0	0	6.3971e-06	6.94475e-06	0	2.38781e-05	0	0.00317782	3.9706e-07	0.000465624	0
GO:0019319~hexose biosynthetic process	0	0	133.579	-49.6993	159.311	-7.39058	175.792	-83.8877	287.633	-31.1676	309.107	-123.31	179.005	-156.653	87.2387	-37.1085	11.2407	11.2407		0	0	0.230616	0.0640067	0.113108	0	0.257359	0.103873	0.461796	0.236883	0.472936	0.0696204	0.250969	0	0	0	0	0	0	0	7.49697e-05	1.27345e-07	6.94475e-06	0	2.38781e-05	1.51697e-06	0.000536553	2.41113e-05	0.000465624	2.75877e-07
GO:0032392~DNA geometric change	60.948	-60.948	222.543	-222.543	146.265	-146.265	185.743	-117.696	278.268	-70.7108	290.953	-73.8911	63.854	-63.854	81.8279	-81.8279	89.7751	-35.2695		0.630945	0	0.190913	0	0	0	0	0	0.167226	0	0.170891	0	0	0	0	0	0	0	9.27672e-07	0	4.73124e-05	0	0	0	0	0	1.58862e-05	0	1.79786e-05	0
GO:0032508~DNA duplex unwinding	60.948	-60.948	222.543	-222.543	146.265	-146.265	185.743	-117.696	278.268	-70.7108	290.953	-73.8911	63.854	-63.854	81.8279	-81.8279	89.7751	-35.2695		0.630945	0	0.190913	0	0	0	0	0	0.167226	0	0.170891	0	0	0	0	0	0	0	9.27672e-07	0	4.73124e-05	0	0	0	0	0	1.58862e-05	0	1.79786e-05	0
GO:0045861~negative regulation of proteolysis	23.5969	-23.5969	107.87	-107.87	146.551	60.0806	98.0218	-56.3648	236.906	-119.967	305.134	-171.546	289.666	289.666	121.452	44.5875	162.842	24.1023		0	0	0	0	0	0.282119	0	0	0	0	0	0.211199	0	1.25291	0	0.45352	0	0	0	0	0	0	0	0.000279219	0	0	0	0	0	3.33062e-06
GO:0070584~mitochondrion morphogenesis	125.171	125.171	290.776	174.319	120.722	-36.3448	104.734	-104.734	243.902	-147.045	301.769	-90.4966	81.6913	81.6913	59.9501	59.9501	36.0177	36.0177		0	0.508387	0	0.249603	0.338775	0	0.256615	0	0.212218	0	0.216311	0.260847	0	0	0	0	0	0	0	0.000171789	0	6.32119e-06	0.000270984	0	2.43469e-05	0	4.33568e-05	0	3.38193e-05	6.82229e-06
GO:0034329~cell junction assembly	12.4523	12.4523	281.598	174.46	181.373	97.5352	138.333	88.8308	319.307	219.508	262.388	185.602	89.4232	89.4232	41.7952	41.7952	48.4999	-7.15715		0	0	0.0853571	0.332659	0.150678	0.149849	0.0963024	0.139904	0.0702025	0.32104	0.0724951	0.0989235	0	0.851981	0	0.288325	0	0	0	0	2.69562e-06	1.88576e-05	1.52764e-05	3.49737e-05	9.06672e-07	4.56326e-06	6.00843e-07	4.14551e-05	6.74647e-07	8.208e-07
GO:0006518~peptide metabolic process	23.4607	23.4607	278.18	209.925	210.435	210.435	196.118	186.382	307.231	220.052	215.104	180.133	45.5505	45.5505	48.9897	48.9897	36.0533	-10.5124		0	0.102193	0.0617105	1.05691	0	0.658353	0	0.323298	0.136239	1.01915	0.00855425	0.211	0	0.115272	0	0.752531	0	0	0	3.31267e-06	8.02533e-07	9.13833e-05	0	0.00340129	0	4.44901e-05	7.35848e-06	0.00048667	7.62582e-11	3.49599e-06
GO:0043281~regulation of caspase activity	54.7425	43.3956	220.358	65.1131	164.38	90.7196	212.467	71.4068	301.543	110.282	271.641	110.644	63.0948	41.3119	36.7386	36.7386	104.092	-7.15516		0	0.463178	0.788525	0.0751634	0.362065	0.359292	0.590926	0.155653	0.647413	0.165067	0.246739	0.197253	0.0635888	0.903638	0	0.214332	0.166977	0.338014	0	0.000133939	0.00345771	2.3076e-07	0.000330073	0.000610144	0.00025791	5.30728e-06	0.00128625	7.64955e-06	4.73706e-05	3.434e-06
GO:0010518~positive regulation of phospholipase activity	29.1293	29.1293	207.558	156.111	226.773	226.773	208.578	208.578	315.702	315.702	205.718	205.718	39.9602	39.9602	91.3234	91.3234	112.769	-112.769		0	0.348668	0	0.455129	0	0.629225	0	0.19146	0	0.441759	0	0.142729	0	0.37126	0	0.357275	0.895641	0	0	6.76403e-05	0	3.20425e-05	0	0.00307161	0	1.39044e-05	0	8.01513e-05	0	2.21977e-06
GO:0040018~positive regulation of multicellular organism growth	17.0284	17.0284	178.988	65.4344	184.087	131.127	219.116	180.796	294.736	242.389	235.288	168.726	135.628	92.3493	53.4079	53.4079	17.9317	-17.9317		0	0	0.0586618	0.0640067	0.113108	0.38427	0.0674859	0.361108	0	0.236883	0.0484982	0.263716	0	0.248314	0	0.236376	0	0	0	0	6.53208e-07	1.27345e-07	6.94475e-06	0.00075431	2.39002e-07	6.59409e-05	0	2.41113e-05	1.47833e-07	5.95072e-06
GO:0050917~sensory perception of umami taste	0	0	134.88	134.88	173.757	173.757	262.513	262.513	501.56	196.295	241.293	241.293	0	0	0	0	55.8101	-55.8101		0	0	0	0	0	0	0	0	0	0	0	0	0	0	0	0	0	0	0	0	0	0	0	0	0	0	0	0	0	0
GO:0033057~reproductive behavior in a multicellular organism	92.1154	92.1154	255.678	144.47	151.723	91.4279	183.545	64.9404	193.73	193.73	359.527	213.703	0	0	75.9884	75.9884	97.0438	-97.0438		0	0	0	0	0	0	0	0	0	0	0	0	0	0	0	0	0	0	0	0	0	0	0	0	0	0	0	0	0	0
GO:0043523~regulation of neuron apoptosis	61.2165	-7.37929	230.716	-17.8376	148.83	42.1583	204.104	25.3381	253.994	-15.4034	252.698	-16.8949	72.9319	37.9842	85.0356	28.8212	56.2724	10.1929		0.888558	0.0532632	0.788525	0.176892	1.37095	0.0627423	1.25082	0.0103633	0.647413	0.0692181	0.97036	0.0264923	0.235192	0.231361	0.548426	0.482501	0.0414563	0.139693	1.58599e-06	7.40658e-07	0.00345771	2.37308e-06	0.009084	1.60604e-06	0.000993427	3.0986e-10	0.00128625	5.49499e-07	0.00389581	8.46808e-09
GO:0001993~regulation of systemic arterial blood pressure by norepinephrine-epinephrine	69.0865	69.0865	243.697	72.4431	116.392	116.392	187.784	123.555	293.458	221.125	341.112	265.54	0	0	56.9913	56.9913	172.59	-86.0261		0	0	0	0.315029	0	0.410266	0	0.394932	0	0.30757	0	0.327344	0	0	0	0	0.55155	0	0	0	0	1.36753e-05	0	0.000952478	0	7.45372e-05	0	3.92574e-05	0	8.67597e-06
GO:0022602~ovulation cycle process	60.3676	60.3676	287.68	231.863	142.69	121.978	155.252	137.063	279.756	246.695	257.131	235.266	33.851	33.851	91.5409	91.5409	94.4221	-94.4221		0	0.399168	0	0.819308	0	0.769621	0	0.389282	0	0.789078	0	0.5202	0	0.135414	0	1.40877	0.730273	0	0	7.55138e-05	0	7.16541e-05	0	0.00444814	0	7.73563e-05	0	0.000537315	0	2.08783e-05
GO:0042698~ovulation cycle	60.3676	60.3676	287.68	231.863	142.69	121.978	155.252	137.063	279.756	246.695	257.131	235.266	33.851	33.851	91.5409	91.5409	94.4221	-94.4221		0	0.399168	0	0.819308	0	0.769621	0	0.389282	0	0.789078	0	0.5202	0	0.135414	0	1.40877	0.730273	0	0	7.55138e-05	0	7.16541e-05	0	0.00444814	0	7.73563e-05	0	0.000537315	0	2.08783e-05
GO:0045589~regulation of regulatory T cell differentiation	273.591	273.591	242.045	242.045	145.533	145.533	68.6461	68.6461	230.722	230.722	218.068	218.068	129.322	129.322	0	0	173.014	-173.014		0	0	0	0	0	0	0	0	0	0	0	0	0	0	0	0	0	0	0	0	0	0	0	0	0	0	0	0	0	0
GO:0010517~regulation of phospholipase activity	23.3034	23.3034	191.331	99.6048	199.961	162.876	198.613	135.112	297.775	207.348	196.216	132.933	112.377	-48.4408	85.9694	60.1481	147.751	-130.303		0	0.280391	0.0853571	0.332659	0	0.487695	0	0.139904	0	0.32104	0	0.0989235	0	0.301257	0	0.288325	1.41179	0	0	5.14335e-05	2.69562e-06	1.88576e-05	0	0.00131602	0	4.56326e-06	0	4.14551e-05	0	8.208e-07
GO:0006283~transcription-coupled nucleotide-excision repair	29.3713	-29.3713	412.081	-412.081	134.403	-134.403	155.317	-155.317	278.219	-278.219	254.778	-254.778	0	0	41.0037	-41.0037	82.5225	82.5225		0	0	0	0	0	0	0	0	0	0	0	0	0	0	0	0	0	0	0	0	0	0	0	0	0	0	0	0	0	0
GO:0010829~negative regulation of glucose transport	0	0	121.051	121.051	121.573	121.573	327.237	327.237	385.408	385.408	257.468	257.468	29.8626	29.8626	61.9222	61.9222	68.032	-68.032		0	0	0	0.249603	0	0	0	0	0	0.242814	0	0	0	0	0	0	0	0	0	0	0	6.32119e-06	0	0	0	0	0	2.50324e-05	0	0
GO:0007568~aging	65.8337	43.7234	153.117	47.8845	129.631	-33.6632	164.066	-41.5872	319.696	-66.7446	262.83	-34.5228	110.045	-18.0662	98.2264	1.8323	15.919	15.919		0	0.189235	0.171022	0.441021	1.16463	0.306034	0.842921	0.0779456	0.67171	0.424233	0.687382	0.0494824	0.209397	0	0.218697	0.195941	0	0	0	2.54109e-05	2.82085e-05	3.02491e-05	0.00247148	0.000366317	0.000899431	7.74322e-07	0.00153412	6.2172e-05	0.00124675	7.38385e-08
GO:0002244~hemopoietic progenitor cell differentiation	65.1843	-65.1843	247.068	-158.574	290.097	-85.6685	218.888	38.4874	183.871	-95.1015	160.515	-72.7885	0	0	134.793	-134.793	0	0		0	0	0.302858	0	0.411528	0	0.322714	0	0.273695	0	0.278252	0	0	0	0	0	0	0	0	0	0.000171209	0	0.000418671	0	3.63675e-05	0	8.79573e-05	0	6.56999e-05	0
GO:0051224~negative regulation of protein transport	13.6011	13.6011	86.1182	86.1182	84.4346	84.4346	230.62	111.535	390.232	107.069	263.678	102.896	149.465	-122.317	81.5903	81.5903	113.605	-113.605		0	0	0	0.0766274	0	0.12957	0.0804962	0.120358	0.0571868	0.0729458	0.0592124	0.0828638	0.275827	0	0	0.754618	1.29905	0	0	0	0	2.31211e-07	0	2.25707e-05	4.61762e-07	2.7393e-06	2.57413e-07	6.42884e-07	2.96285e-07	5.14724e-07
GO:0045927~positive regulation of growth	45.623	45.623	205.633	53.1353	151.266	45.7326	166.945	31.4876	269.266	54.2797	276.411	49.9609	107.457	36.6862	76.8721	27.4859	53.337	21.1359		0	1.33957	0.335894	0.912113	0.390111	1.93534	0.952592	0.611475	0.451575	0.873239	0.724844	0.656625	0.0685047	1.448	0.0737056	0.896588	0.0452316	0.666478	0	1.44929e-09	0.000213844	4.00601e-05	0.000398577	0.0358949	0.00122427	0.000132095	0.000569593	0.000411445	0.00165069	1.48761e-05
GO:0046632~alpha-beta T cell differentiation	38.8661	-38.8661	223.862	-49.8161	119.93	-22.9959	167.136	-39.5036	330.86	105.275	331.884	-3.88308	57.0947	-57.0947	26.1596	-26.1596	237.736	-36.5401		0	0	0.238535	0	0.338775	0	0.256615	0	0.680696	0	0.690756	0	0	0	0	0	0	0	0	0	7.89378e-05	0	0.000270984	0	2.43469e-05	0	0.00151708	0	0.00124256	0
GO:0009306~protein secretion	19.3573	-19.3573	259.492	-56.0307	137.299	-63.3722	217.632	-167.284	285.15	-143.917	272.2	-225.823	27.5865	-27.5865	76.1737	-76.1737	69.6712	69.6712		0	0	0.126069	0.134278	0.203966	0	0.139535	0	0.381669	0	0.389689	0	0	0	0.386029	0	0	0	0	0	1.11959e-05	1.28221e-06	3.9694e-05	0	3.24222e-06	0	0.000314326	0	0.00023082	0
GO:0006367~transcription initiation from RNA polymerase II promoter	43.5175	43.5175	294.434	148.187	154.552	94.808	157.525	123.364	267.734	167.721	248.11	162.529	59.4875	59.4875	68.27	68.27	55.7581	-55.7581		0	0	0.0853571	0.0920086	0.150678	0.149849	0	0.139904	0.0702025	0.0879099	0.0724951	0.0989235	0	0.301257	0	0.288325	0	0	0	0	2.69562e-06	3.20127e-07	1.52764e-05	3.49737e-05	0	4.56326e-06	6.00843e-07	1.23042e-06	6.74647e-07	8.208e-07
GO:0009411~response to UV	40.0186	16.3855	213.16	43.8872	176.802	59.4733	195.738	19.3359	294.904	96.2058	276.501	50.2068	54.5271	26.4254	40.4386	17.7922	68.8613	-22.4045		0.163932	0.248177	0.216788	0.440101	0.761123	0.449959	0.743749	0.204567	0.321605	0.225556	0.559311	0.263949	0.0796134	0.27825	0.0852882	0.0716155	0.206797	0.0440366	5.16616e-06	4.46742e-05	5.60403e-05	3.19815e-05	0.00186153	0.0010256	0.000527911	1.89395e-05	0.000160486	2.15136e-05	0.000606206	5.63551e-06
GO:0052548~regulation of endopeptidase activity	52.9178	41.9491	223.262	73.1912	158.901	87.6956	205.385	69.0266	291.491	106.606	262.586	106.956	60.9916	39.9349	35.514	35.514	100.623	-6.91666		0	0.438533	0.732436	0.159725	0.336057	0.333392	0.547305	0.142085	0.596577	0.148625	0.222834	0.178898	0.0590491	0.863555	0	0.201237	0.155579	0.316939	0	9.85244e-05	0.00268404	1.63898e-06	0.000263739	0.000468163	0.000255415	4.6997e-06	0.00104564	5.29735e-06	3.84331e-05	2.98681e-06
GO:0009163~nucleoside biosynthetic process	64.5458	64.5458	209.559	47.2452	109.132	-72.6258	230.982	-128.075	263.404	-202.242	225.447	-31.0951	73.2766	73.2766	114.202	43.1984	48.6632	-48.6632		0	0	0	0	0.338775	0	0.256615	0.323283	0.212218	0	0.216311	0	0	0	0	0.518078	0	0	0	0	0	0	0.000270984	0	2.43469e-05	4.70159e-05	4.33568e-05	0	3.38193e-05	0
GO:0042451~purine nucleoside biosynthetic process	64.5458	64.5458	209.559	47.2452	109.132	-72.6258	230.982	-128.075	263.404	-202.242	225.447	-31.0951	73.2766	73.2766	114.202	43.1984	48.6632	-48.6632		0	0	0	0	0.338775	0	0.256615	0.323283	0.212218	0	0.216311	0	0	0	0	0.518078	0	0	0	0	0	0	0.000270984	0	2.43469e-05	4.70159e-05	4.33568e-05	0	3.38193e-05	0
GO:0042455~ribonucleoside biosynthetic process	64.5458	64.5458	209.559	47.2452	109.132	-72.6258	230.982	-128.075	263.404	-202.242	225.447	-31.0951	73.2766	73.2766	114.202	43.1984	48.6632	-48.6632		0	0	0	0	0.338775	0	0.256615	0.323283	0.212218	0	0.216311	0	0	0	0	0.518078	0	0	0	0	0	0	0.000270984	0	2.43469e-05	4.70159e-05	4.33568e-05	0	3.38193e-05	0
GO:0046129~purine ribonucleoside biosynthetic process	64.5458	64.5458	209.559	47.2452	109.132	-72.6258	230.982	-128.075	263.404	-202.242	225.447	-31.0951	73.2766	73.2766	114.202	43.1984	48.6632	-48.6632		0	0	0	0	0.338775	0	0.256615	0.323283	0.212218	0	0.216311	0	0	0	0	0.518078	0	0	0	0	0	0	0.000270984	0	2.43469e-05	4.70159e-05	4.33568e-05	0	3.38193e-05	0
GO:0010460~positive regulation of heart rate	100.518	100.518	209.991	209.991	119.496	119.496	179.32	179.32	315.092	315.092	234.825	234.825	73.2766	73.2766	57.7279	57.7279	105.645	-105.645		0	0	0	0.249603	0	0.337595	0	0.94388	0	0.242814	0	0.260847	0	0	0	0	0.471396	0	0	0	0	6.32119e-06	0	0.00049709	0	0.000135882	0	2.50324e-05	0	6.82229e-06
GO:0006835~dicarboxylic acid transport	0	0	362.692	362.692	330.065	330.065	223.471	223.471	190.996	190.996	149.575	149.575	0	0	31.4598	31.4598	72.4899	-72.4899		0	0	0	0.537165	0	0.238348	0	0	0	0	0	0	0	0	0	0	0.358058	0	0	0	0	6.53152e-05	0	0.000168353	0	0	0	0	0	0
GO:0007612~learning	69.5906	49.0097	186.322	34.4967	160.37	68.9931	161.094	31.5578	289.217	84.0265	277.219	66.8432	53.687	53.687	90.3854	58.026	64.5817	10.9918		0.204687	0.687474	0.583174	0.358552	0.323723	0.609544	0.182026	0.566433	0.119066	0.599884	0.274211	0.671364	0	0.106497	0.114985	1.20381	0.0770533	0.53565	5.4639e-06	0.000174399	0.000884545	2.50599e-05	0.000227292	0.00275537	7.4231e-06	0.000127436	4.78552e-06	0.000205238	6.50391e-05	1.09486e-05
GO:0007033~vacuole organization	17.1158	-17.1158	176.132	-28.6418	189.64	4.80993	222.581	-44.2596	305.206	-166.139	304.406	-178.978	34.2188	3.52842	38.4775	-38.4775	87.2729	56.0404		0.293286	0	0.32257	0.13931	1.52735	0.0650911	0.68538	0.0589222	1.35398	0.331883	0.913034	0.0354011	0.176136	0	1.10669	0	0	0.816292	9.55655e-06	0	0.000205754	1.35634e-06	0.00964275	1.86252e-06	0.000504225	2.50445e-07	0.0113165	4.41232e-05	0.00241882	2.31312e-08
GO:0043550~regulation of lipid kinase activity	0	0	162.723	-162.723	127.204	-127.204	171.543	-171.543	345.534	-345.534	253.536	-253.536	128.866	-3.5125	97.7522	-97.7522	0	0		0	0	0.394167	0	0	0	0	0	0	0	0	0	0	0	0	0	0	0	0	0	0.000291303	0	0	0	0	0	0	0	0	0
GO:0043551~regulation of phosphoinositide 3-kinase activity	0	0	162.723	-162.723	127.204	-127.204	171.543	-171.543	345.534	-345.534	253.536	-253.536	128.866	-3.5125	97.7522	-97.7522	0	0		0	0	0.394167	0	0	0	0	0	0	0	0	0	0	0	0	0	0	0	0	0	0.000291303	0	0	0	0	0	0	0	0	0
GO:0043552~positive regulation of phosphoinositide 3-kinase activity	0	0	162.723	-162.723	127.204	-127.204	171.543	-171.543	345.534	-345.534	253.536	-253.536	128.866	-3.5125	97.7522	-97.7522	0	0		0	0	0.394167	0	0	0	0	0	0	0	0	0	0	0	0	0	0	0	0	0	0.000291303	0	0	0	0	0	0	0	0	0
GO:0009109~coenzyme catabolic process	9.37712	9.37712	146.242	132.617	245.72	233.57	228.097	218.576	342.22	333.131	217.256	198.286	66.502	66.502	30.6624	30.6624	45.7117	-25.3275		0	0	0	0.0915574	0	0.177928	0	0.389282	0	0.789078	0	0.5202	0	0.135414	0	0.126505	0.101482	0	0	0	0	3.39469e-07	0	6.19542e-05	0	7.73563e-05	0	0.000537315	0	2.08783e-05
GO:0030518~steroid hormone receptor signaling pathway	42.9751	42.9751	188.263	90.1482	149.725	101.5	246.599	203.897	325.73	260.293	253.995	121.586	36.138	36.138	42.0439	42.0439	91.8016	-47.5937		0	0.348668	0	0.455129	0	0.203008	0	0	0	0.129229	0.109943	0.142729	0	0	0	0	0	0	0	6.76403e-05	0	3.20425e-05	0	0.000100473	0	0	0	3.77835e-06	3.36721e-06	2.21977e-06
GO:0050792~regulation of viral reproduction	11.6362	11.6362	178.67	21.5572	154.646	89.0326	236.473	175.765	305.46	197.438	334.277	205.566	16.5903	16.5903	47.6763	47.6763	74.4337	-45.8703		0	0	0.103492	0.110889	0.174879	0.173987	0.115645	0.163264	0.0864846	0.106335	0.0890727	0.408887	0	0	0	0.320194	0.280748	0	0	0	5.6595e-06	5.99834e-07	2.47785e-05	5.85446e-05	1.68399e-06	6.15002e-06	1.30666e-06	2.24285e-06	1.4759e-06	1.47868e-05
GO:0016064~immunoglobulin mediated immune response	0	0	134.188	16.028	151.83	-0.263419	168.112	-10.6145	331.095	-190.743	268.202	-81.1971	110.451	10.7638	121.523	0.584842	34.3365	34.3365		0	0	0.0950902	0.0345234	0.761123	0	0.254733	0.0153755	1.17796	0.00525891	0.559311	0	1.04944	0	0.63834	0	0	0.0440366	0	0	4.25535e-06	1.59326e-08	0.00186153	0	2.49497e-05	1.35959e-09	0.00763591	2.35709e-11	0.000606206	0
GO:0045793~positive regulation of cell size	31.8418	31.8418	185.194	-105.218	146.785	-98.9209	160.138	-160.138	248.903	-229.465	285.705	-285.705	115.115	-43.7035	111.696	-26.5849	104.262	104.262		0	0.280391	0.696169	0	0.489822	0.149849	1.3122	0	1.1072	0	1.77078	0	0	0.301257	0.314964	0	0	2.13149	0	5.14335e-05	0.00201083	0	0.000628851	3.49737e-05	0.00181691	0	0.0066567	0	0.0282287	0
GO:0051349~positive regulation of lyase activity	23.0288	23.0288	199.404	38.3886	165.469	126.421	165.456	133.985	318.956	294.845	264.23	208.381	88.5528	45.2739	58.7363	58.7363	57.5298	-28.6754		0	0	0.230616	0.246908	0.113108	0.38427	0.0674859	0.361108	0	0.236883	0.0484982	0.263716	0	0	0	0.236376	0.201791	0	0	0	7.49697e-05	6.3971e-06	6.94475e-06	0.00075431	2.39002e-07	6.59409e-05	0	2.41113e-05	1.47833e-07	5.95072e-06
GO:0000381~regulation of alternative nuclear mRNA splicing, via spliceosome	115.456	76.3745	399.209	136.134	88.4534	88.4534	85.4835	85.4835	284.319	178.567	285.249	186.738	22.2221	22.2221	0	0	261.337	14.7498		0	0.508387	0.238535	0.771401	0	0.337595	0	0.323283	0	0.242814	0	0.798208	0	0	0	0	0.471396	0	0	0.000171789	7.89378e-05	8.39174e-05	0	0.00049709	0	4.70159e-05	0	2.50324e-05	0	4.46248e-06
GO:0045823~positive regulation of heart contraction	83.7654	83.7654	174.992	174.992	132.264	132.264	164.625	164.625	370.562	370.562	244.923	244.923	61.0639	61.0639	48.1066	48.1066	88.0372	-88.0372		0	0	0	0.200954	0	0.834179	0	1.57632	0	0.624386	0	0.664863	0	0	0	0	0.408729	0	0	0	0	2.81654e-06	0	0.00433056	0	1.50704e-06	0	0.000264536	0	1.31636e-05
GO:0021795~cerebral cortex cell migration	0	0	29.498	29.498	149.138	33.7892	220.388	103.953	171.752	69.4147	302.571	-13.2399	248.421	205.115	158.239	158.239	35.3946	35.3946		0	0	0	0	0.283221	0.282119	0	0.268778	0	0.194789	0	0.211199	0	0.468619	0	1.21995	0	0	0	0	0	0	0.000128544	0.000279219	0	4.08127e-05	0	1.31107e-05	0	3.33062e-06
GO:0006290~pyrimidine dimer repair	0	0	412.081	-412.081	134.403	-134.403	155.317	-155.317	278.219	-278.219	254.778	-254.778	0	0	41.0037	-41.0037	82.5225	82.5225		0	0	0	0	0	0	0	0	0	0	0	0	0	0	0	0	0	0	0	0	0	0	0	0	0	0	0	0	0	0
GO:0010225~response to UV-C	0	0	412.081	-412.081	134.403	-134.403	155.317	-155.317	278.219	-278.219	254.778	-254.778	0	0	41.0037	-41.0037	82.5225	82.5225		0	0	0	0	0	0	0	0	0	0	0	0	0	0	0	0	0	0	0	0	0	0	0	0	0	0	0	0	0	0
GO:0030889~negative regulation of B cell proliferation	0	0	119.7	23.1923	72.8714	-72.8714	52.3769	-52.3769	367.475	-367.475	211.123	-211.123	282.783	-282.783	168.978	-168.978	138.74	-138.74		0	0	0	0	0	0	0	0	0	0	0	0	0	0	0	0	0	0	0	0	0	0	0	0	0	0	0	0	0	0
GO:0015807~L-amino acid transport	38.8163	-38.8163	163.796	163.796	391.911	391.911	223.471	223.471	190.996	190.996	166.519	132.632	24.2965	-24.2965	75.2765	-12.3568	65.0871	-65.0871		0.573139	0	0	0	0	0	0	0	0	0	0	0	0	0	0	0	0.358058	0	1.4533e-06	0	0	0	0	0	0	0	0	0	0	0
GO:0016045~detection of bacterium	0	0	327.631	-327.631	76.8439	-76.8439	194.378	-194.378	256.258	-256.258	374.752	-309.164	0	0	44.2783	-44.2783	250.24	186.12		0	0	0	0	0	0	0	0	0	0	0	0	0	0	0	0	0	0	0	0	0	0	0	0	0	0	0	0	0	0
GO:0051222~positive regulation of protein transport	30.5982	20.5203	221.396	80.3963	146.31	108.931	202.849	119.451	288.889	222.662	255.302	142.109	67.4695	3.49122	60.893	31.674	84.6449	-68.5998		0	0.111203	0.1978	0.079657	0.0389172	0.383851	0	0.354654	0.00974239	0.204963	0.0559213	0.236118	0	0.836933	0.134105	0.116348	0.321221	0	0	4.72672e-06	5.02648e-05	2.43416e-07	1.1738e-07	0.000772307	0	5.84853e-05	1.11186e-10	1.30475e-05	2.36821e-07	4.33037e-06
GO:0007162~negative regulation of cell adhesion	37.6287	-15.1869	239.357	-239.357	101.924	-101.924	142.68	-117.025	263.356	-219.105	258.235	-182.941	119.856	-12.4934	109.633	-12.6381	51.8859	51.8859		0	0	0.533891	0	0.386193	0	0.583984	0	0.857288	0	0.874633	0	0	0.248314	0.261016	0.236376	0	0.559999	0	0	0.000614603	0	0.000411747	0	0.000276765	0	0.00317782	0	0.00197288	0
GO:0045768~positive regulation of anti-apoptosis	158.447	-158.447	637.34	-637.34	58.6613	-58.6613	58.2198	-58.2198	209.759	-209.759	150.038	-150.038	0	0	0	0	0	0		0	0	0	0	0	0	0	0	0	0	0	0	0	0	0	0	0	0	0	0	0	0	0	0	0	0	0	0	0	0
GO:0032609~interferon-gamma production	32.3884	-32.3884	130.202	65.7213	128.992	76.1152	160.723	-54.3626	437.244	304.933	312.795	100.908	47.5789	-47.5789	21.7997	-21.7997	258.602	-258.602		0	0	0	0.200954	0	0.282119	0.207337	0	0.167226	0.194789	0.170891	0.211199	0	0	0	0	1.12138	0	0	0	0	2.81654e-06	0	0.000279219	1.20647e-05	0	1.58862e-05	1.31107e-05	1.79786e-05	3.33062e-06
GO:0001675~acrosome assembly	0	0	160.215	-160.215	141.85	-141.85	174.652	-174.652	264.198	-264.198	465.417	-465.417	64.9587	-64.9587	0	0	106.184	106.184		0	0	0	0	0.662643	0	0	0	0.500054	0	0.505655	0	0	0	0	0	0	0	0	0	0	0	0.00133525	0	0	0	0.000720458	0	0.000521592	0
GO:0010953~regulation of protein maturation by peptide bond cleavage	0	0	0	0	256.709	256.709	0	0	0	0	116.912	116.912	757.558	757.558	139.825	139.825	0	0		0	0	0	0	0	0	0	0	0	0	0	0	0	0.888547	0	0	0	0	0	0	0	0	0	0	0	0	0	0	0	0
GO:0010955~negative regulation of protein maturation by peptide bond cleavage	0	0	0	0	256.709	256.709	0	0	0	0	116.912	116.912	757.558	757.558	139.825	139.825	0	0		0	0	0	0	0	0	0	0	0	0	0	0	0	0.888547	0	0	0	0	0	0	0	0	0	0	0	0	0	0	0	0
GO:0070613~regulation of protein processing	0	0	0	0	256.709	256.709	0	0	0	0	116.912	116.912	757.558	757.558	139.825	139.825	0	0		0	0	0	0	0	0	0	0	0	0	0	0	0	0.888547	0	0	0	0	0	0	0	0	0	0	0	0	0	0	0	0
GO:0006102~isocitrate metabolic process	0	0	156.967	156.967	213.127	213.127	211.243	211.243	547.748	547.748	140.879	140.879	0	0	0	0	0	0		0	0	0	0	0	0	0	0	0	0	0	0	0	0	0	0	0	0	0	0	0	0	0	0	0	0	0	0	0	0
GO:0046487~glyoxylate metabolic process	0	0	156.967	156.967	213.127	213.127	211.243	211.243	547.748	547.748	140.879	140.879	0	0	0	0	0	0		0	0	0	0	0	0	0	0	0	0	0	0	0	0	0	0	0	0	0	0	0	0	0	0	0	0	0	0	0	0
GO:0043277~apoptotic cell clearance	0	0	68.6552	-68.6552	323.562	141.165	91.7062	-91.7062	116.801	-116.801	169.161	-13.2793	495.905	495.905	0	0	121.202	121.202		0	0	0	0	0	0.510429	0	0	0	0	0	0	0	0.727009	0	0	0	0	0	0	0	0	0	0.001367	0	0	0	0	0	0
GO:0030155~regulation of cell adhesion	16.2739	-6.01979	176.229	-46.8583	144.947	14.7427	150.888	13.2162	299.805	55.2649	266.38	57.6098	115.662	66.0942	94.4004	39.3432	71.2809	-15.1666		0.197141	0.0113674	0.85248	0.108385	1.67266	0.698047	0.733939	1.18911	1.16223	0.648543	0.692736	0.760814	0.0727982	0.974635	0.694382	0.595108	0.4616	0.618306	6.02644e-06	6.76002e-09	0.00457594	6.08444e-07	0.00588453	0.00402666	0.00048585	0.000115714	0.00773955	0.000282588	0.00121176	1.01953e-05
GO:0032869~cellular response to insulin stimulus	17.6054	17.6054	183.61	153.1	146.605	146.605	183.264	139.005	316.653	197.987	237.69	159.348	103.131	46.9135	74.9746	37.9246	56.7082	-19.0791		0	0	0	0.390835	0	0.273894	0.0402783	0.570242	0.118569	0.70832	0.122932	0.417347	0	0.189523	0.200822	0.178967	0.474773	0	0	0	0	2.30324e-05	0	0.000256145	4.20106e-08	0.000115595	4.80057e-06	0.000334595	5.41341e-06	1.35434e-05
GO:0001678~cellular glucose homeostasis	0	0	83.732	-83.732	284.141	-284.141	281.187	-281.187	447.538	-447.538	165.737	-165.737	0	0	0	0	0	0		0	0	0	0	0	0	0.559363	0	0.500054	0	0.505655	0	0	0	0	0	0	0	0	0	0	0	0	0	0.000236236	0	0.000720458	0	0.000521592	0
GO:0030317~sperm motility	100.518	100.518	266.077	266.077	127.057	127.057	158.443	158.443	340.353	340.353	268.364	268.364	0	0	0	0	168.826	-168.826		0	0	0	0.771401	0	0.337595	0	0.323283	0	0.242814	0	0.798208	0	0	0	0	1.27456	0	0	0	0	8.39174e-05	0	0.00049709	0	4.70159e-05	0	2.50324e-05	0	4.46248e-06
GO:0033151~V(D)J recombination	0	0	341.359	-341.359	131.989	-131.989	265.504	-265.504	257.662	-257.662	263.801	-263.801	0	0	0	0	0	0		0	0	0.535577	0	0	0	0	0	0	0	0	0	0	0	0	0	0	0	0	0	0.00060339	0	0	0	0	0	0	0	0	0
GO:0030834~regulation of actin filament depolymerization	53.8121	53.8121	164.757	64.4083	84.3946	84.3946	140.234	-33.5476	279.491	-109.823	317.143	-41.7787	155.805	155.805	62.6419	31.402	93.6444	24.4764		0	0	0.103492	0.110889	0	0.173987	0.401069	0.163264	0.319946	0.106335	0.727163	0.118541	0	0.333645	0	0.320194	0	0.256233	0	0	5.6595e-06	5.99834e-07	0	5.85446e-05	8.50804e-05	6.15002e-06	0.000159124	2.24285e-06	0.00152854	1.33181e-06
GO:0043691~reverse cholesterol transport	0	0	0	0	101.983	-101.983	262.249	-262.249	422.218	-422.218	298.938	-298.938	151.973	-151.973	19.7962	-19.7962	15.5469	15.5469		0	0	0	0	0.72376	0	1.9298	0	1.69772	0	1.71958	0	0.418761	0	0	0	0	0	0	0	0	0	0.00151151	0	0.000181529	0	0.0122311	0	0.031891	0
GO:0055010~ventricular cardiac muscle morphogenesis	14.4403	-14.4403	130.863	-62.749	171.082	-53.5042	218.802	-98.9165	369.385	-28.4228	260.892	-122.165	64.152	26.7778	23.9005	-23.9005	28.1082	28.1082		0	0	0.154511	0	0.239377	0	0.169399	0	0.133247	0	0.13652	0	0	0	0	0	0	0	0	0	2.25811e-05	0	7.62472e-05	0	6.04255e-06	0	7.15372e-06	0	8.6762e-06	0
GO:0034614~cellular response to reactive oxygen species	0	0	144.925	129.323	298.48	261.382	250.174	183.111	279.925	170.291	201.397	110.782	40.6719	40.6719	35.2736	35.2736	68.6359	-34.3489		0	0	0	0	0	0	0	0	0.0382405	0.204224	0	0.0586359	0	0	0	0	0.18189	0	0	0	0	0	0	0	0	0	5.54793e-08	1.37969e-05	0	1.42696e-07
GO:0002833~positive regulation of response to biotic stimulus	48.5826	-48.5826	157.14	60.4179	135.243	-14.0755	167.257	-7.71659	351.957	193.212	283.042	126.958	71.3684	-71.3684	32.6995	-32.6995	171.423	-171.423		0	0	0	0	0.411528	0	0	0	0.273695	0	0	0	0	0	0	0	0	0	0	0	0	0	0.000418671	0	0	0	8.79573e-05	0	0	0
GO:0002834~regulation of response to tumor cell	48.5826	-48.5826	157.14	60.4179	135.243	-14.0755	167.257	-7.71659	351.957	193.212	283.042	126.958	71.3684	-71.3684	32.6995	-32.6995	171.423	-171.423		0	0	0	0	0.411528	0	0	0	0.273695	0	0	0	0	0	0	0	0	0	0	0	0	0	0.000418671	0	0	0	8.79573e-05	0	0	0
GO:0002836~positive regulation of response to tumor cell	48.5826	-48.5826	157.14	60.4179	135.243	-14.0755	167.257	-7.71659	351.957	193.212	283.042	126.958	71.3684	-71.3684	32.6995	-32.6995	171.423	-171.423		0	0	0	0	0.411528	0	0	0	0.273695	0	0	0	0	0	0	0	0	0	0	0	0	0	0.000418671	0	0	0	8.79573e-05	0	0	0
GO:0002837~regulation of immune response to tumor cell	48.5826	-48.5826	157.14	60.4179	135.243	-14.0755	167.257	-7.71659	351.957	193.212	283.042	126.958	71.3684	-71.3684	32.6995	-32.6995	171.423	-171.423		0	0	0	0	0.411528	0	0	0	0.273695	0	0	0	0	0	0	0	0	0	0	0	0	0	0.000418671	0	0	0	8.79573e-05	0	0	0
GO:0002839~positive regulation of immune response to tumor cell	48.5826	-48.5826	157.14	60.4179	135.243	-14.0755	167.257	-7.71659	351.957	193.212	283.042	126.958	71.3684	-71.3684	32.6995	-32.6995	171.423	-171.423		0	0	0	0	0.411528	0	0	0	0.273695	0	0	0	0	0	0	0	0	0	0	0	0	0	0.000418671	0	0	0	8.79573e-05	0	0	0
GO:0050908~detection of light stimulus involved in visual perception	0	0	89.92	89.92	115.838	115.838	239.83	239.83	399.874	399.874	401.098	401.098	0	0	0	0	37.2067	-37.2067		0	0	0	0	0	0	0	0.494023	0	0.399343	0	0.420978	0	0	0	0	0	0	0	0	0	0	0	0	0	0.000108861	0	5.67055e-05	0	1.38478e-05
GO:0050962~detection of light stimulus involved in sensory perception	0	0	89.92	89.92	115.838	115.838	239.83	239.83	399.874	399.874	401.098	401.098	0	0	0	0	37.2067	-37.2067		0	0	0	0	0	0	0	0.494023	0	0.399343	0	0.420978	0	0	0	0	0	0	0	0	0	0	0	0	0	0.000108861	0	5.67055e-05	0	1.38478e-05
GO:0046902~regulation of mitochondrial membrane permeability	90.0473	90.0473	382.067	80.174	122.987	-17.515	68.4649	-68.4649	188.2	-67.1294	214.436	12.9616	102.114	102.114	74.9376	74.9376	0	0		0	0	0.302858	0	0.411528	0	0.322714	0	0.273695	0	0.278252	0	0	0	0	0	0	0	0	0	0.000171209	0	0.000418671	0	3.63675e-05	0	8.79573e-05	0	6.56999e-05	0
GO:0009082~branched chain family amino acid biosynthetic process	0	0	148.837	148.837	214.583	214.583	214.029	214.029	306.043	306.043	359.71	359.71	0	0	0	0	0	0		0	0	0	0	0	0	0	0	0	0	0	0	0	0	0	0	0	0	0	0	0	0	0	0	0	0	0	0	0	0
GO:0015908~fatty acid transport	51.7473	51.7473	131.721	-63.4874	117.926	-33.5614	141.284	-62.1632	257.411	-116.038	164.354	-164.354	178.579	16.2579	200.023	52.9081	123.471	-71.6974		0	0	0.190913	0	0	0	0	0	0.167226	0	0	0	0.471955	0	0.484507	0.45352	0	0	0	0	4.73124e-05	0	0	0	0	0	1.58862e-05	0	0	0
GO:0043383~negative T cell selection	0	0	61.0575	-61.0575	142.999	-142.999	246.091	-246.091	437.452	-437.452	233.803	-233.803	43.0176	-43.0176	78.3853	-78.3853	24.4202	24.4202		0	0	0	0	0.338775	0	0.78814	0	0.212218	0	0.216311	0	0	0	0.550227	0	0	0	0	0	0	0	0.000270984	0	0.000596825	0	4.33568e-05	0	3.38193e-05	0
GO:0045060~negative thymic T cell selection	0	0	61.0575	-61.0575	142.999	-142.999	246.091	-246.091	437.452	-437.452	233.803	-233.803	43.0176	-43.0176	78.3853	-78.3853	24.4202	24.4202		0	0	0	0	0.338775	0	0.78814	0	0.212218	0	0.216311	0	0	0	0.550227	0	0	0	0	0	0	0	0.000270984	0	0.000596825	0	4.33568e-05	0	3.38193e-05	0
GO:0052547~regulation of peptidase activity	49.6104	39.3272	212.063	65.8616	156.054	75.1304	199.846	57.4144	285.73	87.4857	247.92	98.5265	57.1797	37.4389	33.2943	33.2943	94.3337	-6.48437		0	0.393455	0.918351	0.130045	0.513011	0.287059	0.722365	0.118345	0.754145	0.120304	0.32646	0.146982	0.050973	0.789482	0	0.177547	0.135154	0.278815	0	8.44205e-05	0.00607888	1.14335e-06	0.00079629	0.000296946	0.000555074	2.6399e-06	0.00212262	3.29744e-06	0.000139156	2.12828e-06
GO:0051262~protein tetramerization	37.1499	20.7472	119.941	33.3229	174.559	134.911	189.899	129.912	287.118	160.227	237.979	185.529	116.593	100.191	77.7444	54.0766	70.5996	-70.5996		0	0.172543	0.0339822	0.160435	0.0749814	0.606441	0.0402783	0.570242	0.118569	0.375004	0.0269575	1.24428	0	0.576518	0	1.08745	0.148775	0	0	1.8785e-05	8.58954e-08	1.61562e-06	1.58387e-06	0.00274465	4.20106e-08	0.000115595	4.80057e-06	5.93813e-05	1.29477e-08	5.04321e-06
GO:0009060~aerobic respiration	8.48406	8.48406	132.314	119.987	234.645	198.999	222.758	181.375	341.387	277.237	210.925	165.041	60.1684	60.1684	27.7422	27.7422	41.3582	-22.9154		0	0	0	0.0693111	0.0342263	0.144102	0.014805	0.323298	0.00803377	0.377806	0.00855425	0.428077	0	0.115272	0	0.107108	0.0843892	0	0	0	0	1.77845e-07	6.99317e-08	3.36304e-05	6.25116e-10	4.44901e-05	4.65034e-11	5.72192e-05	7.62582e-11	1.31048e-05
GO:0019724~B cell mediated immunity	0	0	129.218	15.4344	146.207	-0.253663	161.886	-10.2214	318.832	-183.679	258.269	-78.1898	106.36	10.3652	117.022	0.563181	33.0648	33.0648		0	0	0.0840661	0.0300106	0.712324	0	0.230865	0.0134778	1.09346	0.00443029	0.511671	0	1.00188	0	0.606568	0	0	0.0400565	0	0	2.53037e-06	1.03721e-08	0.00174184	0	1.50192e-05	9.055e-10	0.009459	9.96618e-12	0.000511042	0
GO:0051023~regulation of immunoglobulin secretion	0	0	82.6414	82.6414	101.311	101.311	255.06	255.06	392.469	392.469	328.987	328.987	24.8855	24.8855	51.6019	51.6019	56.6933	-56.6933		0	0	0	0	0	0	0	0.268778	0	0.194789	0	0.211199	0	0	0	0	0	0	0	0	0	0	0	0	0	4.08127e-05	0	1.31107e-05	0	3.33062e-06
GO:0043299~leukocyte degranulation	0	0	99.812	99.812	67.6377	67.6377	205.085	205.085	413.836	226.906	322.284	72.2737	127.335	-127.335	0	0	0	0		0	0	0	0	0	0	0	0	0	0	0	0	0	0	0	0	0	0	0	0	0	0	0	0	0	0	0	0	0	0
GO:0006650~glycerophospholipid metabolic process	18.1372	8.56782	211.6	129.617	133.196	90.6988	170.958	72.804	281.852	85.289	290.01	31.2839	79.297	43.4587	47.6132	47.6132	84.9191	14.9153		0	0.130549	0.0270226	0.0856411	0.030731	0.939014	0.0936426	0.352711	0.215102	0.487159	0.225934	0.357698	0.0381158	0.360452	0	0.0331359	0.102185	0.716779	0	8.34556e-06	3.23683e-08	2.99873e-07	4.38514e-08	0.00393339	8.02794e-07	6.58166e-05	4.64979e-05	0.000108769	4.13638e-05	9.07508e-06
GO:0043243~positive regulation of protein complex disassembly	0	0	104.232	104.232	184.083	184.083	82.6942	82.6942	150.662	150.662	156.307	156.307	445.725	445.725	108.224	108.224	0	0		0	0	0	0	0	0	0	0	0	0	0	0	0	0	0	0	0	0	0	0	0	0	0	0	0	0	0	0	0	0
GO:0045428~regulation of nitric oxide biosynthetic process	29.3423	29.3423	153.755	2.29401	118.638	56.9429	254.362	119.233	305.529	112.636	229.916	128.361	43.5726	43.5726	96.3523	12.3471	104.656	-70.8303		0	0	0	0.110889	0	0.173987	0	0.163264	0	0.106335	0	0.118541	0	0.333645	0	0.320194	0.280748	0	0	0	0	5.99834e-07	0	5.85446e-05	0	6.15002e-06	0	2.24285e-06	0	1.33181e-06
GO:0006949~syncytium formation	0	0	0	0	96.5055	96.5055	115.688	115.688	231.054	231.054	251.933	251.933	385.653	385.653	150.435	150.435	0	0		0	0	0	0	0	0	0	0	0	0	0	0	0	0	0	0	0	0	0	0	0	0	0	0	0	0	0	0	0	0
GO:0002263~cell activation during immune response	19.433	-19.433	168.683	103.423	158.818	109.713	198.685	115.696	248.052	141.784	304.323	135.687	91.1585	-17.8819	41.9437	15.7842	104.217	-61.7773		0	0	0.0853571	0.730302	0.150678	1.0013	0.0963024	1.61264	0.269463	0.709366	0.627617	0.764971	0.304126	0	0	0	0.250552	0	0	0	2.69562e-06	9.72358e-05	1.52764e-05	0.00384167	9.06672e-07	2.33155e-07	8.58433e-05	0.00031085	0.00091806	6.98018e-06
GO:0002366~leukocyte activation during immune response	19.433	-19.433	168.683	103.423	158.818	109.713	198.685	115.696	248.052	141.784	304.323	135.687	91.1585	-17.8819	41.9437	15.7842	104.217	-61.7773		0	0	0.0853571	0.730302	0.150678	1.0013	0.0963024	1.61264	0.269463	0.709366	0.627617	0.764971	0.304126	0	0	0	0.250552	0	0	0	2.69562e-06	9.72358e-05	1.52764e-05	0.00384167	9.06672e-07	2.33155e-07	8.58433e-05	0.00031085	0.00091806	6.98018e-06
GO:0051289~protein homotetramerization	21.2107	21.2107	152.403	50.9563	219.201	173.341	198.76	94.45	385.192	152.612	184.751	129.996	0	0	68.6978	24.3206	87.3534	-87.3534		0	0	0	0	0	0	0	0	0.107029	0	0	0.142729	0	0	0	0.357275	0	0	0	0	0	0	0	0	0	0	3.27417e-06	0	0	2.21977e-06
GO:0050673~epithelial cell proliferation	39.1926	-3.74917	255.701	27.4909	145.999	54.9684	203.823	50.9827	182.783	115.528	223.231	135.213	0	0	178.323	178.323	86.4662	-41.8434		0	0	0.744812	0.771401	0.338775	0.97663	0	0.94388	0	0.755116	0.216311	0.798208	0	0	0	0.518078	0.471396	0	0	0	0.00299672	8.39174e-05	0.000270984	0.00408051	0	0.000135882	0	0.000401044	3.38193e-05	4.46248e-06
GO:0048024~regulation of nuclear mRNA splicing, via spliceosome	82.4688	54.5532	336.438	45.9502	102.266	24.096	100.362	21.757	287.505	43.1284	303.132	34.0013	15.8729	15.8729	0	0	217.345	41.2114		0	0.392054	1.07543	0.537165	0	0.238348	0	0.225928	0.4582	0.158015	0.466869	0.56082	0	0	0	0	0.358058	0.331074	0	8.85649e-05	0.013897	6.53152e-05	0	0.000168353	0	2.72171e-05	0.000519701	6.40316e-06	0.000449134	1.98611e-05
GO:0050684~regulation of mRNA processing	82.4688	54.5532	336.438	45.9502	102.266	24.096	100.362	21.757	287.505	43.1284	303.132	34.0013	15.8729	15.8729	0	0	217.345	41.2114		0	0.392054	1.07543	0.537165	0	0.238348	0	0.225928	0.4582	0.158015	0.466869	0.56082	0	0	0	0	0.358058	0.331074	0	8.85649e-05	0.013897	6.53152e-05	0	0.000168353	0	2.72171e-05	0.000519701	6.40316e-06	0.000449134	1.98611e-05
GO:0030238~male sex determination	132.041	132.041	115.531	115.531	107.483	107.483	153.308	153.308	112.787	112.787	266.72	266.72	246.094	246.094	93.5633	93.5633	0	0		0	0	0	0	0	0	0	0	0	0	0	0.564867	0	0.888547	0	0	0	0	0	0	0	0	0	0	0	0	0	0	0	1.95769e-05
GO:0006814~sodium ion transport	21.0321	8.77675	234.238	50.1677	178.652	104.329	177.244	82.5916	224.192	80.9478	228.619	54.1444	93.8793	65.0855	68.7267	27.6091	56.9628	0.44624		0.0927696	0.122561	0.265229	0.715959	0.369904	0.89076	0.0844926	0.329171	0.0436651	0.277412	0.015834	0.331187	0.146234	0.342904	0.0389223	0.130285	0.0208531	0.0760913	4.52766e-06	6.32901e-06	0.000113613	0.000121409	0.000337427	0.00372097	5.53335e-07	4.46792e-05	8.1985e-08	2.84124e-05	1.21802e-09	9.21281e-06
GO:0006907~pinocytosis	0	0	127.056	-127.056	92.7119	-92.7119	158.752	-158.752	226.069	-226.069	253.097	-63.318	108.501	108.501	259.391	130.285	43.6196	43.6196		0	0	0	0	0	0	0	0	0	0	0	0	0	0	0	0	0	0	0	0	0	0	0	0	0	0	0	0	0	0
GO:0060011~Sertoli cell proliferation	120.063	120.063	354.042	262.28	70.3146	70.3146	0	0	129.147	32.2805	202.189	101.009	136.152	136.152	211.975	-12.141	0	0		0	0	0	0	0	0	0	0	0	0	0	0	0	0	0	0	0	0	0	0	0	0	0	0	0	0	0	0	0	0
GO:0002449~lymphocyte mediated immunity	0	0	150.999	16.8772	150.297	8.79171	150.434	-12.5653	292.868	-165.972	281.078	-67.0135	94.7581	6.90593	101.922	0.490513	41.384	28.1319		0	0	0.254246	0.059174	0.854968	0.00956236	0.301061	0.0439677	1.13185	0.0153464	0.569427	0.00310612	1.29496	0	0.496612	0	0	0.119925	0	0	9.75255e-05	1.06068e-07	0.00195882	8.22372e-10	3.94291e-05	8.04659e-08	0.00729766	2.33182e-09	0.000595718	1.44273e-12
GO:0001936~regulation of endothelial cell proliferation	32.1612	32.1612	144.568	102.412	176.48	125.39	144.498	86.5408	250.05	130.676	238.538	139.621	133.812	133.812	100.493	100.493	93.8008	-22.3623		0	0.207961	0	0	0	0.0977567	0	0.0898824	0.0382405	0.0506396	0.0398104	0.528077	0	0.668977	0	1.24469	0	0.161801	0	2.50115e-05	0	0	0	7.55461e-06	0	1.13535e-06	5.54793e-08	1.98263e-07	6.96363e-08	1.85648e-05
GO:0046622~positive regulation of organ growth	66.6299	66.6299	277.918	277.918	134.985	134.985	69.9947	69.9947	298.895	298.895	286.432	286.432	42.9819	42.9819	41.6426	41.6426	0	0		0	0	0	0.771401	0	0.97663	0	0.323283	0	0.755116	0	0.260847	0	0	0	0	0	0	0	0	0	8.39174e-05	0	0.00408051	0	4.70159e-05	0	0.000401044	0	6.82229e-06
GO:0065002~intracellular protein transmembrane transport	0	0	72.5949	-72.5949	77.2165	2.81296	112.802	112.802	197.507	107.577	229.987	173.511	409.243	328.484	119.773	119.773	0	0		0	0	0	0	0	0	0	0	0	0	0	0	0	0	0	0	0	0	0	0	0	0	0	0	0	0	0	0	0	0
GO:0006641~triglyceride metabolic process	0	0	152.549	152.549	288.038	254.829	237.928	200.256	281.556	227.809	183.084	163.807	44.1595	23.4445	31.1614	31.1614	40.7943	-40.7943		0	0	0	0.216511	0	0.160079	0	0.354654	0	0.204963	0	0.0885585	0	0.124878	0	0.116348	0.321221	0	0	0	0	3.60401e-06	0	4.20247e-05	0	5.84853e-05	0	1.30475e-05	0	5.88569e-07
GO:0003013~circulatory system process	27.3905	22.5667	154.462	95.6944	213.758	122.954	181.693	115.753	289.222	141.719	229.502	149.748	56.9643	45.3845	64.0318	58.157	78.9472	-52.3993		0	0.190638	0.0285411	0.341656	0.0299479	0.790822	0.0173101	0.707989	0.123746	1.08117	0.0169238	0.555096	0.00651091	0.105132	0	0.374395	2.12848	0.0431312	0	2.27412e-05	3.94708e-08	2.06536e-05	4.09317e-08	0.00515938	1.37228e-09	0.000116771	5.1579e-06	0.00026297	1.64888e-09	2.16838e-05
GO:0008015~blood circulation	27.3905	22.5667	154.462	95.6944	213.758	122.954	181.693	115.753	289.222	141.719	229.502	149.748	56.9643	45.3845	64.0318	58.157	78.9472	-52.3993		0	0.190638	0.0285411	0.341656	0.0299479	0.790822	0.0173101	0.707989	0.123746	1.08117	0.0169238	0.555096	0.00651091	0.105132	0	0.374395	2.12848	0.0431312	0	2.27412e-05	3.94708e-08	2.06536e-05	4.09317e-08	0.00515938	1.37228e-09	0.000116771	5.1579e-06	0.00026297	1.64888e-09	2.16838e-05
GO:0043616~keratinocyte proliferation	0	0	100.18	-100.18	136.372	-136.372	143.982	-82.4104	236.601	-130.401	357.221	-176.514	140.64	59.2709	100.63	31.1129	102.66	102.66		0	0	0.744812	0	0.338775	0	0.256615	0	0.212218	0	0.216311	0	0	0	0	0	0	0.441769	0	0	0.00299672	0	0.000270984	0	2.43469e-05	0	4.33568e-05	0	3.38193e-05	0
GO:0051325~interphase	42.5045	29.3401	210.973	-15.7835	192.646	5.78037	158.029	25.6228	263.965	42.9159	225.756	104.865	75.3815	-4.97649	46.2692	-0.307292	42.3981	-2.66967		0	0.612468	0.267453	0.135613	0.271759	0.865121	0.30998	0.48325	0.648473	0.277322	0.0953246	0.32024	0.677963	0.3154	0	0.295454	0.238951	0.205516	0	7.69718e-05	0.000109313	1.32398e-06	0.000116368	0.00435026	4.07775e-05	0.000105982	0.00124687	2.97194e-05	1.90244e-06	7.82176e-06
GO:0051329~interphase of mitotic cell cycle	42.5045	29.3401	210.973	-15.7835	192.646	5.78037	158.029	25.6228	263.965	42.9159	225.756	104.865	75.3815	-4.97649	46.2692	-0.307292	42.3981	-2.66967		0	0.612468	0.267453	0.135613	0.271759	0.865121	0.30998	0.48325	0.648473	0.277322	0.0953246	0.32024	0.677963	0.3154	0	0.295454	0.238951	0.205516	0	7.69718e-05	0.000109313	1.32398e-06	0.000116368	0.00435026	4.07775e-05	0.000105982	0.00124687	2.97194e-05	1.90244e-06	7.82176e-06
GO:0031279~regulation of cyclase activity	26.9848	9.86133	169.213	21.0216	156.192	77.3193	172.101	67.4521	306.847	184.193	240.36	137.729	70.8423	36.2191	71.1937	22.7844	46.0239	-22.9403		0	0	0.365098	0.160435	0.609443	0.273894	0.407326	0.254227	0.118569	0.152511	0.314601	0.173849	0	0	0.200822	0.178967	0.148775	0	0	0	0.000272383	1.61562e-06	0.00131274	0.000256145	8.45631e-05	3.68587e-05	4.80057e-06	5.72305e-06	0.000126976	2.99957e-06
GO:0031214~biomineral formation	16.0382	16.0382	76.1243	39.0704	144.17	108.173	160.862	94.8914	284.921	244.302	223.383	143.943	165.779	165.779	141.771	141.771	32.1941	-1.55736		0	0.172543	0.0339822	0.160435	0	0.273894	0.0402783	0.570242	0	0.375004	0.0269575	0.417347	0	0.576518	0	1.08745	0	0.130654	0	1.8785e-05	8.58954e-08	1.61562e-06	0	0.000256145	4.20106e-08	0.000115595	0	5.93813e-05	1.29477e-08	1.35434e-05
GO:0048566~embryonic gut development	0	0	250.344	-250.344	238.288	-238.288	142.582	-12.1863	166.045	-166.045	0	0	270.669	95.7138	144.32	144.32	0	0		0	0	0	0	0	0	0	0	0	0	0	0	0	0	0	0	0	0	0	0	0	0	0	0	0	0	0	0	0	0
GO:0050873~brown fat cell differentiation	19.6336	19.6336	162.421	5.1693	137.988	44.7676	179.497	64.6462	304.729	54.493	297.55	113.581	48.6926	29.1563	60.4789	46.8423	103.163	8.7309		0	0.189235	0.413711	0.441021	0.307765	0.0852129	0.193949	0.285244	0.67171	0.176368	0.144102	0.469067	0	0.206944	0	0	0.515573	0.467159	0	2.54109e-05	0.0003207	3.02491e-05	0.000183451	5.4481e-06	9.31008e-06	4.90253e-05	0.00153412	9.68878e-06	1.012e-05	2.07501e-05
GO:0001953~negative regulation of cell-matrix adhesion	105.631	-105.631	445.586	-445.586	39.1075	-39.1075	96.2277	-96.2277	275.159	-275.159	245.827	-245.827	0	0	0	0	94.0727	94.0727		0	0	0.394167	0	0	0	0.415925	0	1.10007	0	1.11164	0	0	0	0	0	0	0	0	0	0.000291303	0	0	0	9.39522e-05	0	0.00885324	0	0.0052227	0
GO:0050810~regulation of steroid biosynthetic process	0	0	70.8355	70.8355	155.445	60.5627	242.577	134.942	435.976	282.414	234.893	179.816	21.3304	21.3304	44.2302	44.2302	48.5943	-48.5943		0	0	0	0	0	0.238348	0	0.225928	0	0.522862	0	0.172915	0	0	0	0	0	0	0	0	0	0	0	0.000168353	0	2.72171e-05	0	0.000131464	0	3.01027e-06
GO:0009651~response to salt stress	120.063	120.063	353.269	263.053	100.803	39.826	33.9802	-33.9802	146.237	15.1905	214.756	88.441	136.152	136.152	99.9169	99.9169	0	0		0	0	0	0	0	0	0	0	0	0	0	0	0	0	0	0	0	0	0	0	0	0	0	0	0	0	0	0	0	0
GO:0046425~regulation of JAK-STAT cascade	29.2782	-12.1331	138.473	61.2133	147.625	104.277	221.598	175.744	382.434	315.838	250.543	199.978	34.9426	6.9333	0	0	75.1943	-75.1943		0	0	0	0.441021	0.0858238	0.306034	0.0477569	0.285244	0.0313592	0.176368	0.0327364	0.19944	0	0	0	0	0.164336	0	0	0	0	3.02491e-05	2.51221e-06	0.000366317	7.39504e-08	4.90253e-05	2.29885e-08	9.68878e-06	2.8419e-08	3.05081e-06
GO:0006575~cellular amino acid derivative metabolic process	13.6161	9.44596	203.249	127.799	169.219	123.712	171.916	94.8808	238.906	86.9453	227.969	90.0358	114.581	38.6178	63.586	47.3099	47.6873	-19.9298		0	0.0307445	0.132595	0.255342	0.276223	0.273012	0.279239	0.235536	0.351144	0.141795	0.0902855	0.294157	1.03196	0.249335	0.00864656	0.64494	0.296794	0.0492246	0	1.528e-07	1.25353e-05	7.03034e-06	0.000118208	0.000258142	3.15143e-05	2.93131e-05	0.00019856	4.1729e-06	1.50976e-06	5.35879e-06
GO:0001818~negative regulation of cytokine production	52.4657	52.4657	222.256	222.256	141.968	141.968	177.609	177.609	264.204	264.204	225.933	225.933	81.0488	81.0488	36.1203	36.1203	101.45	-101.45		0	0.207961	0	0.909012	0	1.26592	0	0.320601	0	0.48067	0	0.528077	0	0.226423	0	0.21496	1.11093	0	0	2.50115e-05	0	4.83908e-05	0	0.00683749	0	5.11798e-05	0	0.000114248	0	1.85648e-05
GO:0002706~regulation of lymphocyte mediated immunity	21.3405	1.90748	116.76	47.337	119.904	60.6122	167.132	105.043	253.495	87.6499	286.94	57.9772	108.041	49.5384	126.963	31.7774	63.3288	-5.24021		0	0	0.0713237	0.079657	0.386289	0.0385429	0.085157	0.145412	0.59141	0.0147771	0.162122	0.0885585	0.126794	0	0.43238	0	0	0.0786365	0	0	1.30446e-06	2.43416e-07	0.000397099	2.25979e-07	5.61812e-07	4.911e-06	0.00109607	1.97098e-09	1.49133e-05	5.88569e-07
GO:0051668~localization within membrane	90.0473	90.0473	231.121	231.121	94.0368	94.0368	38.4824	38.4824	126.916	126.916	226.643	226.643	236.001	236.001	157.205	157.205	34.2747	34.2747		0	0	0	0	0	0.410266	0	0	0	0.30757	0	0.327344	0	1.61205	0	0.600179	0	0	0	0	0	0	0	0.000952478	0	0	0	3.92574e-05	0	8.67597e-06
GO:0001829~trophectodermal cell differentiation	12.6352	-12.6352	212.465	-74.5739	124.989	4.70405	179.035	-63.8888	245.355	-84.685	265.458	-74.4579	98.5207	98.5207	56.9929	15.167	208.813	24.4058		0	0	0.433339	0	0.203966	0	0.468948	0.19146	0.381669	0	0.109943	0	0	0.37126	0	0	0	0.836541	0	0	0.000444109	0	3.9694e-05	0	0.000125222	1.39044e-05	0.000314326	0	3.36721e-06	0
GO:0045579~positive regulation of B cell differentiation	109.436	109.436	125.77	67.8656	101.936	14.4901	58.8846	-3.96773	312.774	-128.196	213.901	-39.4469	169.67	-169.67	101.387	-101.387	69.2056	-69.2056		0	0	0	0	0	0	0	0	0	0	0	0	0	0	0	0	0	0	0	0	0	0	0	0	0	0	0	0	0	0
GO:0010038~response to metal ion	0	0	135.825	103.135	217.602	191.053	186.664	144.671	221.296	64.9728	254.893	144.235	127.76	109.164	47.52	24.2298	38.7611	-18.7612		0	0	0	0.12106	0	0.0570101	0	0	0.0174203	0.114348	0	0.331595	0	0.500305	0	0.150058	0	0	0	0	0	8.1768e-07	0	1.053e-06	0	0	1.83868e-09	2.56667e-06	0	8.67997e-06
GO:0009584~detection of visible light	0	0	96.0206	96.0206	95.9258	95.9258	192.487	192.487	396.613	396.613	409.506	409.506	0	0	0	0	115.143	-115.143		0	0	0	0.249603	0	0.337595	0	0.94388	0	0.755116	0	0.798208	0	0	0	0	0.471396	0	0	0	0	6.32119e-06	0	0.00049709	0	0.000135882	0	0.000401044	0	4.46248e-06
GO:0042058~regulation of epidermal growth factor receptor signaling pathway	0	0	35.3976	35.3976	81.7715	81.7715	164.819	82.0274	143.041	32.4273	224.871	13.7257	283.659	-83.7487	255.202	-123.458	0	0		0	0	0	0	0	0	0	0.323283	0	0.242814	0	0.260847	0	0	0	0	0	0	0	0	0	0	0	0	0	4.70159e-05	0	2.50324e-05	0	6.82229e-06
GO:0006020~inositol metabolic process	103.811	37.2313	152.1	-5.37959	80.2743	-9.99047	227.581	-77.4425	246.293	-53.0333	284.132	-102.558	42.4316	-42.4316	51.9379	-51.9379	79.8773	39.7316		0.630945	0	0.190913	0	0	0	0.207337	0	0.167226	0	0.564296	0	0	0	0	0	0	0.380446	9.27672e-07	0	4.73124e-05	0	0	0	1.20647e-05	0	1.58862e-05	0	0.000571421	0
GO:0002040~sprouting angiogenesis	0	0	0	0	171.139	171.139	51.3099	51.3099	88.5005	88.5005	232.865	232.865	533.972	533.972	109.786	109.786	0	0		0	0	0	0	0	0	0	0	0	0	0	0.420978	0	0.727009	0	0	0	0	0	0	0	0	0	0	0	0	0	0	0	1.38478e-05
GO:0000187~activation of MAPK activity	37.8941	37.8941	127.875	66.4243	133.5	115.698	196.104	175.406	243.111	215.458	239.18	186.394	137.521	45.6691	71.7899	-22.8751	100.566	-38.3747		0	0.111203	0.0139973	0.43864	0	1.13858	0	0.665274	0	1.1068	0	0.797309	0	0.836933	0	0.116348	1.1684	0	0	4.72672e-06	1.60483e-09	3.60134e-05	0	0.00482811	0	0.000127498	0	0.000248844	0	5.84095e-06
GO:0002573~myeloid leukocyte differentiation	32.5922	-32.5922	117.965	44.8935	202.365	49.3706	272.58	225.812	253.122	192.347	183.433	119.08	18.6641	18.6641	106.098	-28.6951	42.52	-42.52		0	0	0	0.455129	0	0.203008	0	0.19146	0	0.129229	0	0.142729	0	0	0	0	0	0	0	0	0	3.20425e-05	0	0.000100473	0	1.39044e-05	0	3.77835e-06	0	2.21977e-06
GO:0080010~regulation of oxygen and reactive oxygen species metabolic process	0	0	0	0	251.516	90.7619	145.303	-145.303	139.253	-139.253	274.275	-118.393	375.465	375.465	0	0	74.2885	74.2885		0	0	0	0	0	0	0	0	0	0	0	0	0	0	0	0	0	0	0	0	0	0	0	0	0	0	0	0	0	0
GO:0001894~tissue homeostasis	21.9043	21.9043	191.188	37.109	83.4626	45.0959	133.69	107.537	277.586	202.277	305.341	254.086	87.3061	87.3061	85.1887	85.1887	120.576	-80.5026		0	0.0865151	0.29698	0.90084	0.0265202	0.294424	0.0106545	0.26901	0.43625	0.865611	0.108921	0.352724	0	0.33608	0	0.671008	0.565287	0.222276	0	2.20319e-06	0.000157356	5.16913e-05	2.39295e-08	0.000334238	1.40061e-10	3.92011e-05	0.000470187	0.000466327	3.26507e-06	1.05037e-05
GO:0010952~positive regulation of peptidase activity	43.5107	43.5107	205.745	70.7346	114.837	-3.83798	206.595	8.81018	268.724	22.1811	282.033	95.5967	29.3321	29.3321	33.8636	33.8636	89.3187	-35.7798		0	0.428605	0.252386	0.10526	0.837325	0.197903	0.287531	0.0447762	0.419767	0.0990993	0.211177	0.115803	0	0.146997	0	0.137697	0.111452	0.0959958	0	0.000111143	9.86876e-05	5.86626e-07	0.00195765	9.27406e-05	3.75126e-05	8.26641e-08	0.000388808	1.85319e-06	3.00684e-05	1.272e-06
GO:0043280~positive regulation of caspase activity	43.5107	43.5107	205.745	70.7346	114.837	-3.83798	206.595	8.81018	268.724	22.1811	282.033	95.5967	29.3321	29.3321	33.8636	33.8636	89.3187	-35.7798		0	0.428605	0.252386	0.10526	0.837325	0.197903	0.287531	0.0447762	0.419767	0.0990993	0.211177	0.115803	0	0.146997	0	0.137697	0.111452	0.0959958	0	0.000111143	9.86876e-05	5.86626e-07	0.00195765	9.27406e-05	3.75126e-05	8.26641e-08	0.000388808	1.85319e-06	3.00684e-05	1.272e-06
GO:0006904~vesicle docking during exocytosis	101.178	47.0367	207.762	65.1178	86.3122	41.5369	145.967	60.6161	211.446	107.101	265.766	197.522	86.3674	86.3674	78.4507	20.2766	37.3202	-37.3202		0.48207	0.311928	0.103492	0.388149	0	0.173987	0.115645	0.525514	0.0864846	0.375675	0.0890727	0.408887	0	0	0.347875	0	0	0	7.74459e-06	6.69968e-05	5.6595e-06	2.46475e-05	0	5.85446e-05	1.68399e-06	9.31406e-05	1.30666e-06	5.71501e-05	1.4759e-06	1.47868e-05
GO:0042743~hydrogen peroxide metabolic process	0	0	144.925	129.323	293.929	265.933	233.059	200.226	257.797	192.419	177.323	134.856	40.6719	40.6719	35.2736	35.2736	51.4924	-51.4924		0	0	0	0	0	0	0	0	0.0382405	0.204224	0	0.0586359	0	0	0	0	0.18189	0	0	0	0	0	0	0	0	0	5.54793e-08	1.37969e-05	0	1.42696e-07
GO:0007159~leukocyte adhesion	0	0	207.924	207.924	159.574	159.574	208.092	208.092	244.302	244.302	304.412	304.412	18.6641	18.6641	38.7014	38.7014	84.0516	-84.0516		0	0	0	0.455129	0	0.203008	0	0.600825	0	0.441759	0	0.477296	0	0	0	0	0.895641	0	0	0	0	3.20425e-05	0	0.000100473	0	0.000127899	0	8.01513e-05	0	1.96294e-05
GO:0051090~regulation of transcription factor activity	32.7765	8.37973	160.125	38.3021	93.4523	42.131	168.093	66.2126	318.126	137.223	284.407	118.974	39.7286	19.6088	83.9106	42.4081	87.176	-52.6693		0	0.0624874	0.19509	0.0952866	0.0779812	0.417383	0.0328807	0.186759	0.290348	0.0883211	0.154579	0.0346875	0	0.261543	0	0.066193	0.192502	0.0400565	0	1.10003e-06	5.01362e-05	3.45091e-07	1.82005e-06	0.000952833	1.62495e-08	1.3615e-05	0.000111888	1.17805e-06	1.24518e-05	2.22048e-08
GO:0006612~protein targeting to membrane	44.0385	-23.1114	270.593	41.4884	142.835	-36.5005	141.971	-70.0315	231.054	-54.3786	247.953	-56.2128	55.4469	-32.2248	45.5402	-8.87052	34.0071	34.0071		0.334166	0	0.413711	0.815725	1.16463	0.306034	0.842921	0	1.1043	0.0423224	0.687382	0.469067	0.626331	0	0.648683	0	0	0	1.07619e-05	0	0.0003207	9.48321e-05	0.00247148	0.000366317	0.000899431	0	0.00805352	1.07186e-07	0.00124675	2.07501e-05
GO:0048638~regulation of developmental growth	54.6286	54.6286	89.5156	63.2925	123.259	74.2879	154.506	36.3936	264.584	-3.84411	321.805	91.0874	74.3706	74.3706	96.1545	96.1545	96.9857	-10.9203		0	0.880651	0	0.835662	0	0.552543	0.115645	1.07285	0.319946	0.813611	0.0890727	0.872103	0	0.333645	0	0.899496	0.280748	0.256233	0	3.55385e-05	0	7.00311e-05	0	0.00179595	1.68399e-06	0.000112108	0.000159124	0.000540977	1.4759e-06	3.56989e-06
GO:0042542~response to hydrogen peroxide	0	0	145.022	45.4248	263.486	225.704	204.599	148.261	308.854	216.145	176.098	118.224	42.2691	42.2691	38.1162	38.1162	47.8144	-47.8144		0	0	0.171022	0.0449588	0.0858238	0.0852129	0.0477569	0.0779456	0.139309	0.424233	0.0327364	0.19944	0	0.206944	0	0.195941	0.164336	0	0	0	2.82085e-05	3.91434e-08	2.51221e-06	5.4481e-06	7.39504e-08	7.74322e-07	7.57391e-06	6.2172e-05	2.8419e-08	3.05081e-06
GO:0030817~regulation of cAMP biosynthetic process	17.2716	17.2716	149.553	28.7914	148.507	70.4101	166.608	57.9732	311.583	148.768	248.892	105.566	66.4146	33.9555	68.3796	19.7248	43.1474	-21.5065		0	0	0.127484	0.13931	0.55504	0.245492	0.362349	0.226907	0.100988	0.13201	0.275301	0.15171	0	0	0.184732	0.16375	0.134923	0	0	0	1.13138e-05	1.35634e-06	0.000936379	0.000188398	4.66471e-05	2.57878e-05	2.59131e-06	3.63452e-06	6.47667e-05	2.39633e-06
GO:0050678~regulation of epithelial cell proliferation	14.4076	14.4076	205.274	-1.90074	158.479	54.9801	147.636	35.7639	270.415	17.2538	274.738	1.04026	56.1478	39.874	49.8107	22.7213	79.5067	25.1646		0	0	0.240822	0.0397031	0.249099	0.247158	0.129247	0.0175453	0.186578	0.11249	0.194659	0.0453689	0	0.296165	0.0918164	0.276828	0.0588949	0.438585	0	0	8.19941e-05	2.48802e-08	8.29087e-05	0.000180309	2.49472e-06	2.51051e-09	2.66804e-05	2.46473e-06	2.87638e-05	5.18707e-08
GO:0042311~vasodilation	0	0	136.745	84.0513	225.361	174.27	222.936	150.152	288.737	193.311	225.55	172.565	40.6719	40.6719	35.2736	35.2736	68.3459	-41.711		0	0	0	0.0535921	0	0.0977567	0.056715	0.0898824	0.0382405	0.204224	0.0398104	0.0586359	0	0	0	0	0.18189	0	0	0	0	6.74282e-08	0	7.55461e-06	1.24813e-07	1.13535e-06	5.54793e-08	1.37969e-05	6.96363e-08	1.42696e-07
GO:0048639~positive regulation of developmental growth	103.385	103.385	119.364	119.364	108.834	-1.35049	209.53	-56.2219	240.21	-127.423	284.926	113.555	62.1694	62.1694	46.7817	46.7817	56.2389	-56.2389		0	0.590106	0	0.315029	0	0	0.322714	0	0.273695	0	0	0.327344	0	0	0	0	0	0	0	7.33174e-05	0	1.36753e-05	0	0	3.63675e-05	0	8.79573e-05	0	0	8.67597e-06
GO:0034105~positive regulation of tissue remodeling	120.063	120.063	308.161	308.161	162.094	162.094	0	0	196.225	196.225	151.599	151.599	136.152	136.152	99.9169	99.9169	0	0		0	0	0	0	0	0.510429	0	0	0	0.399343	0	0	0	0	0	0	0	0	0	0	0	0	0	0.001367	0	0	0	5.67055e-05	0	0
GO:0045136~development of secondary sexual characteristics	120.063	120.063	308.161	308.161	162.094	162.094	0	0	196.225	196.225	151.599	151.599	136.152	136.152	99.9169	99.9169	0	0		0	0	0	0	0	0.510429	0	0	0	0.399343	0	0	0	0	0	0	0	0	0	0	0	0	0	0.001367	0	0	0	5.67055e-05	0	0
GO:0014911~positive regulation of smooth muscle cell migration	0	0	265.127	-265.127	206.471	-206.471	175.729	-175.729	348.639	-348.639	177.734	-177.734	0	0	0	0	0	0		0	0	0	0	0.662643	0	0.559363	0	0.500054	0	0.505655	0	0	0	0	0	0	0	0	0	0	0	0.00133525	0	0.000236236	0	0.000720458	0	0.000521592	0
GO:0051043~regulation of membrane protein ectodomain proteolysis	0	0	70.8355	70.8355	143.975	49.0922	244.327	136.692	379.468	225.906	197.66	142.583	61.5073	61.5073	75.0552	75.0552	112.812	-112.812		0	0	0	0	0	0.238348	0	0.225928	0	0.158015	0	0.172915	0	0.415546	0	0.401012	0.358058	0	0	0	0	0	0	0.000168353	0	2.72171e-05	0	6.40316e-06	0	3.01027e-06
GO:0002443~leukocyte mediated immunity	0	0	144.599	14.1355	131.161	0.269331	152.572	-3.95825	287.492	-133.053	268.21	-66.3815	93.8866	-1.19298	92.9293	0.447232	37.7325	25.6496		0	0	0.341356	0.105657	1.05019	0.0373375	0.402121	0.0984956	1.24728	0.0372674	0.951831	0.0134246	1.64991	0	0.428895	0	0	0.095494	0	0	0.000218503	5.7583e-07	0.00207236	1.95963e-07	8.27257e-05	1.28971e-06	0.00949637	7.26823e-08	0.00336909	6.89968e-10
GO:0042095~interferon-gamma biosynthetic process	48.5826	-48.5826	157.14	60.4179	100.242	20.926	167.257	-7.71659	308.45	236.719	283.042	126.958	71.3684	-71.3684	32.6995	-32.6995	284.273	-284.273		0	0	0	0	0	0	0	0	0	0	0	0	0	0	0	0	0.55155	0	0	0	0	0	0	0	0	0	0	0	0	0
GO:0006270~DNA replication initiation	32.4285	-32.4285	183.373	-183.373	146.868	-117.498	137.987	-86.9512	259.51	-8.89311	196.388	-23.1865	73.7287	-73.7287	137.66	-137.66	54.5857	-54.5857		0	0	0.126069	0	0.203966	0	0.139535	0	0.107029	0.129229	0	0.142729	0.374356	0	1.0531	0	0.316102	0	0	0	1.11959e-05	0	3.9694e-05	0	3.24222e-06	0	3.27417e-06	3.77835e-06	0	2.21977e-06
GO:0045862~positive regulation of proteolysis	17.4815	-17.4815	92.3352	6.8345	169.101	-47.5283	253.869	73.3675	395.741	32.5113	192.545	64.9229	14.9313	14.9313	30.9611	30.9611	52.3057	-15.7263		0	0	0.0853571	0	0.150678	0	0.344718	0	0.269463	0	0.0724951	0	0	0	0	0	0	0	0	0	2.69562e-06	0	1.52764e-05	0	4.35241e-05	0	8.58433e-05	0	6.74647e-07	0
GO:0001649~osteoblast differentiation	0	0	148.652	-85.0655	101.432	-7.59606	153.597	48.6098	353.761	128.745	266.255	114.447	47.1902	47.1902	95.9164	95.9164	90.1774	-58.1117		0	0	0.558289	0	0.506184	0.0570101	0.0287583	0	0.804372	0	0.241068	0.0299966	0	0.159763	0	0.150058	0	0	0	0	0.000778401	0	0.000772291	1.053e-06	9.90566e-09	0	0.00255577	0	4.219e-05	1.33208e-08
GO:0016485~protein processing	13.8502	6.58966	164.71	87.2578	136.488	104.853	179.103	129.871	254.274	133.981	245.973	104.425	54.0124	47.136	116.121	88.0697	55.6363	-4.73878		0	0	0.0182933	0.252592	0.0224715	0.801659	0.0249514	0.733556	0.0338671	0.846242	0.0863204	0.283601	0	0.127334	0.0338686	0.541629	0.0175961	0.0654062	0	0	5.10551e-09	6.70158e-06	1.00655e-08	0.00504901	5.35173e-09	0.000100116	3.16525e-08	0.000541479	1.32464e-06	5.09355e-06
GO:0001759~induction of an organ	60.0152	-60.0152	159.791	-132.312	88.1834	-45.1038	124.087	-68.036	304.277	-101.384	318.096	-228.646	34.3238	-34.3238	73.4111	-73.4111	135.311	82.1466		0.52422	0	0.92383	0	1.26058	0	0.468948	0	0.832996	0	1.48065	0	0.374356	0	0.386029	0	0	0.290374	3.94809e-06	0	0.00574942	0	0.00402907	0	0.000125222	0	0.00294906	0	0.0125783	0
GO:0042632~cholesterol homeostasis	0	0	87.2866	51.2191	163.166	73.9307	210.894	26.1223	286.113	-15.9393	236.753	-13.5686	121.142	-72.7996	55.6139	38.2922	44.3141	-30.7106		0	0	0	0.0317815	0.247045	0.0650911	0.362349	0.0589222	0.266811	0.0296907	0.275301	0.0354011	0.542267	0	0	0	0.134923	0	0	0	0	1.18345e-08	8.68333e-05	1.86252e-06	4.66471e-05	2.50445e-07	8.47922e-05	2.77543e-08	6.47667e-05	2.31312e-08
GO:0055092~sterol homeostasis	0	0	87.2866	51.2191	163.166	73.9307	210.894	26.1223	286.113	-15.9393	236.753	-13.5686	121.142	-72.7996	55.6139	38.2922	44.3141	-30.7106		0	0	0	0.0317815	0.247045	0.0650911	0.362349	0.0589222	0.266811	0.0296907	0.275301	0.0354011	0.542267	0	0	0	0.134923	0	0	0	0	1.18345e-08	8.68333e-05	1.86252e-06	4.66471e-05	2.50445e-07	8.47922e-05	2.77543e-08	6.47667e-05	2.31312e-08
GO:0002819~regulation of adaptive immune response	12.2358	12.2358	100.819	68.6837	112.509	77.5073	149.42	123.225	253.31	105.79	291.271	71.7998	107.345	75.804	131.592	38.9796	66.6619	-5.51602		0	0	0	0.24341	0.0442833	0.0438761	0	0.389282	0.178239	0.0175758	0.0125126	0.101253	0	0.135414	0.14503	0.126505	0	0.0868399	0	0	0	5.89673e-06	2.07904e-07	3.79834e-07	0	7.73563e-05	2.16245e-05	3.87805e-09	4.61777e-10	8.55806e-07
GO:0002822~regulation of adaptive immune response based on somatic recombination of immune receptors built from immunoglobulin superfamily domains	12.2358	12.2358	100.819	68.6837	112.509	77.5073	149.42	123.225	253.31	105.79	291.271	71.7998	107.345	75.804	131.592	38.9796	66.6619	-5.51602		0	0	0	0.24341	0.0442833	0.0438761	0	0.389282	0.178239	0.0175758	0.0125126	0.101253	0	0.135414	0.14503	0.126505	0	0.0868399	0	0	0	5.89673e-06	2.07904e-07	3.79834e-07	0	7.73563e-05	2.16245e-05	3.87805e-09	4.61777e-10	8.55806e-07
GO:0046165~alcohol biosynthetic process	26.4453	26.4453	126.769	-10.6895	126.784	1.7581	159.132	-35.6283	251.964	12.8633	265.901	-58.4112	134.254	-117.49	65.429	-27.8314	8.43056	8.43056		0	0	0.127484	0.13931	0.0656121	0.0650911	0.146998	0.226907	0.266811	0.331883	0.275301	0.15171	0.176136	0	0	0	0	0	0	0	1.13138e-05	1.35634e-06	9.22051e-07	1.86252e-06	3.64792e-06	2.57878e-05	8.47922e-05	4.41232e-05	6.47667e-05	2.39633e-06
GO:0002683~negative regulation of immune system process	32.66	13.73	105.83	62.0565	190.496	62.1917	159.622	35.6106	251.009	-23.661	179.993	33.272	142.155	58.1075	93.3989	-7.30142	46.5902	-19.1457		0	0.217752	0.0222757	0.368841	0.666837	0.0695902	0.390242	0.170502	0.131109	0.00373265	0.137631	0.0958839	0.549031	1.448	0.998501	0.509184	0.0452316	0.0364507	0	2.51473e-05	1.36859e-08	1.97549e-05	0.00134365	2.41617e-06	7.57236e-05	8.28163e-06	7.0277e-06	4.69517e-12	8.60628e-06	7.75753e-07
GO:0042177~negative regulation of protein catabolic process	39.244	-39.244	248.768	-81.7808	98.645	-40.0125	109.29	-59.3016	220.841	-80.514	295.642	-230.465	58.6375	58.6375	83.1346	4.49495	195.376	28.888		0	0	0	0	0	0	0	0	0	0	0	0	0	0	0	0	0	0	0	0	0	0	0	0	0	0	0	0	0	0
GO:0065005~protein-lipid complex assembly	15.294	15.294	0	0	79.4054	-79.4054	227.453	-227.453	426.703	-426.703	231.202	-231.202	151.973	-151.973	19.7962	-19.7962	0	0		0	0	0	0	0.239377	0	1.14026	0	0.979558	0	0.994594	0	0.418761	0	0	0	0	0	0	0	0	0	7.62472e-05	0	0.000898718	0	0.00465315	0	0.00354363	0
GO:0008630~DNA damage response, signal transduction resulting in induction of apoptosis	0	0	298.534	211.546	139.948	109.46	159.001	98.5708	239.232	118.85	271.628	78.6646	0	0	43.3784	43.3784	115.681	9.53626		0	0	0.190913	0	0	0	0.207337	0	0.167226	0	0.170891	0	0	0	0	0	0	0	0	0	4.73124e-05	0	0	0	1.20647e-05	0	1.58862e-05	0	1.79786e-05	0
GO:0002250~adaptive immune response	0	0	133.489	34.3872	143.325	15.763	143.884	-6.01577	282.283	-155.387	253.555	-39.4898	92.6363	9.02774	101.922	0.490513	35.4245	22.1723		0	0	0.0510807	0.059174	0.547683	0.00956236	0.155287	0.0439677	0.812431	0.0153464	0.357438	0.00310612	0.835958	0	0.496612	0	0	0.0275216	0	0	4.14246e-07	1.06068e-07	0.000999721	8.22372e-10	4.38485e-06	8.04659e-08	0.00253882	2.33182e-09	0.000185903	1.44273e-12
GO:0002460~adaptive immune response based on somatic recombination of immune receptors built from immunoglobulin superfamily domains	0	0	133.489	34.3872	143.325	15.763	143.884	-6.01577	282.283	-155.387	253.555	-39.4898	92.6363	9.02774	101.922	0.490513	35.4245	22.1723		0	0	0.0510807	0.059174	0.547683	0.00956236	0.155287	0.0439677	0.812431	0.0153464	0.357438	0.00310612	0.835958	0	0.496612	0	0	0.0275216	0	0	4.14246e-07	1.06068e-07	0.000999721	8.22372e-10	4.38485e-06	8.04659e-08	0.00253882	2.33182e-09	0.000185903	1.44273e-12
GO:0051149~positive regulation of muscle cell differentiation	0	0	552.46	-552.46	162.404	-162.404	102.782	-102.782	264.002	-264.002	69.2385	-69.2385	0	0	0	0	0	0		0	0	0.394167	0	0.511777	0	0.415925	0	1.10007	0	0	0	0	0	0	0	0	0	0	0	0.000291303	0	0.000814976	0	9.39522e-05	0	0.00885324	0	0	0
GO:0033157~regulation of intracellular protein transport	47.1496	34.5523	215.166	27.5858	110.121	63.3983	179.328	75.0807	228.887	146.103	225.249	83.7591	69.5	-10.4729	74.3552	37.8315	50.9446	-30.8883		0	0.495938	0.621437	0.13931	0.0656121	0.552156	0	0.226907	0.0211708	0.13201	0.104951	0.15171	0	0.536657	0.184732	0.511406	0.134923	0	0	0.000144015	0.00121773	1.35634e-06	9.22051e-07	0.00185516	0	2.57878e-05	4.19714e-09	3.63452e-06	2.99231e-06	2.39633e-06
GO:0001666~response to hypoxia	19.8916	19.8916	193.024	122.986	150.997	92.3173	167.036	122.691	283.36	200.952	219.398	123.97	55.5027	45.7346	59.542	44.7644	93.4229	-29.4044		0	0.0576793	0.0742834	1.28191	0.0141184	0.662574	0.00470176	1.35154	0.0146623	0.578211	0.0157174	0.403352	0	0.245943	0.0737056	0.509184	0.179259	0.360582	0	9.67579e-07	1.51924e-06	0.000383335	1.69797e-09	0.003311	2.82553e-12	2.7222e-05	8.64199e-10	0.000178966	1.21733e-09	1.47675e-05
GO:0070482~response to oxygen levels	19.8916	19.8916	193.024	122.986	150.997	92.3173	167.036	122.691	283.36	200.952	219.398	123.97	55.5027	45.7346	59.542	44.7644	93.4229	-29.4044		0	0.0576793	0.0742834	1.28191	0.0141184	0.662574	0.00470176	1.35154	0.0146623	0.578211	0.0157174	0.403352	0	0.245943	0.0737056	0.509184	0.179259	0.360582	0	9.67579e-07	1.51924e-06	0.000383335	1.69797e-09	0.003311	2.82553e-12	2.7222e-05	8.64199e-10	0.000178966	1.21733e-09	1.47675e-05
GO:0010876~lipid localization	15.0703	7.63858	162.434	30.5303	131.739	54.2997	191.389	45.1236	291.73	61.6277	223.759	6.40101	76.4565	-26.6587	55.1437	14.3508	87.2764	-48.6423		0	0.0327514	0.235728	0.272859	0.453542	0.448965	0.622774	0.580686	0.52971	0.37831	0.556019	0.197623	0.736299	0.0418438	0.13798	0.107693	0.76648	0.0525728	0	1.76107e-07	7.72565e-05	8.96794e-06	0.000472534	0.00104369	0.000360157	0.000120885	0.00082327	5.47669e-05	0.000599962	3.30828e-06
GO:0002703~regulation of leukocyte mediated immunity	20.3243	1.81665	111.2	45.0828	114.194	57.7259	159.173	100.041	241.424	83.4761	273.276	55.2163	102.896	47.1794	120.917	30.2642	60.3131	-4.99068		0	0	0.0617105	0.0693111	0.353531	0.0338826	0.0743478	0.130314	0.534291	0.01243	0.142033	0.0774702	0.117109	0	0.405745	0	0	0.0712715	0	0	8.02533e-07	1.77845e-07	0.000304836	1.17878e-07	2.98374e-07	3.48167e-06	0.000789983	1.02231e-09	9.74893e-06	4.12997e-07
GO:0046364~monosaccharide biosynthetic process	0	0	114.496	-42.5994	136.552	-6.33478	150.679	-71.9037	246.543	-26.7151	264.948	-105.695	153.433	-134.274	74.776	-31.8073	9.63493	9.63493		0	0	0.171022	0.0449588	0.0858238	0	0.193949	0.0779456	0.350095	0.176368	0.359856	0.0494824	0.209397	0	0	0	0	0	0	0	2.82085e-05	3.91434e-08	2.51221e-06	0	9.31008e-06	7.74322e-07	0.000200563	9.68878e-06	0.000189741	7.38385e-08
GO:0034330~cell junction organization	8.8945	8.8945	216.982	93.1201	182.746	122.862	120.08	84.7215	254.469	183.183	205.27	150.423	94.9129	94.9129	57.0179	57.0179	55.1253	-25.5948		0	0	0.171022	0.441021	0.0858238	0.667152	0.0477569	0.629451	0.0313592	0.789443	0.0327364	0.19944	0	1.20647	0	0.59371	0.164336	0	0	0	2.82085e-05	3.02491e-05	2.51221e-06	0.00336932	7.39504e-08	0.000128892	2.29885e-08	0.000489232	2.8419e-08	3.05081e-06
GO:0003015~heart process	0	0	159.788	89.6264	269.612	215.601	180.285	92.6815	257.951	102.148	198.107	67.3145	43.9696	26.5283	30.5704	30.5704	72.3947	-54.0087		0	0	0.0339822	0.0377758	0	0	0	0.0677176	0.118569	0.70832	0.0269575	0.0418257	0	0	0	0	0.959562	0	0	0	8.58954e-08	2.16155e-08	0	0	0	5.0228e-07	4.80057e-06	0.000334595	1.29477e-08	3.80184e-08
GO:0060047~heart contraction	0	0	159.788	89.6264	269.612	215.601	180.285	92.6815	257.951	102.148	198.107	67.3145	43.9696	26.5283	30.5704	30.5704	72.3947	-54.0087		0	0	0.0339822	0.0377758	0	0	0	0.0677176	0.118569	0.70832	0.0269575	0.0418257	0	0	0	0	0.959562	0	0	0	8.58954e-08	2.16155e-08	0	0	0	5.0228e-07	4.80057e-06	0.000334595	1.29477e-08	3.80184e-08
GO:0001825~blastocyst formation	10.1082	-10.1082	207.714	-97.4011	119.591	-15.8358	181.371	-89.2542	229.09	-100.554	267.452	-114.652	78.8166	78.8166	45.5943	12.1336	178.766	31.24		0	0	0.696169	0	0.489822	0	0.751922	0.139904	0.614993	0	0.276282	0	0	0.301257	0	0	0	1.32106	0	0	0.00201083	0	0.000628851	0	0.000556548	4.56326e-06	0.00117446	0	6.42708e-05	0
GO:0007219~Notch signaling pathway	25.6996	-6.46379	211.013	-102.784	131.834	-51.4858	158.712	-85.1766	210.839	-165.926	261.086	-173.428	78.0238	-42.2952	62.2771	-62.2771	26.3562	26.3562		0	0	0.413711	0.184954	0.307765	0.0852129	0.458475	0	0.350095	0.0423224	0.359856	0.19944	0.209397	0	0.218697	0	0	0.145251	0	0	0.0003207	2.42414e-06	0.000183451	5.4481e-06	0.000132169	0	0.000200563	1.07186e-07	0.000189741	3.05081e-06
GO:0048145~regulation of fibroblast proliferation	71.8298	28.4168	262.006	131.145	111.854	66.3045	124.131	43.6196	230.74	38.7128	234.771	71.4734	60.0738	2.76561	43.0469	43.0469	58.4244	-6.17493		0	0.207961	0.19843	0.213509	0.098417	0.342557	0.223214	0.0898824	0.401732	0.204224	0.412169	0.229127	0	0	0	0.21496	0.18189	0	0	2.50115e-05	4.9797e-05	3.97591e-06	3.82941e-06	0.000519365	1.46437e-05	1.13535e-06	0.000342224	1.37969e-05	0.00030022	3.40898e-06
GO:0051339~regulation of lyase activity	25.2983	9.245	158.637	19.7078	146.43	72.4868	161.345	63.2363	287.669	172.681	225.337	129.121	66.4146	33.9555	66.7441	21.3604	43.1474	-21.5065		0	0	0.32257	0.13931	0.55504	0.245492	0.362349	0.226907	0.100988	0.13201	0.275301	0.15171	0	0	0.184732	0.16375	0.134923	0	0	0	0.000205754	1.35634e-06	0.000936379	0.000188398	4.66471e-05	2.57878e-05	2.59131e-06	3.63452e-06	6.47667e-05	2.39633e-06
GO:0046100~hypoxanthine metabolic process	0	0	135.262	-135.262	61.147	-61.147	292.119	13.959	225.193	-225.193	146.382	0.368479	122.128	122.128	155.383	37.0436	63.1851	-63.1851		0	0	0	0	0	0	0	0.494023	0	0	0	0	0	0	0	0	0	0	0	0	0	0	0	0	0	0.000108861	0	0	0	0
GO:0030835~negative regulation of actin filament depolymerization	60.5386	60.5386	175.958	63.0658	47.8502	47.8502	138.377	-57.1269	276.874	-161.105	329.853	-73.9342	65.0548	65.0548	42.9283	7.78332	105.35	27.5359		0	0	0.126069	0	0	0	0.468948	0	0.381669	0	0.847204	0	0	0	0	0	0	0.290374	0	0	1.11959e-05	0	0	0	0.000125222	0	0.000314326	0	0.00195341	0
GO:0051693~actin filament capping	60.5386	60.5386	175.958	63.0658	47.8502	47.8502	138.377	-57.1269	276.874	-161.105	329.853	-73.9342	65.0548	65.0548	42.9283	7.78332	105.35	27.5359		0	0	0.126069	0	0	0	0.468948	0	0.381669	0	0.847204	0	0	0	0	0	0	0.290374	0	0	1.11959e-05	0	0	0	0.000125222	0	0.000314326	0	0.00195341	0
GO:0035023~regulation of Rho protein signal transduction	28.7514	-5.25953	153.073	5.17033	133.624	36.4385	195.556	67.0004	253.406	70.0167	240.319	85.8277	46.1167	2.36035	84.8063	11.6203	73.8133	-42.1834		0.525336	0.0789495	0.83516	0.451552	0.894613	0.396455	0.963201	0.8108	1.18313	0.42231	0.932782	0.724809	0.477852	0.0208868	0.508731	1.5118	0.884715	0.129945	2.93987e-06	1.95723e-06	0.00487764	3.15881e-05	0.00218745	0.000811412	0.00127452	5.78435e-05	0.00736711	6.30641e-05	0.00287733	6.01822e-06
GO:0048678~response to axon injury	90.0473	90.0473	363.684	98.5572	101.925	3.54655	43.1986	-43.1986	192.572	35.5314	165.628	61.7702	102.114	102.114	74.9376	74.9376	0	0		0	0	0	0	0	0	0	0	0	0.30757	0	0	0	0	0	0	0	0	0	0	0	0	0	0	0	0	0	3.92574e-05	0	0
GO:0009612~response to mechanical stimulus	18.9507	18.9507	153.905	-153.905	88.956	-88.956	204.816	-204.816	302.976	-302.976	269.802	-269.802	22.7583	-22.7583	68.4167	-68.4167	87.2102	87.2102		0	0	0.126069	0	0.203966	0	0.139535	0	0.107029	0	0.109943	0	0	0	0	0	0	0.836541	0	0	1.11959e-05	0	3.9694e-05	0	3.24222e-06	0	3.27417e-06	0	3.36721e-06	0
GO:0022038~corpus callosum development	0	0	0	0	94.0373	-94.0373	174.652	-174.652	153.505	-153.505	473.716	-473.716	64.9587	-64.9587	169.41	169.41	106.184	106.184		0	0	0	0	0	0	0	0	0	0	0	0	0	0	0	0	0	0	0	0	0	0	0	0	0	0	0	0	0	0
GO:0030162~regulation of proteolysis	19.8821	-19.8821	94.3972	-32.4162	157.526	-6.32094	168.498	-1.80264	311.114	-46.2628	202.002	-25.648	111.389	111.389	64.7608	35.9365	93.2508	-5.45995		0.293286	0	0.127484	0	0.247045	0.245492	0.362349	0.0589222	0.266811	0.0296907	0.104951	0.15171	0	1.06182	0	0.511406	0.134923	0.117728	9.55655e-06	0	1.13138e-05	0	8.68333e-05	0.000188398	4.66471e-05	2.50445e-07	8.47922e-05	2.77543e-08	2.99231e-06	2.39633e-06
GO:0048048~embryonic eye morphogenesis	69.221	69.221	272.656	272.656	55.5196	55.5196	110.557	110.557	167.308	167.308	454.051	454.051	0	0	0	0	204.959	-204.959		0	0	0	0	0	0	0	0	0	0	0	0	0	0	0	0	0	0	0	0	0	0	0	0	0	0	0	0	0	0
GO:0015012~heparan sulfate proteoglycan biosynthetic process	60.2133	-60.2133	120.785	-120.785	271.84	-271.84	142.097	-39.4343	231.138	-231.138	165.681	16.7651	137.526	-64.6094	0	0	25.7071	25.7071		0	0	0.238535	0	0.338775	0	0.256615	0	0.212218	0	0	0.260847	0	0	0	0	0	0	0	0	7.89378e-05	0	0.000270984	0	2.43469e-05	0	4.33568e-05	0	0	6.82229e-06
GO:0030201~heparan sulfate proteoglycan metabolic process	60.2133	-60.2133	120.785	-120.785	271.84	-271.84	142.097	-39.4343	231.138	-231.138	165.681	16.7651	137.526	-64.6094	0	0	25.7071	25.7071		0	0	0.238535	0	0.338775	0	0.256615	0	0.212218	0	0	0.260847	0	0	0	0	0	0	0	0	7.89378e-05	0	0.000270984	0	2.43469e-05	0	4.33568e-05	0	0	6.82229e-06
GO:0030004~cellular monovalent inorganic cation homeostasis	28.3163	-28.3163	172.614	-172.614	89.4704	-89.4704	156.647	-156.647	294.151	-294.151	311.05	-311.05	0	0	71.1905	-71.1905	109.233	109.233		0	0	0.238535	0	0.338775	0	0.256615	0	0.212218	0	0.216311	0	0	0	0.550227	0	0	0.441769	0	0	7.89378e-05	0	0.000270984	0	2.43469e-05	0	4.33568e-05	0	3.38193e-05	0
GO:0031069~hair follicle morphogenesis	0	0	138.486	-138.486	268.11	45.496	102.76	16.3633	151.728	-5.31258	115.52	11.662	227.949	227.949	118.665	118.665	0	0		0	0	0.302858	0	0.411528	0	0	0	0	0	0	0	0	0	0	0	0	0	0	0	0.000171209	0	0.000418671	0	0	0	0	0	0	0
GO:0001942~hair follicle development	86.2877	86.2877	204.062	90.1123	153.255	36.436	143.05	45.5894	182.3	28.2401	196.773	54.5905	113.533	86.4099	43.2301	20.0576	17.1255	17.1255		0	0.172543	0.147587	0.390835	0.275535	0.273894	0.0402783	0.570242	0.0257519	0.375004	0.0269575	0.417347	0	1.13082	0	0	0	0.130654	0	1.8785e-05	1.93672e-05	2.30324e-05	0.000120309	0.000256145	4.20106e-08	0.000115595	1.064e-08	5.93813e-05	1.29477e-08	1.35434e-05
GO:0022404~molting cycle process	86.2877	86.2877	204.062	90.1123	153.255	36.436	143.05	45.5894	182.3	28.2401	196.773	54.5905	113.533	86.4099	43.2301	20.0576	17.1255	17.1255		0	0.172543	0.147587	0.390835	0.275535	0.273894	0.0402783	0.570242	0.0257519	0.375004	0.0269575	0.417347	0	1.13082	0	0	0	0.130654	0	1.8785e-05	1.93672e-05	2.30324e-05	0.000120309	0.000256145	4.20106e-08	0.000115595	1.064e-08	5.93813e-05	1.29477e-08	1.35434e-05
GO:0022405~hair cycle process	86.2877	86.2877	204.062	90.1123	153.255	36.436	143.05	45.5894	182.3	28.2401	196.773	54.5905	113.533	86.4099	43.2301	20.0576	17.1255	17.1255		0	0.172543	0.147587	0.390835	0.275535	0.273894	0.0402783	0.570242	0.0257519	0.375004	0.0269575	0.417347	0	1.13082	0	0	0	0.130654	0	1.8785e-05	1.93672e-05	2.30324e-05	0.000120309	0.000256145	4.20106e-08	0.000115595	1.064e-08	5.93813e-05	1.29477e-08	1.35434e-05
GO:0042303~molting cycle	86.2877	86.2877	204.062	90.1123	153.255	36.436	143.05	45.5894	182.3	28.2401	196.773	54.5905	113.533	86.4099	43.2301	20.0576	17.1255	17.1255		0	0.172543	0.147587	0.390835	0.275535	0.273894	0.0402783	0.570242	0.0257519	0.375004	0.0269575	0.417347	0	1.13082	0	0	0	0.130654	0	1.8785e-05	1.93672e-05	2.30324e-05	0.000120309	0.000256145	4.20106e-08	0.000115595	1.064e-08	5.93813e-05	1.29477e-08	1.35434e-05
GO:0042633~hair cycle	86.2877	86.2877	204.062	90.1123	153.255	36.436	143.05	45.5894	182.3	28.2401	196.773	54.5905	113.533	86.4099	43.2301	20.0576	17.1255	17.1255		0	0.172543	0.147587	0.390835	0.275535	0.273894	0.0402783	0.570242	0.0257519	0.375004	0.0269575	0.417347	0	1.13082	0	0	0	0.130654	0	1.8785e-05	1.93672e-05	2.30324e-05	0.000120309	0.000256145	4.20106e-08	0.000115595	1.064e-08	5.93813e-05	1.29477e-08	1.35434e-05
GO:0034370~triglyceride-rich lipoprotein particle remodeling	0	0	88.9024	88.9024	140.141	-21.8345	242.079	-115.771	316.594	-259.441	240.699	-240.699	92.481	-92.481	0	0	18.1381	18.1381		0	0	0	0	0.283221	0	0.65539	0	0.554947	0	0.564296	0	0	0	0	0	0	0	0	0	0	0	0.000128544	0	0.000427861	0	0.000879015	0	0.000571421	0
GO:0032509~endosome transport via multivesicular body sorting pathway	0	0	260.086	-260.086	108.203	-108.203	114.16	-114.16	181.828	-181.828	406.712	-406.712	48.02	-48.02	0	0	103.495	103.495		0	0	0	0	0	0	0	0	0	0	0	0	0	0	0	0	0	0	0	0	0	0	0	0	0	0	0	0	0	0
GO:0032510~endosome to lysosome transport via multivesicular body sorting pathway	0	0	260.086	-260.086	108.203	-108.203	114.16	-114.16	181.828	-181.828	406.712	-406.712	48.02	-48.02	0	0	103.495	103.495		0	0	0	0	0	0	0	0	0	0	0	0	0	0	0	0	0	0	0	0	0	0	0	0	0	0	0	0	0	0
GO:0045022~early endosome to late endosome transport	0	0	260.086	-260.086	108.203	-108.203	114.16	-114.16	181.828	-181.828	406.712	-406.712	48.02	-48.02	0	0	103.495	103.495		0	0	0	0	0	0	0	0	0	0	0	0	0	0	0	0	0	0	0	0	0	0	0	0	0	0	0	0	0	0
GO:0043242~negative regulation of protein complex disassembly	44.244	24.9431	194.561	-57.9762	108.927	-54.2411	133.323	-86.8941	240.535	-174.381	269.209	-122.97	80.0298	-5.6815	46.8914	-17.9134	80.3974	35.9323		0	0	1.24636	0	0.307765	0	0.458475	0	1.1043	0	1.67525	0	0	0	0.218697	0	0	0.949228	0	0	0.021071	0	0.000183451	0	0.000132169	0	0.00805352	0	0.0273673	0
GO:0007605~sensory perception of sound	7.21932	7.21932	137.592	21.5532	168.012	65.6631	195.713	39.6628	234.339	31.7889	220.451	29.2805	40.8553	23.5156	113.059	-45.4324	71.9943	-17.3875		0	0	0.0117439	0.0135672	0.353531	0.144102	0.014805	0.0298647	0.0454073	0.377806	0.0477759	0	0	0.115272	0.831275	0.107108	0.298006	0.0712715	0	0	7.24421e-10	6.30515e-10	0.000304836	3.36304e-05	6.25116e-10	2.07088e-08	9.7538e-08	5.72192e-05	1.39503e-07	0
GO:0007026~negative regulation of microtubule depolymerization	22.5177	-22.5177	220.994	-220.994	190.363	-190.363	146.844	-146.844	194.066	-194.066	187.009	-187.009	99.9965	-99.9965	55.3335	-55.3335	49.4299	49.4299		0	0	1.26539	0	0.836751	0	0	0	0.554947	0	0.564296	0	0	0	0	0	0	0.380446	0	0	0.0212968	0	0.00209676	0	0	0	0.000879015	0	0.000571421	0
GO:0031114~regulation of microtubule depolymerization	22.5177	-22.5177	220.994	-220.994	190.363	-190.363	146.844	-146.844	194.066	-194.066	187.009	-187.009	99.9965	-99.9965	55.3335	-55.3335	49.4299	49.4299		0	0	1.26539	0	0.836751	0	0	0	0.554947	0	0.564296	0	0	0	0	0	0	0.380446	0	0	0.0212968	0	0.00209676	0	0	0	0.000879015	0	0.000571421	0
GO:0043244~regulation of protein complex disassembly	38.7135	21.8252	174.938	-46.0324	118.858	-23.9141	126.35	-66.3394	229.245	-133.806	249.025	-94.132	125.139	50.1414	54.8019	-1.90224	70.3477	31.4407		0	0	1.02375	0.0317815	0.247045	0.0650911	0.362349	0.0589222	0.892708	0.0296907	1.38094	0.0354011	0	0.173874	0.184732	0.16375	0	0.816292	0	0	0.00926553	1.18345e-08	8.68333e-05	1.86252e-06	4.66471e-05	2.50445e-07	0.00363855	2.77543e-08	0.0077975	2.31312e-08
GO:0051187~cofactor catabolic process	8.09842	8.09842	136.87	125.103	207.649	197.156	196.993	188.77	295.554	287.704	187.631	171.247	57.4335	57.4335	26.4812	26.4812	39.4783	-21.8738		0	0	0	0.358552	0	0.321492	0	0.294853	0	0.599884	0	0.38854	0	0.106497	0	0.0986857	0.0770533	0	0	0	0	2.50599e-05	0	0.000407461	0	4.4297e-05	0	0.000205238	0	1.09728e-05
GO:0007613~memory	71.7989	71.7989	201.626	153.966	153.662	127.822	193.094	142.264	233.69	233.69	229.549	167.053	0	0	32.128	32.128	80.5404	-80.5404		0	0	0	0.537165	0	0.721304	0	0.691493	0	0.522862	0	0.56082	0	0	0	0	0.358058	0	0	0	0	6.53152e-05	0	0.00431819	0	0.000137389	0	0.000131464	0	1.98611e-05
GO:0050772~positive regulation of axonogenesis	0	0	103.265	-103.265	124.843	-124.843	267.837	-267.837	324.355	-324.355	229.85	-229.85	0	0	64.6607	-64.6607	33.8788	33.8788		0	0	0	0	0.411528	0	0.322714	0	0.273695	0	0.278252	0	0	0	0	0	0	0	0	0	0	0	0.000418671	0	3.63675e-05	0	8.79573e-05	0	6.56999e-05	0
GO:0031056~regulation of histone modification	21.7898	-21.7898	143.087	-143.087	127.689	-81.4952	227.202	-167.851	348.162	-141.547	245.752	-245.752	0	0	0	0	112.203	112.203		0	0	0.238535	0	0.338775	0	0.256615	0	0.212218	0	0.216311	0	0	0	0	0	0	0.441769	0	0	7.89378e-05	0	0.000270984	0	2.43469e-05	0	4.33568e-05	0	3.38193e-05	0
GO:0006482~protein amino acid demethylation	0	0	102.983	-102.983	184.899	-184.899	260.986	-260.986	284.526	-284.526	279.273	-279.273	0	0	0	0	84.8664	84.8664		0	0	0	0	0.662643	0	0.559363	0	0.500054	0	0.505655	0	0	0	0	0	0	0	0	0	0	0	0.00133525	0	0.000236236	0	0.000720458	0	0.000521592	0
GO:0008214~protein amino acid dealkylation	0	0	102.983	-102.983	184.899	-184.899	260.986	-260.986	284.526	-284.526	279.273	-279.273	0	0	0	0	84.8664	84.8664		0	0	0	0	0.662643	0	0.559363	0	0.500054	0	0.505655	0	0	0	0	0	0	0	0	0	0	0	0.00133525	0	0.000236236	0	0.000720458	0	0.000521592	0
GO:0060627~regulation of vesicle-mediated transport	0	0	117.634	76.702	150.141	135.878	173.74	149.316	262.301	171.01	234.252	155.202	86.0927	86.0927	87.1384	64.8608	45.5586	-17.9803		0	0	0.00490448	0.0345234	0	0.0856132	0	0.412808	0.0202995	0.417741	0.00332098	0.039675	0	0.27825	0.0852882	0.259508	0.0539096	0.0440366	0	0	1.82525e-11	1.59326e-08	0	5.43076e-06	0	7.08603e-05	3.54484e-09	7.19843e-05	1.26814e-12	3.36717e-08
GO:0046697~decidualization	48.3131	-48.3131	241.299	-57.4445	125.058	47.8665	181.619	-62.8717	188.623	25.6042	268.564	-13.8976	57.4526	-57.4526	0	0	158.538	-87.3378		0	0	0.190913	0	0.283221	0	0.65539	0	0.167226	0	0.170891	0	0.471955	0	0	0	0	0	0	0	4.73124e-05	0	0.000128544	0	0.000427861	0	1.58862e-05	0	1.79786e-05	0
GO:0002820~negative regulation of adaptive immune response	77.4933	77.4933	191.642	-11.8829	64.1648	-64.1648	220.589	54.6826	188.667	-188.667	314.059	44.5843	0	0	53.9623	-53.9623	40.7003	40.7003		0	0	0	0	0	0	0	0	0	0	0	0	0	0	0	0	0	0	0	0	0	0	0	0	0	0	0	0	0	0
GO:0002823~negative regulation of adaptive immune response based on somatic recombination of immune receptors built from immunoglobulin superfamily domains	77.4933	77.4933	191.642	-11.8829	64.1648	-64.1648	220.589	54.6826	188.667	-188.667	314.059	44.5843	0	0	53.9623	-53.9623	40.7003	40.7003		0	0	0	0	0	0	0	0	0	0	0	0	0	0	0	0	0	0	0	0	0	0	0	0	0	0	0	0	0	0
GO:0046677~response to antibiotic	0	0	106.635	11.1465	222.77	110.538	185.533	100.091	300.472	133.89	195.161	28.8303	71.8569	43.1709	28.0643	28.0643	19.932	19.932		0	0	0	0.286177	0.434225	0.432202	0.0804962	0.407792	0.22774	0.275375	0.234005	0.304235	0	0.783579	0	0.260639	0	0	0	0	0	1.00768e-05	0.00041862	0.000953512	4.61762e-07	7.57752e-05	5.21913e-05	3.21174e-05	3.5672e-05	6.29775e-06
GO:0021885~forebrain cell migration	20.8161	-20.8161	67.6134	-23.3664	138.565	-1.36958	179.186	64.0707	170.19	10.6849	228.841	-11.8429	186.316	153.836	118.679	118.679	26.5459	26.5459		0	0	0	0	0.631568	0.203008	0.139535	0.19146	0.107029	0.129229	0.109943	0.142729	0	0.37126	0	0.988852	0	0	0	0	0	0	0.00128937	0.000100473	3.24222e-06	1.39044e-05	3.27417e-06	3.77835e-06	3.36721e-06	2.21977e-06
GO:0009070~serine family amino acid biosynthetic process	36.7174	-36.7174	202.039	32.6366	127.634	-127.634	172.693	-172.693	299.208	-299.208	85.221	-85.221	0	0	186.255	-186.255	0	0		0	0	0.190913	0	0.283221	0	0.207337	0	0.554947	0	0.170891	0	0	0	0.484507	0	0	0	0	0	4.73124e-05	0	0.000128544	0	1.20647e-05	0	0.000879015	0	1.79786e-05	0
GO:0046822~regulation of nucleocytoplasmic transport	49.451	37.5947	217.382	11.091	103.644	59.6689	168.779	70.6642	222.661	130.271	211.999	78.8321	65.4118	-9.85683	69.9813	35.6061	58.2262	-18.793		0	0.931408	0.930044	0.12106	0.0574905	0.503416	0	0.202761	0.0860525	0.114348	0.0896443	0.132504	0	0.500305	0.170194	0.47576	0.122546	0.106238	0	2.20713e-05	0.00513562	8.1768e-07	5.49383e-07	0.0013658	0	1.92577e-05	1.30632e-06	2.56667e-06	1.48904e-06	1.93659e-06
GO:0002697~regulation of immune effector process	12.9336	1.15605	99.9903	30.701	96.4647	45.0776	177.729	81.9639	262.87	66.2905	281.498	48.3334	91.3101	17.5465	85.1611	27.473	62.0801	-26.8749		0	0	0.0396738	0.0464841	0.268706	0.123114	0.127042	0.23845	0.466009	0.108145	0.163533	0.13314	0.185117	0.181746	0.19804	0.166829	0.126004	0.0228509	0	0	1.41986e-07	4.4617e-08	0.000114754	1.90868e-05	2.47209e-06	2.96507e-05	0.000560205	2.08796e-06	1.53696e-05	1.92228e-06
GO:0051604~protein maturation	13.1746	6.26822	156.675	83.0013	129.83	99.7382	170.366	123.536	241.871	127.446	233.975	99.3313	51.3776	44.8367	110.457	83.7736	53.9873	-3.44262		0	0	0.0140556	0.214257	0.01822	0.721469	0.0195513	0.65682	0.0261694	0.748474	0.0692908	0.242449	0	0.113208	0.0294919	0.495467	0.0148555	0.157293	0	0	1.57348e-09	3.88129e-06	4.32243e-09	0.00414486	1.98097e-09	0.000166682	1.08535e-08	0.000392983	5.57036e-07	4.42176e-06
GO:0009132~nucleoside diphosphate metabolic process	43.7142	43.7142	53.191	53.191	109.046	-109.046	155.673	-155.673	78.3589	-78.3589	469.102	-469.102	117.887	-117.887	80.1719	-80.1719	74.6635	74.6635		0	0	0	0	0	0	0	0	0	0	0	0	0	0	0	0	0	0	0	0	0	0	0	0	0	0	0	0	0	0
GO:0032845~negative regulation of homeostatic process	145.505	145.505	123.756	-123.756	83.0633	-83.0633	66.0048	-66.0048	259.352	-259.352	156.655	-156.655	169.67	-169.67	101.387	-101.387	0	0		0	0	0.238535	0	0.338775	0	0.256615	0	0.212218	0	0.216311	0	0	0	0	0	0	0	0	0	7.89378e-05	0	0.000270984	0	2.43469e-05	0	4.33568e-05	0	3.38193e-05	0
GO:0010594~regulation of endothelial cell migration	0	0	0	0	211.377	45.332	94.1805	-94.1805	250.948	-250.948	266.739	-149.827	281.599	281.599	0	0	73.5599	73.5599		0	0	0	0	0	0	0	0	0.851256	0	0.278252	0	0	0	0	0	0	0	0	0	0	0	0	0	0	0	0.00312438	0	6.56999e-05	0
GO:0048706~embryonic skeletal system development	25.2786	0.192644	96.9242	-38.7741	130.558	7.7845	169.258	-58.4156	262.988	61.4163	271.079	-9.08454	78.8986	44.9657	68.6808	-26.97	65.3135	39.0649		0	0.0796875	0.267453	0.0456484	0.526666	0.523322	0.550612	0.48325	0.394177	0.277322	0.999344	0.32024	0.0927184	1.14159	0.708082	0.0839628	0.064375	0.468556	0	1.87392e-06	0.000109313	4.13815e-08	0.000963451	0.00155544	0.000240479	0.000105982	0.000347122	2.97194e-05	0.003459	7.82176e-06
GO:0006903~vesicle targeting	51.2164	51.2164	147.288	147.288	242.718	242.718	363.637	363.637	59.1797	59.1797	237.004	237.004	0	0	0	0	52.9433	-52.9433		0	0	0	0.407521	0	0.510429	0	0.494023	0	0	0	0.420978	0	0	0	0	0	0	0	0	0	2.5771e-05	0	0.001367	0	0.000108861	0	0	0	1.38478e-05
GO:0051650~establishment of vesicle localization	51.2164	51.2164	147.288	147.288	242.718	242.718	363.637	363.637	59.1797	59.1797	237.004	237.004	0	0	0	0	52.9433	-52.9433		0	0	0	0.407521	0	0.510429	0	0.494023	0	0	0	0.420978	0	0	0	0	0	0	0	0	0	2.5771e-05	0	0.001367	0	0.000108861	0	0	0	1.38478e-05
GO:0016575~histone deacetylation	0	0	122.4	-122.4	115.94	-115.94	178.363	-178.363	318.475	-318.475	244.956	-244.956	44.7679	-44.7679	75.8786	-75.8786	62.3449	62.3449		0	0	1.59289	0	0.203966	0	0.985558	0	1.45973	0	0.389689	0	0.374356	0	0.386029	0	0	0.836541	0	0	0.035429	0	3.9694e-05	0	0.00139237	0	0.0108596	0	0.00023082	0
GO:0051258~protein polymerization	13.1652	13.1652	213.386	146.013	164.236	130.491	152.602	132.718	248.38	201.638	164.651	150.075	89.4661	89.4661	53.3501	53.3501	61.4153	-61.4153		0	0	0	0.34679	0	0.552156	0	0.226907	0	0.13201	0	0.15171	0	0.536657	0	0.511406	0.437949	0	0	0	0	2.27193e-05	0	0.00185516	0	2.57878e-05	0	3.63452e-06	0	2.39633e-06
GO:0006644~phospholipid metabolic process	20.8252	10.7237	171.342	94.8998	129.725	90.5442	163.129	79.566	268.488	109.516	242.681	30.7109	61.0566	13.8762	41.6909	18.0287	87.9255	-12.5031		0.0281144	0.182104	0.0101345	0.465765	0.0275457	2.41426	0.0375831	1.5024	0.0632086	1.59977	0.0687992	1.20546	0.102943	0.219565	0.0387691	0.0875241	0.665447	0.552358	1.97049e-07	2.12923e-05	3.68766e-10	3.61188e-05	2.74157e-08	0.0456725	3.06266e-08	1.69951e-06	3.98759e-07	0.000123259	5.50634e-07	8.86467e-06
GO:0008354~germ cell migration	113.129	38.6324	234.617	29.5214	149.311	-51.9332	26.7246	-26.7246	125.918	-56.7343	167.368	-37.4265	111.157	111.157	169.009	-10.7014	85.4742	85.4742		0	0.392054	0.513839	0	0.239377	0.238348	0	0	0.4582	0	0.466869	0	0	1.12601	0.430868	0.401012	0	0.937002	0	8.85649e-05	0.000595093	0	7.62472e-05	0.000168353	0	0	0.000519701	0	0.000449134	0
GO:0022029~telencephalon cell migration	0	0	25.284	25.284	127.833	28.9621	188.904	89.1029	147.216	59.4983	259.346	-11.3485	212.932	175.813	135.633	135.633	30.3382	30.3382		0	0	0	0	0.239377	0.238348	0	0.225928	0	0.158015	0	0.172915	0	0.415546	0	1.09387	0	0	0	0	0	0	7.62472e-05	0.000168353	0	2.72171e-05	0	6.40316e-06	0	3.01027e-06
GO:0051050~positive regulation of transport	26.0406	22.7364	174.127	87.8629	129.184	75.9642	171.787	90.3404	259.465	126.878	214.58	108.704	59.7387	31.4602	61.1111	41.5241	47.5706	-25.7765		0	0.190638	0.113079	0.223261	0.141792	0.568356	0.08376	0.502857	0.0694165	0.456001	0.133122	0.159906	0.00651091	0.957139	0.119787	0.602121	0.0594829	0.0431312	0	2.27412e-05	7.53551e-06	4.06564e-06	1.28394e-05	0.00202165	5.41641e-07	9.79805e-05	5.97272e-07	8.7967e-05	7.75798e-06	2.78748e-06
GO:0043524~negative regulation of neuron apoptosis	77.186	-9.30432	224.173	-86.5718	84.4412	-43.9594	143.732	-77.4163	211.764	-117.227	217.156	-111.109	67.5321	23.4677	69.9384	-0.940608	41.902	41.902		1.12239	0.0865151	0.84352	0.0524732	1.37979	0.0262312	1.35187	0	0.70979	0.0485651	1.08338	0.0112667	0.340678	0.0984663	0.746436	0.0909956	0	0.222276	9.14003e-08	2.20319e-06	0.00509436	7.00747e-08	0.00849543	3.97537e-08	0.00109161	0	0.00172101	1.71122e-07	0.00500351	3.54889e-10
GO:0046545~development of primary female sexual characteristics	32.6878	32.6878	216.444	161.05	121.747	77.2246	128.791	111.511	236.14	204.731	240.661	219.89	32.1584	32.1584	86.9639	86.9639	76.0889	-76.0889		0	0.111203	0.0139973	0.43864	0.0389172	0.383851	0	0.354654	0	0.719798	0	0.471788	0	0.124878	0	1.33555	0.321221	0	0	4.72672e-06	1.60483e-09	3.60134e-05	1.1738e-07	0.000772307	0	5.84853e-05	0	0.000311914	0	1.84998e-05
GO:0046660~female sex differentiation	32.6878	32.6878	216.444	161.05	121.747	77.2246	128.791	111.511	236.14	204.731	240.661	219.89	32.1584	32.1584	86.9639	86.9639	76.0889	-76.0889		0	0.111203	0.0139973	0.43864	0.0389172	0.383851	0	0.354654	0	0.719798	0	0.471788	0	0.124878	0	1.33555	0.321221	0	0	4.72672e-06	1.60483e-09	3.60134e-05	1.1738e-07	0.000772307	0	5.84853e-05	0	0.000311914	0	1.84998e-05
GO:0045767~regulation of anti-apoptosis	151.108	-31.0451	366.527	-58.3662	108.601	-38.2861	52.5695	-52.5695	110.277	-29.5627	125.812	25.7866	130.644	5.50816	49.9584	49.9584	0	0		0.630945	0	0	0	0.283221	0	0.207337	0	0	0	0	0	0	0	0	0	0	0	9.27672e-07	0	0	0	0.000128544	0	1.20647e-05	0	0	0	0	0
GO:0060123~regulation of growth hormone secretion	83.2874	83.2874	241.331	152.134	130.346	73.2026	58.7477	27.0948	223.147	223.147	241.645	153.809	64.9184	-64.9184	52.0532	52.0532	0	0		0	0	0	0.315029	0	0.410266	0	0	0	0.30757	0	0	0	0	0	0	0	0	0	0	0	1.36753e-05	0	0.000952478	0	0	0	3.92574e-05	0	0
GO:0060124~positive regulation of growth hormone secretion	83.2874	83.2874	241.331	152.134	130.346	73.2026	58.7477	27.0948	223.147	223.147	241.645	153.809	64.9184	-64.9184	52.0532	52.0532	0	0		0	0	0	0.315029	0	0.410266	0	0	0	0.30757	0	0	0	0	0	0	0	0	0	0	0	1.36753e-05	0	0.000952478	0	0	0	3.92574e-05	0	0
GO:0048732~gland development	21.2102	9.84514	127.541	56.3125	138.8	95.9484	163.121	119.969	278.547	205.267	237.912	138.793	74.2203	56.3748	54.1113	37.1177	78.0778	-52.4236		0	0.20811	0.144417	0.166699	0.23281	0.888141	0.040414	0.353264	0.0176512	0.266744	0.191686	0.324048	0.021516	2.10891	0.0239902	0.0848679	0.333795	0.0447833	0	2.37008e-05	1.72596e-05	1.73279e-06	6.89187e-05	0.00413141	4.11969e-08	5.96236e-05	1.90676e-09	2.77385e-05	2.64955e-05	8.31754e-06
GO:0031532~actin cytoskeleton reorganization	222.565	84.9243	116.047	-116.047	47.8335	-47.8335	69.1959	-69.1959	118.032	-51.235	129.291	-129.291	279.18	279.18	113.315	-1.94485	135.515	135.515		0	0	0	0	0	0	0	0	0	0	0	0	0	0	0	0	0	0	0	0	0	0	0	0	0	0	0	0	0	0
GO:0033044~regulation of chromosome organization	32.5693	5.33212	89.4294	-89.4294	132.93	-104.059	251.545	-214.451	339.642	-210.508	249.237	-249.237	0	0	0	0	96.8932	96.8932		0	0	0.126069	0	0.631568	0	0.468948	0	0.381669	0	0.389689	0	0	0	0	0	0	0.836541	0	0	1.11959e-05	0	0.00128937	0	0.000125222	0	0.000314326	0	0.00023082	0
GO:0007191~activation of adenylate cyclase activity by dopamine receptor signaling pathway	92.1154	92.1154	200.074	200.074	121.575	121.575	124.243	124.243	193.73	193.73	286.615	286.615	0	0	75.9884	75.9884	97.0438	-97.0438		0	0	0	0	0	0	0	0	0	0	0	0	0	0	0	0	0	0	0	0	0	0	0	0	0	0	0	0	0	0
GO:0007617~mating behavior	92.1154	92.1154	200.074	200.074	121.575	121.575	124.243	124.243	193.73	193.73	286.615	286.615	0	0	75.9884	75.9884	97.0438	-97.0438		0	0	0	0	0	0	0	0	0	0	0	0	0	0	0	0	0	0	0	0	0	0	0	0	0	0	0	0	0	0
GO:0051970~negative regulation of transmission of nerve impulse	92.1154	92.1154	200.074	200.074	121.575	121.575	124.243	124.243	193.73	193.73	286.615	286.615	0	0	75.9884	75.9884	97.0438	-97.0438		0	0	0	0	0	0	0	0	0	0	0	0	0	0	0	0	0	0	0	0	0	0	0	0	0	0	0	0	0	0
GO:0007611~learning or memory	51.0331	35.9404	144.6	33.2612	138.423	59.029	150.352	31.9418	238.747	69.8433	252.139	39.2853	43.701	35.0399	73.5621	49.8319	63.3928	6.19848		0.132525	0.438533	0.279081	0.519019	0.336057	0.901185	0.171567	0.835475	0.103283	0.755149	0.222834	0.852573	0	0.0578161	0.0638094	1.26842	0.155579	0.595702	4.95025e-06	9.85244e-05	0.000127853	5.99662e-05	0.000263739	0.00339903	6.42214e-06	6.61705e-05	2.82947e-06	0.00036314	3.84331e-05	4.20396e-06
GO:0048070~regulation of pigmentation during development	96.6579	22.1615	231.442	-0.353424	178.145	-36.5779	92.3375	-10.7486	154.324	-5.08925	156.039	22.7222	63.5863	63.5863	119.846	-34.2031	25.5507	-25.5507		0	0.392054	0.154511	0.1636	0.239377	0.238348	0.169399	0	0.133247	0.158015	0.13652	0.172915	0	0.415546	0	0	0	0	0	8.85649e-05	2.25811e-05	1.81909e-06	7.62472e-05	0.000168353	6.04255e-06	0	7.15372e-06	6.40316e-06	8.6762e-06	3.01027e-06
GO:0046330~positive regulation of JNK cascade	0	0	70.8355	70.8355	86.8379	86.8379	275.949	191.532	362.707	249.082	229.926	137.885	21.3304	21.3304	44.2302	44.2302	48.5943	-48.5943		0	0	0	0	0	0	0	0	0.133247	0	0	0	0	0	0	0	0	0	0	0	0	0	0	0	0	0	7.15372e-06	0	0	0
GO:0070304~positive regulation of stress-activated protein kinase signaling pathway	0	0	70.8355	70.8355	86.8379	86.8379	275.949	191.532	362.707	249.082	229.926	137.885	21.3304	21.3304	44.2302	44.2302	48.5943	-48.5943		0	0	0	0	0	0	0	0	0.133247	0	0	0	0	0	0	0	0	0	0	0	0	0	0	0	0	0	7.15372e-06	0	0	0
[truncated: 3,390 more rows]
[truncated: 8 more columns]

## Sheet: GO Cellular component
Results from DIA vs. results from ORA (DAVID). Results are sorted in descending order by impact in DIA
For the DIA (left) shown are the impact (blue bars) and direction of the overall impact (colored square, red = induced; green = inhibited)
[truncated: 634 more rows]
[truncated: 3 more columns]

## Sheet: GO Molecular function
Results from DIA vs. results from ORA (DAVID). Results are sorted in descending order by impact in DIA
[truncated: 1,176 more rows]
[truncated: 6 more columns]

[truncated: 7 more sheets: SP PIR Keyword, Interpro, COGontology, PIRsuperfamily, SMART, SSF, UP_Seq_Feature]
